# Supplementary material for: Bis{4-[(2-hy­droxy-5-meth­oxy-3-nitro­benzyl­idene)amino]­phen­yl} ether
Source: Acta Crystallogr E Crystallogr Commun. 2020 Jan 1;76(Pt 1):91–4. doi: 10.1107/S2056989019016852 (PMC6944087; doi:10.1107/S2056989019016852)
Supplement: Supplementary file 1 [file e-76-00091-sup1.cif]

##############################################################################
#                                                                            #
# This CIF contains the data in a paper accepted for publication in          #
# Acta Crystallographica Section E. It conforms to the requirements of       #
# Notes for Authors for Acta Crystallographica Section E, and has been       #
# peer reviewed under the auspices of the IUCr Commission on Journals.       #
#                                                                            #
# Full details of the Crystallographic Information File format               #
# are given in the paper "The Crystallographic Information File (CIF):       #
# a New Standard Archive File for Crystallography" by S. R. Hall, F. H.      #
# Allen and I. D. Brown [Acta Cryst. (1991), A47, 655-685].                  #
#                                                                            #
# The current version of the core CIF dictionary is obtainable from          #
# ftp://ftp.iucr.org/pub/cif_core.dic.                                       #
#                                                                            #
# Software is freely available for graphical display of the structure(s)     #
# in this CIF. For information consult the CIF software page                 #
# http://www.iucr.org/resources/cif/software.                                #
#                                                                            #
# This file may be used for bona fide research purposes within the           #
# scientific community so long as proper attribution is given to the journal # 
# article from which it was obtained.                                        #
#                                                                            #
##############################################################################
data_I
_audit_creation_method     'SHELXL-2018/3'
_journal_date_recd_electronic     2019-12-09
_journal_date_accepted     2019-12-17
_journal_name_full     'Acta Crystallographica, Section E'
_journal_year     2020
_journal_volume     76
_journal_issue      1
_journal_page_first     91
_journal_page_last     94
_journal_paper_category     GO
_journal_paper_doi     10.1107/S2056989019016852
_journal_coeditor_code     RZ5267
_publ_contact_author_name     'Assoc.Prof. Dr. Arafath, Md. Azharul'
_publ_contact_author_address
;
Department of Chemistry,
Shahjalal University of Science and Technology, Sylhet 3114,
Bangladesh.
;
_publ_contact_author_email     'arafath.usm@gmail.com, sohug44@gmail.com'
_publ_contact_author_fax     '+8801708-528243'
_publ_contact_author_phone     '+8801708-528243'
_publ_section_title
;
Bis{4-[(2-hydroxy-5-methoxy-3-nitrobenzylidene)amino]phenyl} ether
;
_publ_section_title_footnote     .
loop_
    _publ_author_name
    _publ_author_footnote
    _publ_author_address
    'Arafath, Md. Azharul' .
;
Department of Chemistry,
Shahjalal University of Science and Technology, Sylhet 3114,
Bangladesh
;
    'Kwong, Huey Chong' .
;
Department of Chemistry,
Faculty of Science,
Universiti Putra Malaysia,
43400 UPM Serdang,
Selangor
Malaysia
;
    'Adam, Farook' .
;
School of Chemical Sciences,
Universiti Sains Malaysia,
Penang 11800 USM,
Malaysia
;
    'Mohiuddin, Md.' .
;
Department of Chemistry,
Shahjalal University of Science and Technology, Sylhet 3114,
Bangladesh
;
    'Sarker, Md. Sohug' .
;
Department of Chemistry,
Shahjalal University of Science and Technology, Sylhet 3114,
Bangladesh
;
    'Salim, Mohammad' .
;
Department of Chemistry,
Shahjalal University of Science and Technology, Sylhet 3114,
Bangladesh
;
    'Alam, Md. Mahbubul' .
;
Department of Chemistry,
Shahjalal University of Science and Technology, Sylhet 3114,
Bangladesh
;
_publ_section_synopsis
;
The molecule of the title oxybis compound lies on a twofold rotational axis. The
conformation of the title compound is discussed and compared to those of
related structures. In the crystal, molecules of the title compound are
assembled into layers parallel to the <i>ab</i> plane through C---H...O
hydrogen bonds.
;
_chemical_name_systematic
;\
2-[<i>N</i>-(4-{4-[(2-Hydroxy-5-methoxy-3-nitrobenzylidene)amino]phenoxy}\
phenyl)carboximidoyl]-4-methoxy-6-nitrophenol
;
_chemical_name_common
;
Bis{4-[(2-hydroxy-3-nitro-5-methoxybenzylidene)amino]phenyl} ether
;
_chemical_formula_moiety     'C28 H22 N4 O9'
_chemical_formula_sum     'C28 H22 N4 O9'
_chemical_formula_iupac     'C28 H22 N4 O9'
_chemical_formula_weight     558.49
_chemical_melting_point     ?
_space_group_crystal_system     monoclinic
_space_group_name_H-M_alt     'C 2/c'
_space_group_name_Hall     '-C 2yc'
loop_
    _space_group_symop_operation_xyz
    'x, y, z'
    '-x, y, -z+1/2'
    'x+1/2, y+1/2, z'
    '-x+1/2, y+1/2, -z+1/2'
    '-x, -y, -z'
    'x, -y, z-1/2'
    '-x+1/2, -y+1/2, -z'
    'x+1/2, -y+1/2, z-1/2'
_cell_length_a     15.954(4)
_cell_length_b     5.4599(12)
_cell_length_c     28.397(6)
_cell_angle_alpha     90
_cell_angle_beta     92.299(5)
_cell_angle_gamma     90
_cell_volume     2471.7(10)
_cell_formula_units_Z     4
_cell_measurement_reflns_used     9905
_cell_measurement_theta_min     3
_cell_measurement_theta_max     31
_cell_measurement_temperature     100
_exptl_crystal_description     'block'
_exptl_crystal_colour     'purple'
_exptl_crystal_size_max     0.384
_exptl_crystal_size_mid     0.238
_exptl_crystal_size_min     0.135
_exptl_crystal_density_diffrn     1.501
_exptl_crystal_density_meas     ?
_exptl_crystal_density_method     ?
_exptl_crystal_F_000     1160
_exptl_absorpt_coefficient_mu     0.114
_exptl_absorpt_correction_type     multi-scan
_exptl_absorpt_process_details
;
(SADABS; Bruker, 2012)
;
_exptl_absorpt_correction_T_min     0.8788
_exptl_absorpt_correction_T_max     0.9562
_exptl_special_details
;
 The following wavelength and cell were deduced by SADABS from the
 direction cosines etc. They are given here for emergency use only:
 CELL 0.71095    5.463    8.443   28.418   92.106   89.981  108.897
;
_diffrn_ambient_temperature     100
_diffrn_radiation_type     MoK\a
_diffrn_radiation_wavelength     0.71073
_diffrn_radiation_source     'fine-focus sealed tube'
_diffrn_radiation_monochromator     graphite
_diffrn_measurement_device_type     'Bruker APEX DUO CCD area detector'
_diffrn_measurement_method     '\f and \w scans'
_diffrn_detector_area_resol_mean     ?
_diffrn_reflns_number     35811
_diffrn_reflns_av_R_equivalents     0.0382
_diffrn_reflns_av_unetI/netI     0.0240
_diffrn_reflns_theta_min     0.718
_diffrn_reflns_theta_max     27.499
_diffrn_reflns_theta_full     25.242
_diffrn_measured_fraction_theta_max     1.000
_diffrn_measured_fraction_theta_full     1.000
_diffrn_reflns_limit_h_min     -20
_diffrn_reflns_limit_h_max     20
_diffrn_reflns_limit_k_min     -7
_diffrn_reflns_limit_k_max     7
_diffrn_reflns_limit_l_min     -36
_diffrn_reflns_limit_l_max     36
_refine_special_details
;
 Refined as a 2-component twin.
;
_reflns_number_total     2830
_reflns_number_gt     2591
_reflns_threshold_expression     'I > 2\s(I)'
_refine_ls_structure_factor_coef     Fsqd
_refine_ls_matrix_type     full
_refine_ls_R_factor_all     0.1041
_refine_ls_R_factor_gt     0.0996
_refine_ls_wR_factor_gt     0.3485
_refine_ls_wR_factor_ref     0.3525
_refine_ls_goodness_of_fit_ref     1.148
_refine_ls_restrained_S_all     1.148
_refine_ls_number_reflns     2830
_refine_ls_number_parameters     192
_refine_ls_number_restraints     0
_refine_ls_hydrogen_treatment     mixed
_refine_ls_weighting_scheme     calc
_refine_ls_weighting_details
             'w=1/[\s^2^(Fo^2^)+(0.1539P)^2^+17.7934P] where P=(Fo^2^+2Fc^2^)/3'
_atom_sites_solution_hydrogens     mixed
_atom_sites_solution_primary     ?
_atom_sites_solution_secondary     ?
_refine_ls_shift/su_max     0.000
_refine_ls_shift/su_mean     0.000
_refine_diff_density_max     0.309
_refine_diff_density_min     -0.307
_refine_ls_extinction_method     none
_refine_ls_extinction_coef     .
loop_
    _atom_type_symbol
    _atom_type_description
    _atom_type_scat_dispersion_real
    _atom_type_scat_dispersion_imag
    _atom_type_scat_source
    'C' 'C' 0.0033 0.0016
                         'International Tables Vol C Tables 4.2.6.8 and 6.1.1.4'
    'H' 'H' 0.0000 0.0000
                         'International Tables Vol C Tables 4.2.6.8 and 6.1.1.4'
    'N' 'N' 0.0061 0.0033
                         'International Tables Vol C Tables 4.2.6.8 and 6.1.1.4'
    'O' 'O' 0.0106 0.0060
                         'International Tables Vol C Tables 4.2.6.8 and 6.1.1.4'
_computing_data_collection
;
APEX2 (Bruker, 2012)
;
_computing_cell_refinement
;
SAINT (Bruker, 2012)
;
_computing_data_reduction
;
SAINT (Bruker, 2012)
;
_computing_structure_solution
;
SHELXS97 (Sheldrick, 2008)
;
_computing_structure_refinement
;
SHELXL2013 (Sheldrick, 2015)
;
_computing_molecular_graphics
;
SHELXL2013 (Sheldrick, 2015) and Mercury (Macrae <i>et al.</i>,
2006)
;
_computing_publication_material
;
SHELXL2013 (Sheldrick, 2015) and PLATON (Spek, 2009)
;
loop_
    _atom_site_type_symbol
    _atom_site_label
    _atom_site_fract_x
    _atom_site_fract_y
    _atom_site_fract_z
    _atom_site_U_iso_or_equiv
    _atom_site_adp_type
    _atom_site_calc_flag
    _atom_site_occupancy
    _atom_site_disorder_assembly
    _atom_site_disorder_group
    O O1 0.000000 -0.2692(9) 0.250000 0.0444(13) Uani d 1 . .
    O O2 0.4044(2) 0.9524(8) 0.47761(16) 0.0525(11) Uani d 1 . .
    O O3 0.4346(3) 0.1480(8) 0.36154(14) 0.0475(10) Uani d 1 . .
    O O4 0.6359(2) 0.4545(9) 0.43220(19) 0.0664(14) Uani d 1 . .
    O O5 0.5853(3) 0.1292(9) 0.4007(2) 0.0710(15) Uani d 1 . .
    N N1 0.2747(2) 0.1732(8) 0.34224(14) 0.0371(9) Uani d 1 . .
    N N2 0.5771(3) 0.3336(9) 0.41607(16) 0.0417(10) Uani d 1 . .
    C C1 0.3380(3) 0.6629(9) 0.42249(18) 0.0364(10) Uani d 1 . .
    H H1A 0.284746 0.739136 0.424432 0.044 Uiso calc 1 . .
    C C2 0.4061(3) 0.7544(9) 0.44839(17) 0.0355(10) Uani d 1 . .
    C C3 0.4833(3) 0.6438(9) 0.44506(17) 0.0365(10) Uani d 1 . .
    H H3A 0.530272 0.707394 0.462653 0.044 Uiso calc 1 . .
    C C4 0.4934(3) 0.4407(9) 0.41635(16) 0.0337(10) Uani d 1 . .
    C C5 0.4255(3) 0.3424(9) 0.38929(16) 0.0332(10) Uani d 1 . .
    C C6 0.3471(3) 0.4586(9) 0.39343(16) 0.0337(10) Uani d 1 . .
    C C7 0.2723(3) 0.3645(9) 0.36861(17) 0.0366(10) Uani d 1 . .
    H H7A 0.220289 0.446315 0.371966 0.044 Uiso calc 1 . .
    C C8 0.2016(3) 0.0754(9) 0.31932(16) 0.0335(10) Uani d 1 . .
    C C9 0.2115(3) -0.1371(9) 0.29336(17) 0.0366(10) Uani d 1 . .
    H H9A 0.265646 -0.208522 0.291709 0.044 Uiso calc 1 . .
    C C10 0.1439(3) -0.2462(9) 0.26992(16) 0.0369(10) Uani d 1 . .
    H H10A 0.151248 -0.392646 0.252498 0.044 Uiso calc 1 . .
    C C11 0.0657(3) -0.1405(9) 0.27200(16) 0.0349(10) Uani d 1 . .
    C C12 0.0535(3) 0.0722(9) 0.29753(18) 0.0395(11) Uani d 1 . .
    H H12A -0.000735 0.142841 0.298889 0.047 Uiso calc 1 . .
    C C13 0.1217(3) 0.1799(9) 0.32098(17) 0.0386(11) Uani d 1 . .
    H H13A 0.114209 0.326303 0.338386 0.046 Uiso calc 1 . .
    C C14 0.3252(3) 1.0498(11) 0.4876(2) 0.0477(13) Uani d 1 . .
    H H14A 0.332369 1.185096 0.510095 0.072 Uiso calc 1 . .
    H H14B 0.290647 0.921682 0.501263 0.072 Uiso calc 1 . .
    H H14C 0.297545 1.110264 0.458451 0.072 Uiso calc 1 . .
    H H1O3 0.386(6) 0.117(15) 0.350(3) 0.08(3) Uiso d 1 . .
loop_
    _atom_site_aniso_label
    _atom_site_aniso_U_11
    _atom_site_aniso_U_22
    _atom_site_aniso_U_33
    _atom_site_aniso_U_12
    _atom_site_aniso_U_13
    _atom_site_aniso_U_23
    O1 0.047(3) 0.029(2) 0.055(3) 0.000 -0.023(2) 0.000
    O2 0.0300(17) 0.054(2) 0.073(3) 0.0037(16) -0.0050(16) -0.031(2)
    O3 0.0378(19) 0.054(2) 0.050(2) 0.0037(16) -0.0020(15) -0.0231(18)
    O4 0.0290(18) 0.074(3) 0.095(3) 0.0049(19) -0.013(2) -0.024(3)
    O5 0.044(2) 0.069(3) 0.099(4) 0.018(2) -0.008(2) -0.039(3)
    N1 0.0291(18) 0.043(2) 0.039(2) -0.0034(16) -0.0033(15) -0.0025(17)
    N2 0.0296(19) 0.052(2) 0.044(2) 0.0046(18) 0.0000(16) -0.0073(19)
    C1 0.027(2) 0.035(2) 0.047(2) 0.0005(17) -0.0033(18) -0.003(2)
    C2 0.030(2) 0.037(2) 0.039(2) -0.0011(18) 0.0016(17) -0.0075(19)
    C3 0.027(2) 0.041(2) 0.042(2) -0.0031(18) -0.0018(17) -0.006(2)
    C4 0.0241(19) 0.041(2) 0.036(2) 0.0020(17) -0.0006(16) -0.0026(18)
    C5 0.030(2) 0.037(2) 0.033(2) -0.0002(18) 0.0015(16) -0.0051(18)
    C6 0.028(2) 0.040(2) 0.033(2) -0.0040(18) -0.0020(16) -0.0031(18)
    C7 0.027(2) 0.043(3) 0.040(2) -0.0021(18) -0.0027(17) -0.003(2)
    C8 0.031(2) 0.037(2) 0.032(2) -0.0019(18) -0.0028(16) 0.0004(18)
    C9 0.034(2) 0.036(2) 0.039(2) 0.0035(18) -0.0025(18) -0.0007(19)
    C10 0.042(2) 0.033(2) 0.035(2) 0.0023(19) -0.0030(18) -0.0017(18)
    C11 0.039(2) 0.034(2) 0.032(2) -0.0052(18) -0.0086(17) 0.0028(18)
    C12 0.034(2) 0.037(2) 0.046(3) 0.0053(19) -0.0107(19) -0.004(2)
    C13 0.037(2) 0.038(2) 0.041(2) 0.0022(19) -0.0072(18) -0.011(2)
    C14 0.037(2) 0.046(3) 0.060(3) 0.007(2) 0.003(2) -0.017(3)
_geom_special_details
;
 All esds (except the esd in the dihedral angle between two l.s. planes)
 are estimated using the full covariance matrix.  The cell esds are taken
 into account individually in the estimation of esds in distances, angles
 and torsion angles; correlations between esds in cell parameters are only
 used when they are defined by crystal symmetry.  An approximate (isotropic)
 treatment of cell esds is used for estimating esds involving l.s. planes.
;
loop_
    _geom_bond_atom_site_label_1
    _geom_bond_atom_site_label_2
    _geom_bond_site_symmetry_2
    _geom_bond_distance
    _geom_bond_publ_flag
    O1 C11 2 1.389(5) ?
    O1 C11 . 1.389(5) ?
    O2 C2 . 1.364(6) ?
    O2 C14 . 1.410(6) ?
    O3 C5 . 1.333(6) ?
    O3 H1O3 . 0.85(9) ?
    O4 N2 . 1.221(6) ?
    O5 N2 . 1.207(6) ?
    N1 C7 . 1.287(6) ?
    N1 C8 . 1.418(6) ?
    N2 C4 . 1.458(6) ?
    C1 C2 . 1.381(6) ?
    C1 C6 . 1.398(7) ?
    C1 H1A . 0.9500 ?
    C2 C3 . 1.377(6) ?
    C3 C4 . 1.390(7) ?
    C3 H3A . 0.9500 ?
    C4 C5 . 1.409(6) ?
    C5 C6 . 1.412(6) ?
    C6 C7 . 1.456(6) ?
    C7 H7A . 0.9500 ?
    C8 C9 . 1.387(7) ?
    C8 C13 . 1.398(6) ?
    C9 C10 . 1.380(7) ?
    C9 H9A . 0.9500 ?
    C10 C11 . 1.379(7) ?
    C10 H10A . 0.9500 ?
    C11 C12 . 1.387(7) ?
    C12 C13 . 1.384(6) ?
    C12 H12A . 0.9500 ?
    C13 H13A . 0.9500 ?
    C14 H14A . 0.9800 ?
    C14 H14B . 0.9800 ?
    C14 H14C . 0.9800 ?
loop_
    _geom_angle_atom_site_label_1
    _geom_angle_atom_site_label_2
    _geom_angle_atom_site_label_3
    _geom_angle_site_symmetry_1
    _geom_angle_site_symmetry_3
    _geom_angle
    _geom_angle_publ_flag
    C11 O1 C11 2 . 119.2(5) ?
    C2 O2 C14 . . 117.5(4) ?
    C5 O3 H1O3 . . 106(6) ?
    C7 N1 C8 . . 121.9(4) ?
    O5 N2 O4 . . 122.8(5) ?
    O5 N2 C4 . . 119.0(4) ?
    O4 N2 C4 . . 118.1(4) ?
    C2 C1 C6 . . 120.3(4) ?
    C2 C1 H1A . . 119.8 ?
    C6 C1 H1A . . 119.8 ?
    O2 C2 C3 . . 115.4(4) ?
    O2 C2 C1 . . 125.2(4) ?
    C3 C2 C1 . . 119.4(4) ?
    C2 C3 C4 . . 121.0(4) ?
    C2 C3 H3A . . 119.5 ?
    C4 C3 H3A . . 119.5 ?
    C3 C4 C5 . . 121.3(4) ?
    C3 C4 N2 . . 116.8(4) ?
    C5 C4 N2 . . 121.9(4) ?
    O3 C5 C4 . . 121.8(4) ?
    O3 C5 C6 . . 121.6(4) ?
    C4 C5 C6 . . 116.6(4) ?
    C1 C6 C5 . . 121.4(4) ?
    C1 C6 C7 . . 117.7(4) ?
    C5 C6 C7 . . 120.9(4) ?
    N1 C7 C6 . . 121.7(4) ?
    N1 C7 H7A . . 119.2 ?
    C6 C7 H7A . . 119.2 ?
    C9 C8 C13 . . 118.9(4) ?
    C9 C8 N1 . . 116.7(4) ?
    C13 C8 N1 . . 124.4(4) ?
    C10 C9 C8 . . 120.9(4) ?
    C10 C9 H9A . . 119.6 ?
    C8 C9 H9A . . 119.6 ?
    C11 C10 C9 . . 119.4(4) ?
    C11 C10 H10A . . 120.3 ?
    C9 C10 H10A . . 120.3 ?
    C10 C11 C12 . . 121.2(4) ?
    C10 C11 O1 . . 115.9(4) ?
    C12 C11 O1 . . 122.7(4) ?
    C13 C12 C11 . . 118.9(4) ?
    C13 C12 H12A . . 120.5 ?
    C11 C12 H12A . . 120.5 ?
    C12 C13 C8 . . 120.7(4) ?
    C12 C13 H13A . . 119.7 ?
    C8 C13 H13A . . 119.7 ?
    O2 C14 H14A . . 109.5 ?
    O2 C14 H14B . . 109.5 ?
    H14A C14 H14B . . 109.5 ?
    O2 C14 H14C . . 109.5 ?
    H14A C14 H14C . . 109.5 ?
    H14B C14 H14C . . 109.5 ?
loop_
    _geom_torsion_atom_site_label_1
    _geom_torsion_atom_site_label_2
    _geom_torsion_atom_site_label_3
    _geom_torsion_atom_site_label_4
    _geom_torsion_site_symmetry_1
    _geom_torsion_site_symmetry_2
    _geom_torsion_site_symmetry_3
    _geom_torsion_site_symmetry_4
    _geom_torsion
    _geom_torsion_publ_flag
    C14 O2 C2 C3 . . . . -170.9(5) ?
    C14 O2 C2 C1 . . . . 9.8(8) ?
    C6 C1 C2 O2 . . . . 179.7(5) ?
    C6 C1 C2 C3 . . . . 0.5(8) ?
    O2 C2 C3 C4 . . . . -179.8(5) ?
    C1 C2 C3 C4 . . . . -0.5(8) ?
    C2 C3 C4 C5 . . . . 0.7(7) ?
    C2 C3 C4 N2 . . . . -178.6(5) ?
    O5 N2 C4 C3 . . . . 163.3(5) ?
    O4 N2 C4 C3 . . . . -15.5(7) ?
    O5 N2 C4 C5 . . . . -16.1(8) ?
    O4 N2 C4 C5 . . . . 165.1(5) ?
    C3 C4 C5 O3 . . . . 179.8(5) ?
    N2 C4 C5 O3 . . . . -0.9(7) ?
    C3 C4 C5 C6 . . . . -0.8(7) ?
    N2 C4 C5 C6 . . . . 178.5(4) ?
    C2 C1 C6 C5 . . . . -0.7(7) ?
    C2 C1 C6 C7 . . . . 177.4(5) ?
    O3 C5 C6 C1 . . . . -179.8(5) ?
    C4 C5 C6 C1 . . . . 0.8(7) ?
    O3 C5 C6 C7 . . . . 2.1(7) ?
    C4 C5 C6 C7 . . . . -177.2(4) ?
    C8 N1 C7 C6 . . . . 177.7(4) ?
    C1 C6 C7 N1 . . . . -178.0(5) ?
    C5 C6 C7 N1 . . . . 0.1(7) ?
    C7 N1 C8 C9 . . . . -177.5(4) ?
    C7 N1 C8 C13 . . . . 3.2(8) ?
    C13 C8 C9 C10 . . . . -0.7(7) ?
    N1 C8 C9 C10 . . . . 179.9(4) ?
    C8 C9 C10 C11 . . . . 0.7(7) ?
    C9 C10 C11 C12 . . . . -0.5(7) ?
    C9 C10 C11 O1 . . . . -176.1(4) ?
    C11 O1 C11 C10 2 . . . -145.5(5) ?
    C11 O1 C11 C12 2 . . . 39.0(4) ?
    C10 C11 C12 C13 . . . . 0.4(8) ?
    O1 C11 C12 C13 . . . . 175.7(4) ?
    C11 C12 C13 C8 . . . . -0.5(8) ?
    C9 C8 C13 C12 . . . . 0.6(8) ?
    N1 C8 C13 C12 . . . . 180.0(5) ?
loop_
    _geom_hbond_atom_site_label_D
    _geom_hbond_atom_site_label_H
    _geom_hbond_atom_site_label_A
    _geom_hbond_site_symmetry_A
    _geom_hbond_distance_DH
    _geom_hbond_distance_HA
    _geom_hbond_distance_DA
    _geom_hbond_angle_DHA
    _geom_hbond_publ_flag
    O3 H1O3 N1 . 0.85(9) 1.81(10) 2.591(6) 153(7) yes
    C7 H7A O5 3_455 0.95 2.54 3.470(7) 167.00 yes
    C13 H13A O5 3_455 0.95 2.48 3.404(7) 165.00 yes
_shelx_space_group_comment
;
The symmetry employed for this shelxl refinement is uniquely defined
by the following loop, which should always be used as a source of
symmetry information in preference to the above space-group names.
They are only intended as comments.
;
_shelx_estimated_absorpt_T_min     0.957
_shelx_estimated_absorpt_T_max     0.985
_shelx_hkl_file
;
  -1   0   0 1089.52 59.9589   6
  -1   0   0 1046.93 59.9865   7
  -1   0   0 1024.22 59.8443   1
  -1   0   0 1066.49 59.9122   3
  -1   0   0 1059.01 59.6851   5
   1   0   0 1167.52 60.1450   4
   1   0   0 1049.08 59.9501   7
   1   0   0 1166.05 60.1776   8
   1   0   0 1141.93 59.8423   1
   1   0   0 1040.91 59.9236   2
  -2   0   0 32.4233 1.93349   1
  -2   0   0 32.0144 2.07785   5
  -2   0   0 32.2720 2.09282   3
  -2   0   0 33.0457 2.00786   6
  -2   0   0 33.7809 2.02903   7
   2   0   0 34.2930 1.93755   1
   2   0   0 32.9439 1.99529   2
   2   0   0 34.1926 2.04847   4
   2   0   0 34.1950 2.11509   8
   2   0   0 33.3249 2.01992   7
  -3   0   0 7.80681 0.82907   3
  -3   0   0 8.47110 0.83990   5
  -3   0   0 7.11155 0.72273   7
  -3   0   0 7.72204 0.70797   6
  -3   0   0 8.09787 0.61325   1
   3   0   0 7.79487 0.72640   2
   3   0   0 7.87670 0.80543   4
   3   0   0 7.99960 0.60829   1
   3   0   0 7.49214 0.89346   8
   3   0   0 7.30753 0.72034   7
  -4   0   0 47.8035 3.05154   7
  -4   0   0 47.4926 3.23242   3
  -4   0   0 47.6654 3.21361   5
  -4   0   0 47.5267 3.02169   6
   4   0   0 48.3498 3.14324   4
   4   0   0 47.8640 3.02596   2
   4   0   0 48.1258 3.28195   8
   4   0   0 51.2629 2.90081   1
  -5   0   0 42.4322 2.72084   6
  -5   0   0 35.4696 2.88444   5
  -5   0   0 42.7966 3.07234   3
   5   0   0 43.1046 2.74611   2
   5   0   0 37.9940 3.04836   8
   5   0   0 41.4091 2.93511   4
  -6   0   0 16.6402 1.98938   3
  -6   0   0 17.2231 2.17154   5
   6   0   0 16.3052 1.78155   4
   6   0   0 15.4159 1.89512   8
  -7   0   0 2.45328 1.06690   5
  -7   0   0 1.79458 1.42001   3
   7   0   0 1.76837 1.00568   4
   7   0   0 3.93718 1.32943   8
   7  -1   0 0.39606 0.96794   4
   7  -1   0 2.27309 1.18556   8
  -7   1   0 -0.5862 0.89764   5
  -7   1   0 -1.1122 1.07177   3
   6  -1   0 1.66183 0.94562   8
   6  -1   0 -0.6520 0.68072   4
  -6   1   0 2.23229 1.00624   3
  -6   1   0 3.13736 0.90306   6
  -6   1   0 0.88486 0.87236   5
   5  -1   0 5.81074 1.07928   4
   5  -1   0 4.99735 0.80959   2
   5  -1   0 4.78966 1.17388   8
  -5   1   0 4.64347 1.06356   5
  -5   1   0 4.54386 0.84363   6
  -5   1   0 4.40486 0.96405   3
   4  -1   0 1.63802 0.44051   2
   4  -1   0 2.14230 0.40595   1
   4  -1   0 1.54944 0.60988   4
   4  -1   0 2.64348 0.83059   8
  -4   1   0 1.68562 0.41709   7
  -4   1   0 1.54748 0.61912   5
  -4   1   0 2.02276 0.42497   1
  -4   1   0 1.34301 0.56287   3
  -4   1   0 1.89254 0.50214   6
   3  -1   0 93.1320 5.23296   1
   3  -1   0 92.1317 5.34627   4
   3  -1   0 90.4916 5.44553   8
   3  -1   0 91.3685 5.21972   7
   3  -1   0 90.0720 5.25560   2
  -3   1   0 95.3315 5.42538   5
  -3   1   0 92.2869 5.23284   1
  -3   1   0 93.0485 5.22503   7
  -3   1   0 84.4896 5.34920   3
  -3   1   0 93.4196 5.35005   6
   2  -1   0 82.9763 4.85149   4
   2  -1   0 85.9681 4.74972   7
   2  -1   0 84.0790 4.91939   8
   2  -1   0 83.2776 4.79882   2
  -2   1   0 83.9232 4.86676   6
  -2   1   0 83.2461 4.80126   1
  -2   1   0 87.4436 4.86409   3
  -2   1   0 86.5724 4.89619   5
  -2   1   0 84.7963 4.75147   7
   1  -1   0 1120.37 60.4783   2
   1  -1   0 1097.84 60.6880   4
   1  -1   0 1175.21 60.7936   8
  -1   1   0 1067.12 60.6301   4
  -1   1   0 1081.99 60.5206   6
  -1   1   0 1054.63 60.5709   1
  -1   1   0 1104.44 60.6034   3
  -1   1   0 1077.07 60.4997   5
   0  -1   0 466.590 25.4064   7
   0  -1   0 437.783 25.4582   5
   0  -1   0 448.822 25.4546   3
   0   1   0 455.218 25.4004   7
   0   1   0 505.801 25.4010   8
   0   1   0 457.683 25.4326   6
   0   1   0 432.410 25.4580   5
   0   1   0 489.682 25.5230   4
   0   1   0 440.875 25.4484   3
   0   1   0 468.331 25.4004   1
   0   1   0 466.909 25.3898   2
  -1  -1   0 0.88224 0.27842   3
  -1  -1   0 0.41484 0.24771   7
  -1  -1   0 1.26998 0.24266   5
  -1  -1   0 1.31198 0.15300   6
   1   1   0 1.52970 0.16404   1
   1   1   0 1.05376 0.28046   7
   1   1   0 1.16777 0.31127   8
   1   1   0 1.10797 0.25779   4
   1   1   0 1.40493 0.25504   2
  -2  -1   0 18.6166 1.40509   7
  -2  -1   0 21.1995 1.27849   6
  -2  -1   0 20.5100 1.46272   3
  -2  -1   0 19.3283 1.38754   5
   2   1   0 21.8330 1.24006   1
   2   1   0 18.9969 1.39496   7
   2   1   0 21.0538 1.35328   2
   2   1   0 21.9883 1.39382   4
   2   1   0 20.0627 1.43643   8
  -3  -1   0 1.29118 0.32496   6
  -3  -1   0 2.10338 0.49409   5
   3   1   0 1.13830 0.38006   2
   3   1   0 1.88974 0.46167   7
   3   1   0 0.83267 0.44279   4
  -4  -1   0 114.623 6.88424   5
  -4  -1   0 109.481 6.60101   6
  -4  -1   0 112.677 6.80641   7
  -4  -1   0 114.679 6.98282   3
   4   1   0 117.442 6.82180   4
   4   1   0 116.680 6.72991   2
   4   1   0 118.068 6.95565   8
  -5  -1   0 43.3053 3.15245   3
  -5  -1   0 47.7575 3.12609   5
   5   1   0 36.6851 2.97729   8
   5   1   0 36.7485 2.73527   2
   5   1   0 33.4441 2.78970   4
  -6  -1   0 1.15422 1.20968   3
  -6  -1   0 2.08721 1.18966   5
   6   1   0 5.05106 1.36786   8
   6   1   0 4.97176 1.15638   4
  -7  -1   0 -0.7240 1.00770   3
  -7  -1   0 0.34146 1.11849   5
   7   1   0 1.51864 1.11083   8
   7  -2   0 2.46672 1.11925   8
   7  -2   0 -0.2343 0.98054   4
  -7   2   0 0.25390 0.72885   5
   6  -2   0 0.41723 0.82729   4
   6  -2   0 0.52410 0.94065   8
  -6   2   0 -1.0048 0.75847   3
  -6   2   0 0.63325 0.62205   6
  -6   2   0 0.17695 0.81150   5
   5  -2   0 -0.4604 0.61352   4
   5  -2   0 0.12898 0.80516   8
   5  -2   0 0.35230 0.41655   2
   5  -2   0 -0.1685 0.38302   1
  -5   2   0 3.74947 0.90629   3
  -5   2   0 0.29030 0.67042   5
  -5   2   0 0.27427 0.46687   6
  -5   2   0 -0.2951 0.36980   1
   4  -2   0 213.373 12.0645   2
   4  -2   0 207.068 12.3245   8
   4  -2   0 209.045 12.0568   1
   4  -2   0 211.582 12.2081   4
  -4   2   0 216.284 12.1806   3
  -4   2   0 219.039 12.2233   6
  -4   2   0 221.094 12.2933   5
  -4   2   0 216.447 12.0664   1
   3  -2   0 103.381 5.49526   8
   3  -2   0 91.1067 5.32682   4
   3  -2   0 93.3397 5.23568   2
  -3   2   0 91.7692 5.27409   3
  -3   2   0 85.1748 5.33902   5
  -3   2   0 76.8341 5.29629   6
  -3   2   0 94.5016 5.26307   1
  -3   2   0 92.1337 5.07403   7
   2  -2   0 34.2365 2.09096   4
   2  -2   0 34.5482 2.04509   2
   2  -2   0 35.4594 2.16659   8
  -2   2   0 34.7024 2.10425   4
  -2   2   0 31.1354 2.08007   5
  -2   2   0 31.4336 2.09655   6
  -2   2   0 36.0080 2.02389   3
  -2   2   0 33.4721 2.06988   1
   1  -2   0 1.09070 0.24096   2
   1  -2   0 1.14384 0.21087   7
  -1   2   0 1.30110 0.24852   6
  -1   2   0 1.40986 0.26633   4
  -1   2   0 1.72603 0.33168   8
  -1   2   0 1.22161 0.21643   5
  -1   2   0 1.05850 0.24404   1
  -1   2   0 1.36875 0.16677   3
   0  -2   0 567.007 33.5739   3
   0  -2   0 587.677 33.5388   5
   0  -2   0 618.246 33.6420   7
   0   2   0 580.828 33.6212   5
   0   2   0 626.232 33.6142   2
   0   2   0 616.047 33.5958   6
   0   2   0 624.339 33.5658   1
   0   2   0 630.394 33.6205   8
   0   2   0 641.649 33.5967   4
   0   2   0 599.314 33.6290   7
  -1  -2   0 475.808 27.9945   3
  -1  -2   0 513.672 27.7884   6
  -1  -2   0 508.143 27.8981   5
  -1  -2   0 500.066 28.0302   7
   1   2   0 492.877 27.9534   2
   1   2   0 509.386 27.9283   4
   1   2   0 518.659 28.0009   8
   1   2   0 512.715 27.8308   1
   1   2   0 514.525 28.0406   7
  -2  -2   0 156.397 9.38862   3
  -2  -2   0 168.433 9.09297   6
  -2  -2   0 164.362 9.28469   5
  -2  -2   0 161.320 9.38767   7
   2   2   0 170.047 9.38718   8
   2   2   0 159.972 9.09170   1
   2   2   0 169.280 9.28460   4
   2   2   0 161.763 9.29296   2
   2   2   0 161.632 9.37627   7
  -3  -2   0 51.0422 3.06437   5
  -3  -2   0 50.4217 2.77911   6
  -3  -2   0 49.5839 3.17064   3
  -3  -2   0 49.7313 3.11015   7
   3   2   0 45.2862 2.99188   4
   3   2   0 44.1141 3.09938   8
   3   2   0 44.1243 2.71873   1
   3   2   0 46.0443 3.07701   7
   3   2   0 45.0877 2.97136   2
  -4  -2   0 117.992 6.82198   5
  -4  -2   0 114.109 6.97150   3
  -4  -2   0 107.695 6.79236   7
   4   2   0 109.246 6.72509   4
   4   2   0 115.118 6.71501   2
   4   2   0 112.029 6.89010   8
  -5  -2   0 14.4073 1.96593   3
  -5  -2   0 13.0998 1.74341   5
  -5  -2   0 11.3229 1.42724   7
   5   2   0 12.0628 1.39497   2
   5   2   0 13.1796 1.50492   4
   5   2   0 17.1995 2.07831   8
  -6  -2   0 0.54634 1.12813   3
  -6  -2   0 1.74289 1.11879   5
   6   2   0 2.39426 1.12849   8
   6   2   0 2.93613 1.01838   4
   7  -3   0 -0.0045 0.99108   4
   7  -3   0 4.95824 1.44569   8
  -7   3   0 1.67364 1.07403   5
  -7   3   0 1.51861 0.80641   6
   6  -3   0 5.01322 1.25379   4
   6  -3   0 7.19624 1.50304   8
  -6   3   0 6.49669 1.17185   6
  -6   3   0 5.64762 0.87861   1
  -6   3   0 7.71088 1.42105   5
   5  -3   0 -0.1302 0.40168   2
   5  -3   0 -0.8223 0.81898   8
   5  -3   0 -1.8978 0.59614   4
   5  -3   0 0.16674 0.39881   1
  -5   3   0 0.10140 0.50022   6
  -5   3   0 -0.2544 0.52274   3
  -5   3   0 0.19104 0.37773   1
  -5   3   0 -0.0649 0.60392   5
   4  -3   0 2.23536 0.58916   2
   4  -3   0 1.47283 0.60200   4
   4  -3   0 2.52159 0.96925   8
  -4   3   0 1.67394 0.49256   3
  -4   3   0 1.80323 0.54905   5
  -4   3   0 2.03040 0.51570   1
  -4   3   0 1.95076 0.58789   6
   3  -3   0 8.24251 0.78209   4
   3  -3   0 7.90107 0.98061   8
   3  -3   0 7.91155 0.75348   2
  -3   3   0 8.34939 0.81529   5
  -3   3   0 7.78277 0.78380   6
  -3   3   0 8.68044 0.71290   3
  -3   3   0 8.48838 0.77506   1
   2  -3   0 21.4259 1.46869   4
   2  -3   0 24.8651 1.47044   2
   2  -3   0 24.5647 1.57933   8
   2  -3   0 21.9329 1.29460   7
  -2   3   0 20.9825 1.32177   3
  -2   3   0 21.1488 1.42636   5
  -2   3   0 20.0127 1.48226   6
  -2   3   0 21.5067 1.48111   4
  -2   3   0 22.6527 1.48395   1
   1  -3   0 487.966 27.4394   3
   1  -3   0 514.041 27.6143   8
   1  -3   0 506.405 27.5568   2
   1  -3   0 508.313 27.5290   7
  -1   3   0 471.269 27.4516   5
  -1   3   0 491.279 27.5525   1
  -1   3   0 492.571 27.5299   6
  -1   3   0 517.883 27.5618   2
  -1   3   0 479.169 27.4348   3
  -1   3   0 505.603 27.5704   4
  -1   3   0 502.960 27.6006   8
   0  -3   0 469.030 26.1182   7
   0  -3   0 466.307 25.9233   5
   0  -3   0 464.006 26.0349   3
   0   3   0 471.320 26.0050   1
   0   3   0 478.304 26.0458   4
   0   3   0 490.117 26.0893   2
   0   3   0 463.128 26.1077   7
   0   3   0 459.301 25.9235   5
   0   3   0 472.767 26.0844   8
   0   3   0 469.790 25.9270   6
  -1  -3   0 421.482 23.0378   7
  -1  -3   0 424.073 22.8199   5
  -1  -3   0 422.296 22.9865   3
   1   3   0 416.233 22.7762   1
   1   3   0 415.336 23.0180   7
   1   3   0 402.098 22.8825   4
   1   3   0 405.581 22.9339   2
   1   3   0 389.396 22.9446   8
  -2  -3   0 29.5230 1.99837   7
   2   3   0 25.5205 1.86864   8
   2   3   0 24.7958 1.79846   2
   2   3   0 30.2645 1.98105   7
   2   3   0 25.1819 1.55953   1
   2   3   0 22.4801 1.72914   4
  -3  -3   0 0.87566 0.47487   5
  -3  -3   0 1.90444 0.65611   7
  -3  -3   0 0.81096 0.62199   3
   3   3   0 1.48504 0.56503   8
   3   3   0 0.54270 0.47709   2
   3   3   0 1.04280 0.61159   7
   3   3   0 1.22829 0.52667   4
  -4  -3   0 -0.1197 0.69067   3
  -4  -3   0 -0.0999 0.51932   5
  -4  -3   0 -0.2175 0.53559   7
   4   3   0 -0.4883 0.46344   4
   4   3   0 -0.2552 0.64952   8
   4   3   0 0.07245 0.54729   2
  -5  -3   0 0.11644 0.90988   3
  -5  -3   0 1.07691 0.86629   5
  -5  -3   0 0.89097 0.77580   7
   5   3   0 0.91032 0.86981   8
   5   3   0 1.35840 0.72157   2
   5   3   0 0.08297 0.63712   4
  -6  -3   0 2.10471 1.17165   5
  -6  -3   0 1.78819 1.31114   3
   6   3   0 2.69225 0.90870   4
   6   3   0 1.74018 1.00738   8
   7  -4   0 2.73801 1.31617   8
   7  -4   0 1.10250 1.10392   4
  -7   4   0 0.91751 0.97951   5
  -7   4   0 1.89059 0.89556   6
   6  -4   0 0.46985 0.57045   1
   6  -4   0 0.77446 1.13649   8
   6  -4   0 -0.6983 0.79435   4
  -6   4   0 1.51798 0.77784   6
  -6   4   0 0.71307 0.60143   1
  -6   4   0 0.99866 0.84370   5
   5  -4   0 3.64534 1.31185   8
   5  -4   0 4.38552 0.82325   2
   5  -4   0 5.14893 0.83308   1
   5  -4   0 2.80480 0.92998   4
  -5   4   0 3.86215 0.89804   6
  -5   4   0 4.12331 0.93030   5
  -5   4   0 3.63835 0.77301   1
   4  -4   0 50.4542 3.11843   2
   4  -4   0 50.2592 3.41145   8
   4  -4   0 51.6839 3.26375   4
  -4   4   0 50.6038 3.21319   5
  -4   4   0 47.0291 3.00259   3
  -4   4   0 50.0909 3.16156   1
  -4   4   0 47.5877 3.21291   6
   3  -4   0 8.93069 0.89144   2
   3  -4   0 7.26124 0.85083   4
  -3   4   0 8.59205 0.81393   5
  -3   4   0 10.1890 0.93261   6
   2  -4   0 171.117 9.53422   4
   2  -4   0 166.164 9.48028   2
   2  -4   0 168.923 9.59795   8
   2  -4   0 169.521 9.36694   7
  -2   4   0 170.177 9.54497   4
  -2   4   0 171.784 9.30682   3
  -2   4   0 167.646 9.58855   8
  -2   4   0 162.194 9.51619   1
  -2   4   0 162.147 9.50508   6
  -2   4   0 162.599 9.40904   5
   1  -4   0 406.124 22.9407   8
   1  -4   0 402.495 22.7347   3
   1  -4   0 423.512 22.8725   7
   1  -4   0 403.215 22.8715   2
  -1   4   0 414.785 22.7370   3
  -1   4   0 408.547 22.8516   1
  -1   4   0 399.868 22.8655   2
  -1   4   0 436.089 22.7229   5
  -1   4   0 396.177 22.9237   8
  -1   4   0 425.405 22.8112   6
  -1   4   0 404.411 22.8763   4
   0  -4   0 46.2449 2.84740   7
   0  -4   0 45.4985 2.57593   5
   0  -4   0 46.4557 2.79936   2
   0  -4   0 42.2132 2.71439   3
   0   4   0 45.2218 2.74134   4
   0   4   0 42.1321 2.77146   8
   0   4   0 43.7264 2.56994   6
   0   4   0 45.1333 2.68517   1
   0   4   0 46.0563 2.79346   2
   0   4   0 42.2120 2.80634   7
  -1  -4   0 0.02326 0.33728   7
  -1  -4   0 0.28501 0.34521   3
  -1  -4   0 0.25355 0.19967   5
   1   4   0 1.92905 0.39159   4
   1   4   0 2.07291 0.46303   2
   1   4   0 1.49281 0.43651   8
   1   4   0 -0.2969 0.30432   7
  -2  -4   0 0.72251 0.48531   7
  -2  -4   0 0.07162 0.41359   3
  -2  -4   0 0.75600 0.39399   5
   2   4   0 0.55942 0.41349   2
   2   4   0 0.31095 0.19914   1
   2   4   0 0.53426 0.50056   7
   2   4   0 -0.0537 0.29342   4
   2   4   0 0.02401 0.39644   8
  -3  -4   0 23.6977 1.69570   5
  -3  -4   0 17.4677 1.78487   7
  -3  -4   0 24.4838 1.95798   3
   3   4   0 21.8128 1.82753   8
   3   4   0 20.1831 1.62375   4
   3   4   0 18.6182 1.68500   2
   3   4   0 18.6615 1.82609   7
  -4  -4   0 0.23610 0.78001   3
  -4  -4   0 0.12395 0.54841   5
  -4  -4   0 0.43621 0.67993   7
   4   4   0 -0.1409 0.51543   4
   4   4   0 0.52802 0.63045   2
   4   4   0 0.21463 0.68664   8
  -5  -4   0 3.00713 1.03475   5
  -5  -4   0 -0.2368 0.76710   7
  -5  -4   0 -0.3535 1.00693   3
   5   4   0 1.49026 0.96663   8
   5   4   0 1.32970 0.69906   4
   5   4   0 1.46646 0.82199   2
  -6  -4   0 2.68384 1.35752   5
  -6  -4   0 1.57610 1.41532   3
   6   4   0 3.01645 1.15359   8
   7  -5   0 -0.4289 0.99546   4
   7  -5   0 1.49072 1.32697   8
  -7   5   0 -0.2890 0.73763   6
  -7   5   0 0.19793 0.88233   5
   6  -5   0 1.87608 0.70518   1
   6  -5   0 0.09906 0.86168   4
   6  -5   0 -0.1800 1.11629   8
  -6   5   0 2.82756 0.92161   6
  -6   5   0 0.86312 0.58955   1
  -6   5   0 1.64192 0.85142   5
   5  -5   0 40.8751 3.22762   8
   5  -5   0 40.0553 2.77828   2
   5  -5   0 41.9359 2.99716   4
  -5   5   0 42.1583 2.98324   6
  -5   5   0 37.8520 2.81712   1
  -5   5   0 43.6594 2.94017   5
   4  -5   0 115.101 6.82671   4
   4  -5   0 114.473 6.92575   8
   4  -5   0 112.699 6.67642   2
  -4   5   0 109.704 6.75157   1
  -4   5   0 123.688 6.88092   4
  -4   5   0 113.359 6.72890   5
  -4   5   0 108.908 6.81311   6
   3  -5   0 51.5105 2.90816   7
   3  -5   0 45.0383 3.24483   8
   3  -5   0 45.3531 3.15797   4
   3  -5   0 50.9734 3.13573   2
  -3   5   0 53.2662 3.20606   6
  -3   5   0 47.6080 3.18752   4
  -3   5   0 47.8628 3.14581   1
  -3   5   0 52.3103 3.08415   5
   2  -5   0 29.9369 1.92879   7
   2  -5   0 22.7584 1.99811   8
   2  -5   0 33.6463 1.77874   3
   2  -5   0 25.9217 1.94654   2
  -2   5   0 25.9640 1.96669   4
  -2   5   0 33.2339 1.77271   3
  -2   5   0 32.1542 1.99280   6
  -2   5   0 25.1615 2.02877   8
   1  -5   0 0.72469 0.30782   2
   1  -5   0 -0.1169 0.25488   7
   1  -5   0 0.38458 0.23347   3
  -1   5   0 1.99325 0.36642   6
  -1   5   0 2.79942 0.56322   8
  -1   5   0 2.19729 0.45654   4
  -1   5   0 0.40914 0.27759   2
  -1   5   0 0.07360 0.24530   1
   0  -5   0 48.6034 2.98923   3
   0  -5   0 44.0537 3.07449   7
   0  -5   0 48.0291 3.06452   2
   0  -5   0 44.0321 2.76235   5
   0   5   0 51.4588 3.09904   8
   0   5   0 46.7134 2.77012   6
   0   5   0 50.4928 3.01124   4
   0   5   0 47.2619 3.09906   7
   0   5   0 49.5155 3.06981   2
   0   5   0 47.7104 2.92286   1
  -1  -5   0 202.986 11.4380   7
  -1  -5   0 187.066 11.2944   3
  -1  -5   0 187.579 11.0415   5
   1   5   0 195.402 11.3228   8
   1   5   0 203.267 11.2359   4
   1   5   0 198.721 11.0774   1
   1   5   0 199.783 11.4423   7
   1   5   0 200.002 11.3179   2
  -2  -5   0 13.7594 1.33929   3
  -2  -5   0 14.7648 1.42723   7
  -2  -5   0 11.9671 1.03810   5
   2   5   0 12.6650 1.39512   7
   2   5   0 10.2553 1.17829   2
   2   5   0 8.80448 1.13056   8
   2   5   0 9.91295 1.03911   4
  -3  -5   0 7.07773 1.25821   3
   3   5   0 2.87970 0.80614   8
   3   5   0 4.20903 0.90427   2
   3   5   0 2.26016 0.67671   4
  -4  -5   0 17.5618 1.73700   5
  -4  -5   0 19.8790 2.09972   7
  -4  -5   0 21.0843 2.20512   3
   4   5   0 17.2589 1.85396   8
   4   5   0 20.8796 1.78015   4
   4   5   0 21.8080 2.00671   2
  -5  -5   0 -0.9293 1.04712   3
  -5  -5   0 -2.1209 0.71538   7
   5   5   0 0.37832 0.78559   2
   5   5   0 0.31586 0.61744   4
   5   5   0 1.38963 1.01330   8
   7  -6   0 -0.5305 1.06299   4
   7  -6   0 0.46759 0.75489   1
   7  -6   0 0.23593 1.56555   8
  -7   6   0 0.42968 0.89558   5
  -7   6   0 -0.3460 0.81191   6
  -7   6   0 -0.9394 0.71278   1
   6  -6   0 16.9511 2.45874   8
   6  -6   0 20.0054 1.80387   1
   6  -6   0 15.6698 1.87129   4
  -6   6   0 16.7879 1.87133   6
  -6   6   0 15.8968 1.72539   1
  -6   6   0 18.2487 1.83954   5
   5  -6   0 34.5763 2.84772   4
   5  -6   0 30.1274 2.95619   8
  -5   6   0 40.3014 2.82774   5
  -5   6   0 37.9687 2.85484   6
  -5   6   0 46.7890 2.87304   1
   4  -6   0 111.792 6.74213   2
   4  -6   0 113.404 6.98227   8
   4  -6   0 111.440 6.87006   4
  -4   6   0 106.649 6.82360   6
  -4   6   0 117.337 6.84884   1
  -4   6   0 119.966 6.77280   5
  -4   6   0 115.470 6.89703   4
   3  -6   0 -0.0050 0.49128   4
   3  -6   0 0.87774 0.52035   2
   3  -6   0 1.23857 0.68977   8
  -3   6   0 1.90360 0.60447   6
  -3   6   0 1.51328 0.60181   4
  -3   6   0 2.21484 0.61093   1
  -3   6   0 1.51934 0.41344   5
   2  -6   0 0.41823 0.48841   8
   2  -6   0 0.94161 0.45921   2
   2  -6   0 0.67521 0.25347   3
   2  -6   0 0.23501 0.35158   7
  -2   6   0 0.24953 0.31014   6
  -2   6   0 0.17973 0.35663   1
  -2   6   0 0.68104 0.55479   8
  -2   6   0 0.62551 0.23750   3
  -2   6   0 0.62101 0.43787   4
  -2   6   0 0.83427 0.28517   5
   1  -6   0 184.696 11.0831   3
   1  -6   0 195.768 11.2873   7
   1  -6   0 192.620 10.9545   5
   1  -6   0 202.151 11.2924   2
  -1   6   0 205.209 11.2896   2
  -1   6   0 205.899 11.2886   4
  -1   6   0 197.591 11.3470   8
  -1   6   0 190.367 11.1847   1
  -1   6   0 201.591 11.0841   6
  -1   6   0 189.500 10.9624   5
   0  -6   0 178.760 10.5197   3
   0  -6   0 173.709 10.6647   7
   0  -6   0 192.940 10.6646   2
   0  -6   0 178.735 10.2549   5
   0   6   0 184.904 10.6562   8
   0   6   0 193.062 10.4683   1
   0   6   0 185.011 10.2567   6
   0   6   0 180.046 10.6066   2
   0   6   0 184.092 10.5452   4
  -1  -6   0 70.7125 3.93442   3
  -1  -6   0 61.3807 3.98360   7
  -1  -6   0 60.5637 3.92363   2
  -1  -6   0 56.7242 3.59807   5
   1   6   0 48.0369 3.65550   4
   1   6   0 61.2908 3.88782   2
   1   6   0 61.7059 3.57835   1
   1   6   0 50.6762 3.79336   8
  -2  -6   0 13.1903 1.77436   7
  -2  -6   0 12.5046 1.42989   3
   2   6   0 10.4028 1.15450   4
   2   6   0 10.7407 1.32211   8
   2   6   0 12.4367 1.35686   2
  -3  -6   0 2.01322 0.97405   3
  -3  -6   0 1.69290 0.95540   7
   3   6   0 1.73344 0.87522   2
   3   6   0 2.23277 0.71790   4
   3   6   0 1.73423 0.83205   8
  -4  -6   0 1.18025 0.98677   7
  -4  -6   0 -0.1013 0.96795   3
   4   6   0 1.66677 0.73455   4
   4   6   0 1.62425 0.90082   2
   4   6   0 1.03400 0.92998   8
  -5  -6   0 -0.4825 1.20650   3
  -5  -6   0 1.52775 1.23961   7
   5   6   0 2.88405 1.04696   2
   5   6   0 1.71824 1.06295   8
   7  -7   0 0.12675 1.49621   8
   7  -7   0 0.90700 1.22134   4
   7  -7   0 3.37985 1.08408   1
  -7   7   0 1.36896 0.95302   1
  -7   7   0 2.05863 0.98491   6
  -7   7   0 1.95031 1.09703   5
   6  -7   0 3.46066 1.16205   4
   6  -7   0 3.19191 1.58113   8
  -6   7   0 3.23633 0.99748   1
  -6   7   0 3.76868 1.15884   6
  -6   7   0 3.54193 1.07250   5
   5  -7   0 13.8801 1.74666   4
   5  -7   0 15.0121 2.09801   8
  -5   7   0 13.1920 1.73799   6
  -5   7   0 12.4494 1.38473   5
  -5   7   0 13.2710 1.49132   1
   4  -7   0 -1.2684 0.45746   4
   4  -7   0 -1.0073 0.63029   2
   4  -7   0 0.09626 0.84249   8
  -4   7   0 0.23847 0.57337   1
  -4   7   0 0.08352 0.43695   6
  -4   7   0 -0.2190 0.63894   4
  -4   7   0 -0.0080 0.39014   5
   3  -7   0 20.2584 1.86319   8
   3  -7   0 21.8116 1.69237   2
   3  -7   0 18.8635 1.71965   4
  -3   7   0 18.8865 1.60190   6
  -3   7   0 18.5660 1.43301   5
  -3   7   0 19.5427 1.73145   4
  -3   7   0 20.1953 1.68361   1
   2  -7   0 10.5586 1.18575   2
   2  -7   0 12.8403 1.17571   7
   2  -7   0 9.95857 1.26965   8
  -2   7   0 11.8315 1.22842   1
  -2   7   0 11.3956 1.24668   4
  -2   7   0 8.85594 1.39646   8
  -2   7   0 13.6232 1.09706   6
   1  -7   0 57.0770 3.95948   2
   1  -7   0 69.3831 4.05239   7
   1  -7   0 70.6673 3.83974   3
  -1   7   0 50.5513 3.89837   2
  -1   7   0 64.0390 3.89284   1
  -1   7   0 71.4083 3.74090   6
  -1   7   0 56.6294 3.93325   4
  -1   7   0 48.6975 3.91967   8
   0  -7   0 497.895 26.9474   2
   0  -7   0 468.367 26.7745   3
   0  -7   0 480.206 26.9952   7
   0   7   0 478.286 26.8910   2
   0   7   0 482.930 26.9501   8
   0   7   0 462.139 26.6616   1
   0   7   0 475.098 26.8120   4
  -1  -7   0 129.388 7.79767   3
  -1  -7   0 132.432 8.00936   7
  -1  -7   0 128.992 7.86522   2
   1   7   0 130.025 7.83094   2
   1   7   0 128.091 7.84592   8
   1   7   0 125.868 7.68889   4
  -2  -7   0 0.18912 0.76007   7
  -2  -7   0 2.07909 0.89583   3
  -2  -7   0 1.66962 0.80067   2
   2   7   0 2.07131 0.84965   8
   2   7   0 1.84836 0.67020   4
   2   7   0 2.38072 0.92573   2
  -3  -7   0 -0.3141 0.82270   3
  -3  -7   0 -0.5096 0.88390   7
   3   7   0 0.70085 0.83843   2
   3   7   0 0.52145 0.58977   4
   3   7   0 0.20992 0.75027   8
  -4  -7   0 4.24576 1.41720   7
  -4  -7   0 5.58209 1.59475   3
   4   7   0 3.46816 1.23545   2
   4   7   0 4.00665 0.99989   4
   4   7   0 4.17032 1.30676   8
   7  -8   0 -0.6283 1.00055   4
   7  -8   0 -0.5086 0.90715   1
   7  -8   0 -1.7139 1.45749   8
  -7   8   0 -0.4011 0.93525   6
  -7   8   0 -0.0333 0.90889   1
  -7   8   0 -0.5135 0.83473   5
   6  -8   0 0.11114 1.38380   8
   6  -8   0 0.49268 0.99077   4
  -6   8   0 2.78518 1.06764   6
  -6   8   0 2.46622 1.00536   1
  -6   8   0 1.02644 0.90793   5
   5  -8   0 1.53668 0.90235   4
   5  -8   0 -0.3728 1.02008   8
  -5   8   0 2.05721 0.87544   6
  -5   8   0 0.35947 0.65187   5
  -5   8   0 1.14249 0.93679   4
  -5   8   0 1.32709 0.86270   1
   4  -8   0 0.58117 0.88861   8
   4  -8   0 0.32157 0.53710   4
   4  -8   0 -0.0395 0.64447   2
  -4   8   0 0.12239 0.61093   1
  -4   8   0 1.56219 0.72175   6
  -4   8   0 0.22460 0.53756   4
   3  -8   0 8.18333 1.25303   2
   3  -8   0 4.99573 1.16608   8
   3  -8   0 5.03382 1.01655   4
  -3   8   0 8.90595 1.13521   6
  -3   8   0 4.09689 0.89917   4
  -3   8   0 2.15567 0.93455   8
  -3   8   0 8.07044 1.17179   1
   2  -8   0 11.7017 1.63946   8
   2  -8   0 12.7752 1.57820   2
   2  -8   0 13.1423 1.56213   7
  -2   8   0 11.5693 1.51819   4
  -2   8   0 11.8999 1.64488   8
  -2   8   0 12.1332 1.16971   6
  -2   8   0 12.8009 1.30584   1
   1  -8   0 133.788 8.04532   8
   1  -8   0 137.648 8.00291   7
   1  -8   0 135.293 7.95047   2
  -1   8   0 125.545 7.89469   2
  -1   8   0 130.766 7.76827   1
  -1   8   0 127.726 7.86961   4
  -1   8   0 126.316 7.96756   8
   0  -8   0 22.5199 1.82024   3
   0  -8   0 16.3248 1.77118   2
   0  -8   0 25.1608 2.07893   7
   0   8   0 17.2262 1.75419   8
   0   8   0 17.6768 1.70696   4
   0   8   0 16.7778 1.82117   2
   0   8   0 23.3011 1.66379   1
  -1  -8   0 0.08696 0.58218   2
  -1  -8   0 0.15572 0.75334   7
  -1  -8   0 0.51973 0.72372   3
   1   8   0 0.06526 0.70287   2
   1   8   0 0.27522 0.54666   4
   1   8   0 0.51860 0.57759   8
  -2  -8   0 0.13148 0.80196   3
  -2  -8   0 -1.1981 0.72001   7
  -2  -8   0 1.13337 0.82790   2
   2   8   0 0.40420 0.81259   8
   2   8   0 0.15355 0.80289   2
   2   8   0 -0.1746 0.60383   4
  -3  -8   0 2.39335 1.27841   7
  -3  -8   0 4.13442 1.21178   2
  -3  -8   0 2.49297 1.27335   3
   3   8   0 4.07162 1.32886   8
   3   8   0 4.47751 1.06558   4
   3   8   0 3.67828 1.21040   2
   6  -9   0 1.77310 1.20777   4
   6  -9   0 -1.1961 1.25778   8
  -6   9   0 2.40924 1.07821   1
  -6   9   0 5.12872 1.22873   6
   5  -9   0 0.39364 1.15061   8
   5  -9   0 0.15122 0.87328   4
  -5   9   0 0.49730 0.83512   1
  -5   9   0 0.06131 0.73787   6
  -5   9   0 0.08015 0.92326   4
   4  -9   0 23.2678 2.10024   4
   4  -9   0 20.3628 2.00120   2
   4  -9   0 15.8230 2.03810   8
  -4   9   0 18.8320 1.90800   1
  -4   9   0 20.9750 1.87513   6
  -4   9   0 21.4818 2.07667   4
   3  -9   0 2.04611 0.93569   2
   3  -9   0 1.66468 0.92515   8
   3  -9   0 1.81666 0.69184   4
  -3   9   0 2.13660 0.72456   6
  -3   9   0 2.21835 1.02315   8
  -3   9   0 1.69458 0.71916   4
  -3   9   0 2.06640 0.79681   1
   2  -9   0 1.49441 0.77896   2
   2  -9   0 0.01676 0.77200   7
   2  -9   0 1.81874 0.86859   8
  -2   9   0 2.17396 0.73249   1
  -2   9   0 1.51849 0.92849   8
  -2   9   0 1.16492 0.72569   4
   1  -9   0 0.29319 0.63337   8
   1  -9   0 0.67406 0.68340   2
   1  -9   0 0.42249 0.75470   7
  -1   9   0 0.92343 0.81269   2
  -1   9   0 0.33186 0.55460   1
  -1   9   0 0.49824 0.60421   4
  -1   9   0 -0.0830 0.65228   8
   0  -9   0 4.23024 1.15165   2
   0  -9   0 5.41669 1.30519   7
   0   9   0 6.43148 1.36159   2
   0   9   0 6.60707 1.20488   4
   0   9   0 6.39050 1.34529   8
  -1  -9   0 4.90560 1.23735   3
  -1  -9   0 7.67497 1.57049   7
  -1  -9   0 6.93400 1.43059   2
   1   9   0 4.68261 1.10384   4
   1   9   0 5.77663 1.38282   8
   1   9   0 6.80274 1.41238   2
  -2  -9   0 10.0948 2.05916   7
  -2  -9   0 15.7822 2.17001   2
  -2  -9   0 13.3929 2.03383   3
   2   9   0 13.4143 1.57135   4
   2   9   0 14.8131 2.21093   8
   2   9   0 13.1881 2.05381   2
  -3  -9   0 34.1058 3.44282   7
  -3  -9   0 30.6171 2.94654   2
  -3  -9   0 32.4536 3.16299   3
   3   9   0 29.7195 2.93149   4
   3   9   0 36.9565 3.13935   2
   3   9   0 30.1790 3.04375   8
   6 -10   0 0.38620 1.57282   8
   6 -10   0 -1.0796 1.12928   4
  -6  10   0 1.13726 1.00632   6
  -6  10   0 1.84544 1.10536   1
   5 -10   0 -0.2388 0.65517   4
   5 -10   0 -1.4676 1.21800   8
  -5  10   0 -0.6029 0.68933   6
  -5  10   0 -0.2133 0.78308   1
  -5  10   0 -0.6350 0.89627   4
   4 -10   0 0.92893 0.93731   2
   4 -10   0 0.32079 0.87457   4
   4 -10   0 1.34822 1.06580   8
  -4  10   0 1.33560 1.02672   4
  -4  10   0 0.57922 0.71027   6
  -4  10   0 0.97758 0.85174   1
   3 -10   0 -0.4385 0.71662   2
   3 -10   0 1.18590 0.70733   4
   3 -10   0 0.34336 0.85770   8
  -3  10   0 0.57045 0.67773   6
  -3  10   0 0.74310 0.99120   8
  -3  10   0 0.04380 0.77042   4
  -3  10   0 0.16009 0.65148   1
   2 -10   0 0.66673 0.80149   8
   2 -10   0 -0.0477 0.73467   2
  -2  10   0 -0.6160 0.74144   8
  -2  10   0 -0.0107 0.66731   1
  -2  10   0 -0.2162 0.68556   4
   1 -10   0 8.13885 1.53142   8
   1 -10   0 6.62781 1.43466   7
   1 -10   0 4.86242 1.26765   2
  -1  10   0 4.87591 1.08218   1
  -1  10   0 5.88374 1.25359   4
  -1  10   0 5.04989 1.39098   2
  -1  10   0 5.19331 1.36467   8
   0 -10   0 1.54969 1.11983   7
   0 -10   0 3.27052 1.16832   2
   0  10   0 3.85763 1.29641   2
   0  10   0 1.71246 1.10874   8
   0  10   0 1.81733 0.87939   4
  -1 -10   0 0.39493 0.94738   2
  -1 -10   0 1.35081 1.31661   7
   1  10   0 0.80946 0.77584   4
   1  10   0 0.97993 1.03727   8
   1  10   0 2.37714 1.23348   2
  -2 -10   0 1.46803 1.25051   3
  -2 -10   0 3.02140 1.17595   2
  -2 -10   0 2.50801 1.52705   7
   2  10   0 0.76320 0.84927   4
   2  10   0 -0.0198 1.12145   8
   2  10   0 0.68985 1.19540   2
   5 -11   0 -1.5410 1.29527   8
   5 -11   0 -0.5798 0.94475   4
  -5  11   0 0.28601 0.85816   6
  -5  11   0 0.39974 0.85982   4
  -5  11   0 -0.9817 1.01815   1
   4 -11   0 5.66196 1.41379   4
   4 -11   0 3.34419 1.30985   2
   4 -11   0 3.93884 1.48497   8
  -4  11   0 3.39897 1.02083   6
  -4  11   0 3.01688 1.29354   4
  -4  11   0 5.09791 1.33481   1
   3 -11   0 3.17083 1.19971   2
   3 -11   0 3.76034 1.18154   4
   3 -11   0 2.92376 1.33471   8
  -3  11   0 3.12498 1.36168   8
  -3  11   0 2.15411 1.09847   4
  -3  11   0 4.49225 1.18322   1
   2 -11   0 14.7939 2.11393   2
   2 -11   0 14.4807 2.24873   8
  -2  11   0 13.4025 1.94354   4
  -2  11   0 14.0601 2.21591   8
  -2  11   0 13.2922 1.73003   1
   1 -11   0 0.86729 1.10315   7
   1 -11   0 1.59361 1.09178   8
   1 -11   0 1.37854 1.07730   2
  -1  11   0 0.23929 0.95369   8
  -1  11   0 2.37270 1.03138   4
   0 -11   0 1.25642 1.04555   2
   0 -11   0 -0.3474 1.07572   7
   0  11   0 0.14576 1.00776   8
   0  11   0 0.36171 1.06031   2
   0  11   0 0.02611 0.78491   4
   3 -12   0 27.5614 3.05578   8
   3 -12   0 35.2327 2.98360   4
   3 -12   0 31.1101 2.93194   2
  -3  12   0 32.6966 2.78233   1
  -3  12   0 33.0693 2.98931   4
  -3  12   0 28.6669 3.09036   8
   2 -12   0 1.33455 1.24615   2
   2 -12   0 -0.2046 1.05267   8
  -2  12   0 1.03264 1.29106   8
  -2  12   0 -0.1971 0.90202   4
  -2  12  -1 1.67584 1.28730   8
  -2  12  -1 1.96770 1.13966   4
   2 -12   1 1.46153 1.22222   8
   2 -12   1 2.58891 1.20304   2
  -3  12  -1 11.5015 2.19175   8
  -3  12  -1 11.0098 1.68722   1
  -3  12  -1 12.2638 2.03601   4
   3 -12   1 7.57865 1.79018   2
   3 -12   1 10.5158 1.87112   4
   3 -12   1 9.75874 2.07241   8
   0  11  -1 3.60559 1.26479   2
   0  11  -1 5.12176 1.51540   8
   0  11  -1 4.67998 1.22528   4
   0 -11   1 7.06774 1.79087   7
   0 -11   1 3.40628 1.27472   2
  -1  11  -1 -1.2978 0.90921   2
  -1  11  -1 0.57449 0.92350   8
  -1  11  -1 0.32658 0.86333   4
   1 -11   1 -1.7596 0.65126   2
   1 -11   1 -1.2896 0.95129   7
   1 -11   1 -0.1175 0.83689   8
  -2  11  -1 2.10845 1.20151   8
  -2  11  -1 1.71258 0.84938   1
  -2  11  -1 1.74729 0.83181   4
   2 -11   1 1.56415 1.02025   2
   2 -11   1 1.41334 1.01860   8
  -3  11  -1 7.23218 1.35553   1
  -3  11  -1 5.91195 1.42865   4
  -3  11  -1 4.76536 1.49839   8
   3 -11   1 5.74398 1.30741   4
   3 -11   1 4.37244 1.31041   2
   3 -11   1 2.95021 1.38639   8
  -4  11  -1 10.4579 1.89140   4
  -4  11  -1 11.8475 1.66491   6
  -4  11  -1 10.6525 1.71549   1
   4 -11   1 13.3727 1.99926   4
   4 -11   1 13.9480 2.21838   8
  -5  11  -1 -0.2717 1.02991   4
  -5  11  -1 0.36389 0.84567   6
  -5  11  -1 -0.0514 1.01147   1
   5 -11   1 0.36260 1.08206   4
   5 -11   1 -1.7831 1.16152   8
   2  10  -1 2.36631 1.33090   2
   2  10  -1 2.55654 1.35964   8
   2  10  -1 2.49919 1.01753   4
  -2 -10   1 0.36012 1.29516   7
  -2 -10   1 2.27971 1.32385   3
  -2 -10   1 2.14625 1.09533   2
   1  10  -1 0.12761 0.90670   8
   1  10  -1 2.63271 1.20653   2
   1  10  -1 -0.3724 0.69484   4
  -1 -10   1 -1.5388 0.91140   7
  -1 -10   1 0.11655 0.86344   2
   0  10  -1 0.27684 0.87030   8
   0  10  -1 1.78336 1.02462   2
   0  10  -1 0.10130 0.70795   4
   0 -10   1 0.64134 0.79065   2
   0 -10   1 0.82578 0.98692   7
  -1  10  -1 27.4709 2.55848   2
  -1  10  -1 27.3326 2.25548   1
  -1  10  -1 32.1628 2.54162   4
  -1  10  -1 28.4818 2.62042   8
   1 -10   1 27.5018 2.57130   8
   1 -10   1 28.6263 2.60392   7
   1 -10   1 27.8117 2.52019   2
  -2  10  -1 3.98641 0.99998   1
  -2  10  -1 4.16906 1.11843   4
  -2  10  -1 3.09163 1.06432   8
   2 -10   1 2.39336 1.03706   8
   2 -10   1 4.73936 1.17377   2
  -3  10  -1 3.16833 1.19810   8
  -3  10  -1 2.96678 0.92434   1
  -3  10  -1 2.33445 1.00783   4
  -3  10  -1 3.91032 0.92098   6
   3 -10   1 2.65599 1.00129   2
   3 -10   1 2.71625 1.07870   8
   3 -10   1 4.00658 1.06484   4
  -4  10  -1 6.91634 1.25727   6
  -4  10  -1 4.99062 1.19735   1
  -4  10  -1 6.35942 1.42035   4
   4 -10   1 7.59889 1.50041   4
   4 -10   1 4.56385 1.20453   2
   4 -10   1 4.18019 1.41570   8
  -5  10  -1 3.41229 1.32629   4
  -5  10  -1 4.55609 1.20326   6
  -5  10  -1 3.46944 1.13359   1
   5 -10   1 5.75085 1.70098   8
   5 -10   1 3.31076 1.26140   4
  -6  10  -1 1.98284 1.11732   1
  -6  10  -1 0.54026 0.95317   6
   6 -10   1 2.30654 1.35163   4
   6 -10   1 0.19679 1.51198   8
   3   9  -1 12.6557 2.07741   2
   3   9  -1 13.4904 2.26350   8
  -3  -9   1 10.2139 2.24726   7
  -3  -9   1 11.2110 2.25743   3
  -3  -9   1 13.4961 2.14667   2
   2   9  -1 1.70765 1.14968   2
   2   9  -1 2.05193 1.19113   8
   2   9  -1 1.96164 0.83732   4
  -2  -9   1 1.97865 1.02192   2
  -2  -9   1 2.14644 1.26213   7
  -2  -9   1 2.43144 1.16747   3
   1   9  -1 32.8010 2.69043   2
   1   9  -1 28.6335 2.65147   8
   1   9  -1 28.9485 2.40809   4
  -1  -9   1 30.4875 2.62966   2
  -1  -9   1 27.3724 2.49159   3
  -1  -9   1 26.8664 2.69447   7
   0   9  -1 -0.0374 0.54080   2
   0   9  -1 -0.1006 0.67043   8
   0   9  -1 -0.1110 0.54041   4
   0  -9   1 1.01573 0.89661   7
   0  -9   1 0.19067 0.54122   2
  -1   9  -1 -0.1021 0.67138   8
  -1   9  -1 -0.3548 0.68530   2
  -1   9  -1 0.76832 0.54695   1
  -1   9  -1 -0.0726 0.56732   4
   1  -9   1 -0.2896 0.66545   7
   1  -9   1 -0.5251 0.53765   8
   1  -9   1 -0.3766 0.55047   2
  -2   9  -1 0.12547 0.59780   4
  -2   9  -1 0.45650 0.59913   1
  -2   9  -1 0.55366 0.77719   8
   2  -9   1 1.02266 0.75000   2
   2  -9   1 -0.8616 0.59896   7
   2  -9   1 0.52376 0.76274   8
  -3   9  -1 1.17879 0.60912   6
  -3   9  -1 2.17541 0.84095   1
  -3   9  -1 0.90803 0.62792   4
  -3   9  -1 1.40770 0.98580   8
   3  -9   1 0.64602 0.65099   4
   3  -9   1 -0.0420 0.75432   8
   3  -9   1 0.60701 0.81614   2
  -4   9  -1 22.3477 2.17273   4
  -4   9  -1 24.0922 2.05168   6
  -4   9  -1 22.5404 2.04805   1
   4  -9   1 19.7869 2.20956   8
   4  -9   1 21.5290 1.98286   2
   4  -9   1 21.5542 2.12904   4
  -5   9  -1 14.0443 1.97450   4
  -5   9  -1 11.4670 1.70080   1
  -5   9  -1 12.0415 1.76747   6
   5  -9   1 14.1950 2.23132   8
   5  -9   1 13.2024 1.96873   4
  -6   9  -1 1.00802 0.93429   1
  -6   9  -1 2.96685 1.11383   6
   6  -9   1 0.07747 1.39480   8
   6  -9   1 1.17546 1.10819   4
   3   8  -1 6.36362 1.48985   2
   3   8  -1 5.99744 1.14658   4
   3   8  -1 7.27119 1.59336   8
  -3  -8   1 3.60590 1.49641   7
  -3  -8   1 5.80873 1.54669   3
  -3  -8   1 6.07342 1.42173   2
   2   8  -1 4.07979 0.97972   4
   2   8  -1 2.78395 1.05514   8
   2   8  -1 6.04197 1.30971   2
  -2  -8   1 4.04726 1.33453   7
  -2  -8   1 4.91672 1.22072   3
  -2  -8   1 3.26335 1.06286   2
   1   8  -1 -0.0783 0.63430   8
   1   8  -1 -0.8135 0.56177   2
   1   8  -1 -0.0610 0.48777   4
  -1  -8   1 -0.0558 0.57068   2
  -1  -8   1 0.70526 0.73979   3
  -1  -8   1 -0.3545 0.68382   7
   0   8  -1 0.60857 0.47991   1
   0   8  -1 0.18847 0.54803   2
   0   8  -1 0.91835 0.60130   4
   0   8  -1 0.63200 0.69409   8
   0  -8   1 0.67345 0.66804   3
   0  -8   1 1.07909 0.65042   2
   0  -8   1 1.73266 0.80018   7
  -1   8  -1 123.152 7.80846   8
  -1   8  -1 129.930 7.59388   1
  -1   8  -1 127.095 7.73781   2
  -1   8  -1 127.134 7.70702   4
   1  -8   1 127.462 7.77957   7
   1  -8   1 132.623 7.77964   2
  -2   8  -1 10.1595 1.54218   8
  -2   8  -1 12.5676 1.33043   4
  -2   8  -1 8.65089 0.97871   6
  -2   8  -1 10.3885 1.32350   1
   2  -8   1 10.8542 1.41746   7
   2  -8   1 9.93180 1.49427   8
   2  -8   1 9.98945 1.37612   2
  -3   8  -1 4.29728 0.86740   6
  -3   8  -1 4.14860 0.93897   1
  -3   8  -1 3.17442 1.04841   8
  -3   8  -1 3.59436 0.90683   4
   3  -8   1 4.28507 1.01778   2
   3  -8   1 3.81077 1.07696   8
   3  -8   1 4.60282 0.93142   4
  -4   8  -1 5.58878 1.15683   1
  -4   8  -1 5.97010 1.11463   6
  -4   8  -1 5.15295 1.07491   4
   4  -8   1 5.43822 1.12439   2
   4  -8   1 4.14888 0.98374   4
   4  -8   1 6.67935 1.39376   8
  -5   8  -1 4.68856 1.10243   6
  -5   8  -1 2.57509 0.92744   1
  -5   8  -1 3.46556 0.87995   5
  -5   8  -1 2.33854 1.09477   4
   5  -8   1 3.16875 1.08149   4
   5  -8   1 5.63626 1.48138   8
  -6   8  -1 2.80171 1.00766   6
  -6   8  -1 1.50452 0.84753   5
  -6   8  -1 2.00031 0.92624   1
   6  -8   1 0.21521 1.32497   8
   6  -8   1 1.63167 1.08159   4
  -7   8  -1 0.97091 0.98314   5
  -7   8  -1 0.21043 0.76320   6
  -7   8  -1 0.40249 0.84281   1
   7  -8   1 -0.4802 0.75273   1
   7  -8   1 -3.5727 1.51111   8
   7  -8   1 -1.7127 0.93018   4
   4   7  -1 9.99922 1.77653   2
   4   7  -1 14.8096 2.14273   8
  -4  -7   1 10.9538 2.08243   3
  -4  -7   1 12.1429 2.18817   7
   3   7  -1 2.49705 0.76380   4
   3   7  -1 4.02334 1.16392   8
   3   7  -1 3.16752 1.03564   2
  -3  -7   1 2.19413 1.06902   3
  -3  -7   1 2.86213 1.21868   7
   2   7  -1 0.32683 0.50777   4
   2   7  -1 1.42526 0.80324   2
   2   7  -1 1.30150 0.78334   8
  -2  -7   1 -0.9756 0.75381   7
  -2  -7   1 1.34108 0.80076   3
   1   7  -1 119.593 7.28190   4
   1   7  -1 120.703 7.43559   2
   1   7  -1 116.775 7.41092   8
  -1  -7   1 122.932 7.40075   3
  -1  -7   1 124.136 7.58828   7
  -1  -7   1 126.205 7.48910   2
   0   7  -1 2.26588 0.78186   8
   0   7  -1 1.17496 0.50751   1
   0   7  -1 0.81530 0.45609   4
   0   7  -1 0.38959 0.53891   2
   0  -7   1 4.66482 0.86205   7
   0  -7   1 2.62355 0.77063   3
  -1   7  -1 618.997 34.7312   8
  -1   7  -1 612.614 34.6249   4
  -1   7  -1 608.319 34.5272   1
  -1   7  -1 635.662 34.3857   6
  -1   7  -1 606.277 34.6288   2
   1  -7   1 634.839 34.6974   7
   1  -7   1 620.650 34.6603   2
   1  -7   1 623.393 34.4741   3
  -2   7  -1 4.60609 1.01549   8
  -2   7  -1 5.15939 0.56854   5
  -2   7  -1 5.11556 0.77805   6
  -2   7  -1 5.07103 0.95728   4
  -2   7  -1 5.43303 0.88653   1
   2  -7   1 6.64042 1.00160   2
   2  -7   1 5.46097 0.86429   7
   2  -7   1 4.67286 1.01022   8
  -3   7  -1 7.92906 1.18633   4
  -3   7  -1 6.61631 0.74083   5
  -3   7  -1 7.66779 1.06807   1
  -3   7  -1 6.52563 0.98970   6
   3  -7   1 6.71244 1.25788   8
   3  -7   1 7.06707 1.15507   4
   3  -7   1 7.79104 1.09591   2
  -4   7  -1 1.32803 0.60126   5
  -4   7  -1 1.23349 0.66979   1
  -4   7  -1 1.33677 0.80185   4
  -4   7  -1 2.05251 0.66007   6
   4  -7   1 0.48670 0.66460   4
   4  -7   1 1.15694 0.90588   8
   4  -7   1 1.09088 0.68569   2
  -5   7  -1 3.10498 0.89960   1
  -5   7  -1 3.03762 0.91020   5
  -5   7  -1 3.47167 0.97379   6
   5  -7   1 0.88810 1.08593   8
   5  -7   1 0.88626 0.73083   4
  -6   7  -1 1.06265 0.83906   5
  -6   7  -1 0.16426 0.72517   1
  -6   7  -1 1.02254 0.90083   6
   6  -7   1 -0.0975 0.76737   1
   6  -7   1 1.07676 1.31895   8
   6  -7   1 -0.7368 0.84168   4
  -7   7  -1 2.76895 1.01424   1
  -7   7  -1 2.10276 1.15448   6
  -7   7  -1 3.92756 1.23076   5
   7  -7   1 2.62525 1.37182   4
   7  -7   1 5.38902 1.19513   1
   7  -7   1 4.44098 1.75287   8
   5   6  -1 2.00110 1.09095   8
   5   6  -1 1.63103 1.01600   2
  -5  -6   1 -0.1315 1.22877   3
  -5  -6   1 0.60118 1.20691   7
   4   6  -1 5.95136 1.11253   4
   4   6  -1 7.02606 1.53725   8
   4   6  -1 5.57508 1.31719   2
  -4  -6   1 6.82464 1.57271   7
  -4  -6   1 6.02505 1.53645   3
   3   6  -1 0.49989 0.53129   4
   3   6  -1 0.46179 0.66127   8
   3   6  -1 0.18799 0.65481   2
  -3  -6   1 0.14549 0.80039   7
  -3  -6   1 1.30080 0.90932   3
   2   6  -1 9.38000 1.14339   8
   2   6  -1 10.1193 1.39922   2
   2   6  -1 9.43105 1.06863   4
  -2  -6   1 9.66944 1.56373   7
  -2  -6   1 11.0073 1.51939   3
   1   6  -1 625.600 34.6636   1
   1   6  -1 608.376 34.8371   4
   1   6  -1 613.214 34.9734   8
   1   6  -1 629.382 35.0793   7
   1   6  -1 635.433 34.9834   2
  -1  -6   1 618.222 34.6380   5
  -1  -6   1 641.676 35.1118   7
  -1  -6   1 632.611 34.9666   3
   0   6  -1 0.43978 0.35305   1
   0   6  -1 0.40652 0.45425   7
   0   6  -1 0.35807 0.47036   2
   0   6  -1 0.87306 0.50078   8
   0   6  -1 0.62568 0.40773   4
   0  -6   1 0.45907 0.51330   7
   0  -6   1 0.14710 0.23227   5
   0  -6   1 0.38623 0.47111   2
   0  -6   1 0.91044 0.48923   3
  -1   6  -1 11.4640 1.06453   8
  -1   6  -1 5.56171 0.79596   1
  -1   6  -1 7.15766 0.80038   4
  -1   6  -1 6.08512 0.68886   6
  -1   6  -1 8.06453 0.90515   2
  -1   6  -1 8.78078 0.65921   5
   1  -6   1 7.10280 0.97114   2
   1  -6   1 8.43260 0.93202   7
   1  -6   1 6.45968 0.61298   5
   1  -6   1 6.50754 0.72175   3
  -2   6  -1 0.08891 0.30523   6
  -2   6  -1 0.45623 0.27390   5
  -2   6  -1 0.90259 0.42262   1
  -2   6  -1 0.58898 0.50804   8
  -2   6  -1 0.50775 0.24915   3
  -2   6  -1 0.22582 0.41168   4
   2  -6   1 0.61918 0.41902   2
   2  -6   1 0.27445 0.47870   8
   2  -6   1 0.46299 0.22317   3
   2  -6   1 0.64355 0.38030   7
  -3   6  -1 8.43542 1.07892   1
  -3   6  -1 7.27539 0.98437   6
  -3   6  -1 7.97779 1.12326   4
  -3   6  -1 7.66375 0.78379   5
   3  -6   1 6.70935 1.06051   4
   3  -6   1 8.13902 0.91658   2
   3  -6   1 10.0188 1.31703   8
  -4   6  -1 143.901 8.47110   1
  -4   6  -1 143.966 8.51685   6
  -4   6  -1 145.475 8.53905   4
  -4   6  -1 143.183 8.38179   5
   4  -6   1 144.121 8.52649   4
   4  -6   1 139.200 8.62439   8
   4  -6   1 145.788 8.37440   2
  -5   6  -1 82.7717 5.22316   1
  -5   6  -1 80.1947 5.30489   6
  -5   6  -1 84.7925 5.26044   5
   5  -6   1 84.9237 5.50760   8
   5  -6   1 83.5558 5.34276   4
  -6   6  -1 8.60454 1.44021   6
  -6   6  -1 6.70435 1.27795   5
  -6   6  -1 9.04515 1.28457   1
   6  -6   1 6.66088 1.15924   1
   6  -6   1 5.53990 1.65321   8
   6  -6   1 6.41503 1.40547   4
  -7   6  -1 0.21040 0.82285   5
  -7   6  -1 -0.8718 0.63200   1
  -7   6  -1 -0.7708 0.76574   6
   7  -6   1 -0.1766 0.67904   1
   7  -6   1 -2.0630 1.20534   8
   7  -6   1 -2.7168 0.90125   4
   5   5  -1 5.47672 1.42049   8
   5   5  -1 4.01137 1.24340   2
  -5  -5   1 3.83941 1.52233   3
  -5  -5   1 2.04586 1.18833   7
   4   5  -1 23.5027 2.17856   8
   4   5  -1 22.4754 2.02095   2
   4   5  -1 20.0296 1.80615   4
  -4  -5   1 21.3105 2.25557   7
  -4  -5   1 20.4682 1.91376   5
  -4  -5   1 19.9627 2.20460   3
   3   5  -1 5.96641 1.07936   2
   3   5  -1 4.14895 0.82694   4
   3   5  -1 3.16841 0.92636   8
  -3  -5   1 4.73832 1.09849   7
  -3  -5   1 5.57161 1.14000   3
  -3  -5   1 3.82548 0.82660   5
   2   5  -1 3.04202 0.77752   8
   2   5  -1 4.67394 0.76175   4
   2   5  -1 5.31619 0.94587   2
   2   5  -1 4.90836 0.96666   7
  -2  -5   1 5.39210 0.76780   5
  -2  -5   1 5.89716 1.03225   3
  -2  -5   1 4.16640 0.88463   7
   1   5  -1 8.37240 1.11268   7
   1   5  -1 8.73354 0.92820   8
   1   5  -1 6.33002 0.63608   1
   1   5  -1 7.27492 0.98615   2
   1   5  -1 7.09774 0.77194   4
  -1  -5   1 5.90127 0.65248   5
  -1  -5   1 6.85934 1.01410   7
  -1  -5   1 7.49334 0.88033   3
   0   5  -1 0.56736 0.34403   8
   0   5  -1 -0.1407 0.36840   7
   0   5  -1 0.73755 0.30651   4
   0   5  -1 0.06318 0.26496   2
   0   5  -1 0.23144 0.21825   1
   0  -5   1 0.07378 0.17233   5
   0  -5   1 0.37256 0.32391   3
   0  -5   1 0.05457 0.28921   2
   0  -5   1 -0.2562 0.28585   7
  -1   5  -1 27.2696 1.85318   1
  -1   5  -1 26.7047 1.89449   7
  -1   5  -1 30.8954 1.93664   4
  -1   5  -1 28.1442 1.77712   3
  -1   5  -1 28.1231 1.90550   2
  -1   5  -1 28.5014 1.79151   6
  -1   5  -1 27.3943 1.70289   5
  -1   5  -1 27.4715 1.95983   8
   1  -5   1 26.9591 1.90584   7
   1  -5   1 26.5434 1.76456   3
   1  -5   1 27.7483 1.90412   2
  -2   5  -1 168.190 9.82624   6
  -2   5  -1 178.175 9.95897   8
  -2   5  -1 166.152 9.70861   5
  -2   5  -1 167.046 9.63404   3
  -2   5  -1 179.811 9.91290   4
  -2   5  -1 176.016 9.86961   1
   2  -5   1 173.534 9.83586   2
   2  -5   1 174.678 9.95892   8
   2  -5   1 169.865 9.74801   7
  -3   5  -1 115.347 6.37196   3
  -3   5  -1 108.956 6.63136   6
  -3   5  -1 109.570 6.52785   5
  -3   5  -1 113.519 6.67545   4
  -3   5  -1 110.785 6.61900   1
   3  -5   1 115.139 6.67527   4
   3  -5   1 113.448 6.74652   8
   3  -5   1 113.201 6.56447   2
  -4   5  -1 20.0891 1.67657   6
  -4   5  -1 18.7433 1.67740   4
  -4   5  -1 20.8978 1.61617   1
  -4   5  -1 20.6759 1.59160   5
   4  -5   1 16.6192 1.61137   4
   4  -5   1 19.0365 1.57488   2
   4  -5   1 17.7547 1.81796   8
  -5   5  -1 27.4447 2.16172   5
  -5   5  -1 29.5791 2.25272   6
  -5   5  -1 26.8994 2.09989   1
   5  -5   1 26.7382 2.24212   4
   5  -5   1 23.5976 2.40694   8
  -6   5  -1 16.5113 1.58516   1
  -6   5  -1 16.4685 1.77995   5
  -6   5  -1 20.0530 1.84602   6
   6  -5   1 17.7362 1.66798   1
   6  -5   1 16.1504 1.89640   4
   6  -5   1 19.3243 2.46832   8
  -7   5  -1 0.18563 0.78122   6
  -7   5  -1 0.44020 0.75869   1
  -7   5  -1 -1.1019 0.72283   5
   7  -5   1 0.79957 1.27390   8
   7  -5   1 -2.3939 0.85790   4
   6   4  -1 2.64053 1.17549   8
  -6  -4   1 0.49020 1.38136   3
  -6  -4   1 2.52337 1.41269   5
   5   4  -1 14.6715 1.92189   2
   5   4  -1 13.4848 2.02681   8
   5   4  -1 12.2641 1.58950   4
  -5  -4   1 13.7523 1.83730   5
  -5  -4   1 11.7450 1.90362   7
  -5  -4   1 12.7080 2.10687   3
   4   4  -1 6.53351 1.05250   4
   4   4  -1 5.35466 1.06115   2
   4   4  -1 4.81657 1.14093   8
  -4  -4   1 8.07593 1.20234   5
  -4  -4   1 4.93464 1.16549   7
  -4  -4   1 5.76083 1.27869   3
   3   4  -1 7.54609 1.13147   2
   3   4  -1 8.21660 1.28325   7
   3   4  -1 8.53277 1.08547   4
   3   4  -1 7.93929 1.18666   8
  -3  -4   1 6.84727 1.17921   3
  -3  -4   1 7.63131 1.23062   7
  -3  -4   1 7.35884 1.03201   5
   2   4  -1 0.24850 0.45096   8
   2   4  -1 0.50312 0.35253   4
   2   4  -1 0.19737 0.40148   2
   2   4  -1 0.24834 0.17992   1
   2   4  -1 0.32548 0.45538   7
  -2  -4   1 0.57074 0.48876   7
  -2  -4   1 0.34933 0.44430   3
  -2  -4   1 0.31949 0.30915   5
   1   4  -1 28.4950 1.91797   2
   1   4  -1 28.8251 1.73265   1
   1   4  -1 27.9528 1.93525   8
   1   4  -1 28.4198 1.84544   4
   1   4  -1 28.8045 2.01503   7
  -1  -4   1 29.6353 1.77601   5
  -1  -4   1 27.3665 1.58345   6
  -1  -4   1 26.7030 2.00156   7
  -1  -4   1 24.2262 1.88658   3
   0   4  -1 5.77645 0.56131   1
   0   4  -1 4.63686 0.63985   4
   0   4  -1 4.73456 0.70410   8
   0   4  -1 4.94798 0.70426   2
   0   4  -1 6.55452 0.70594   7
   0   4  -1 7.44676 0.49128   6
   0  -4   1 8.13521 0.66202   3
   0  -4   1 5.61340 0.48419   5
   0  -4   1 6.60795 0.71265   7
  -1   4  -1 630.986 34.8281   4
  -1   4  -1 639.097 34.6908   5
  -1   4  -1 628.435 34.8064   7
  -1   4  -1 630.430 34.7533   6
  -1   4  -1 618.678 34.7987   1
  -1   4  -1 614.227 34.6990   3
  -1   4  -1 639.923 34.8887   8
  -1   4  -1 622.868 34.8119   2
   1  -4   1 623.930 34.8077   7
   1  -4   1 623.544 34.8194   2
   1  -4   1 649.758 34.9053   8
   1  -4   1 623.541 34.7072   3
  -2   4  -1 33.0092 1.95664   6
  -2   4  -1 32.2604 1.84536   5
  -2   4  -1 29.7466 1.93001   1
   2  -4   1 24.7872 1.94497   8
   2  -4   1 28.6561 1.87064   2
   2  -4   1 24.0705 1.86146   4
   2  -4   1 29.9192 1.77332   7
  -3   4  -1 52.0474 3.29857   1
  -3   4  -1 53.4622 3.13414   3
  -3   4  -1 55.2602 3.35929   4
  -3   4  -1 52.6013 3.33935   6
  -3   4  -1 50.7965 3.25761   5
   3  -4   1 53.7137 3.23249   2
   3  -4   1 53.4853 3.42636   8
   3  -4   1 54.7972 3.34458   4
  -4   4  -1 26.7396 2.05688   5
  -4   4  -1 26.2895 2.00031   1
  -4   4  -1 35.7725 2.21278   6
  -4   4  -1 25.4980 1.88106   3
   4  -4   1 28.9627 1.98448   2
   4  -4   1 33.0850 2.19832   4
   4  -4   1 31.6562 2.34246   8
  -5   4  -1 5.07168 0.95635   6
  -5   4  -1 3.14803 0.77600   5
  -5   4  -1 3.03460 0.71064   1
   5  -4   1 1.92831 1.06827   8
   5  -4   1 3.64835 0.73234   1
   5  -4   1 3.03239 0.98347   4
  -6   4  -1 0.78670 0.62145   1
  -6   4  -1 1.33432 0.90865   5
  -6   4  -1 0.92492 0.69095   6
   6  -4   1 0.30245 0.58885   1
   6  -4   1 -0.9511 0.80199   4
   6  -4   1 -0.6659 1.01765   8
  -7   4  -1 1.79973 0.89680   6
  -7   4  -1 1.75937 1.05826   5
   7  -4   1 3.13372 1.35097   8
   7  -4   1 1.74774 1.18909   4
   6   3  -1 2.01557 1.08791   8
  -6  -3   1 1.00428 1.04656   5
  -6  -3   1 -0.4716 1.19451   3
   5   3  -1 3.33152 1.12530   8
   5   3  -1 3.65786 0.99397   2
   5   3  -1 3.83962 0.99317   4
  -5  -3   1 4.08410 1.09179   5
  -5  -3   1 3.56031 1.03015   7
  -5  -3   1 3.54910 1.25436   3
   4   3  -1 1.59737 0.72019   2
   4   3  -1 1.03583 0.78602   8
   4   3  -1 1.16080 0.73737   7
   4   3  -1 1.15063 0.65425   4
  -4  -3   1 1.51845 0.71445   7
  -4  -3   1 1.51401 0.70407   5
  -4  -3   1 1.25303 0.72966   3
   3   3  -1 9.44891 1.15537   2
   3   3  -1 9.44792 1.31544   8
   3   3  -1 7.31425 1.14126   7
   3   3  -1 9.18038 1.11559   4
  -3  -3   1 8.75187 1.10637   5
  -3  -3   1 8.85291 1.26945   3
  -3  -3   1 7.59751 1.13711   7
   2   3  -1 171.610 9.76078   8
   2   3  -1 165.331 9.68162   2
   2   3  -1 176.874 9.63801   4
   2   3  -1 170.804 9.79596   7
   2   3  -1 173.487 9.41719   1
  -2  -3   1 166.797 9.61847   5
  -2  -3   1 168.145 9.80860   7
  -2  -3   1 169.805 9.36086   6
  -2  -3   1 159.784 9.76350   3
   1   3  -1 628.008 34.8782   8
   1   3  -1 624.040 34.7848   4
   1   3  -1 620.853 34.8516   2
   1   3  -1 636.947 34.6796   1
   1   3  -1 623.067 34.9268   7
  -1  -3   1 623.830 34.7387   5
  -1  -3   1 622.105 34.8889   3
  -1  -3   1 666.417 34.9890   7
  -1  -3   1 617.409 34.6359   6
   0   3  -1 78.5767 4.12871   3
   0  -3   1 58.5497 4.07555   3
   0  -3   1 75.8852 4.01776   5
  -1   3  -1 13.2926 0.94968   6
  -1   3  -1 13.2592 0.94464   7
  -1   3  -1 14.8326 0.99681   1
  -1   3  -1 14.6759 0.90050   3
   1  -3   1 14.5990 0.98832   2
   1  -3   1 13.4521 0.96102   7
  -2   3  -1 50.8363 3.08404   1
  -2   3  -1 54.6990 3.13039   4
  -2   3  -1 52.0481 2.95985   3
  -2   3  -1 50.3495 3.09498   6
  -2   3  -1 48.4718 3.03621   5
   2  -3   1 50.7070 3.10021   4
   2  -3   1 51.0938 2.89095   7
   2  -3   1 52.3879 3.14612   8
   2  -3   1 51.4986 3.02466   2
  -3   3  -1 9.65027 0.84582   1
  -3   3  -1 8.54052 0.88598   6
  -3   3  -1 8.51895 0.86837   5
   3  -3   1 11.1538 0.94685   4
   3  -3   1 10.0824 0.85138   2
   3  -3   1 12.0572 1.09480   8
  -4   3  -1 24.9647 1.66981   3
  -4   3  -1 23.1437 1.72255   6
  -4   3  -1 24.1070 1.77827   5
  -4   3  -1 19.6353 1.57589   1
   4  -3   1 21.4205 1.96201   8
   4  -3   1 23.7493 1.78115   4
   4  -3   1 21.9014 1.57391   2
  -5   3  -1 5.33897 1.06638   5
  -5   3  -1 5.39377 0.80106   1
  -5   3  -1 7.57031 1.08729   6
  -5   3  -1 7.76447 1.07268   3
   5  -3   1 5.96059 0.81951   1
   5  -3   1 4.82795 0.77775   2
   5  -3   1 3.94182 1.03081   4
   5  -3   1 3.80503 1.23325   8
  -6   3  -1 5.05048 0.88160   1
  -6   3  -1 3.84947 1.01740   5
  -6   3  -1 6.13751 1.11152   6
   6  -3   1 3.61024 1.12200   4
   6  -3   1 4.51991 0.85775   1
   6  -3   1 4.38935 1.30534   8
  -7   3  -1 1.40978 0.83774   6
  -7   3  -1 0.75112 1.00328   5
   7  -3   1 3.15600 1.27012   8
   7  -3   1 1.81242 1.10134   4
   6   2  -1 2.14665 0.86667   4
   6   2  -1 1.23818 1.04903   8
  -6  -2   1 2.22501 1.12525   5
  -6  -2   1 1.38389 1.39149   3
   5   2  -1 2.05893 0.76964   2
   5   2  -1 2.49413 0.82765   4
   5   2  -1 0.95280 0.74516   8
  -5  -2   1 3.66481 0.98866   7
  -5  -2   1 3.91982 1.08982   5
  -5  -2   1 5.14119 1.26115   3
   4   2  -1 131.865 8.29338   8
   4   2  -1 143.006 8.17785   4
   4   2  -1 143.572 8.27893   7
   4   2  -1 137.926 8.13877   2
  -4  -2   1 132.202 8.23373   7
  -4  -2   1 145.246 8.26239   5
  -4  -2   1 136.914 8.38226   3
   3   2  -1 106.391 6.46431   7
   3   2  -1 108.752 6.36298   4
   3   2  -1 111.365 6.38417   2
   3   2  -1 108.427 6.50318   8
   3   2  -1 103.461 6.09205   1
  -3  -2   1 114.029 6.57200   3
  -3  -2   1 107.961 6.16299   6
  -3  -2   1 113.156 6.43470   5
  -3  -2   1 106.705 6.47425   7
   2   2  -1 30.0279 2.04328   7
   2   2  -1 24.4789 1.91669   2
  -2  -2   1 32.6428 2.09765   7
  -2  -2   1 28.4315 1.77238   6
  -2  -2   1 34.9036 1.99889   5
  -2  -2   1 33.8204 2.10883   3
   1   2  -1 13.0995 1.05280   7
   1   2  -1 15.4661 0.87479   1
   1   2  -1 15.5216 1.03165   2
  -1  -2   1 13.4147 0.95007   5
  -1  -2   1 13.5903 1.07418   7
  -1  -2   1 14.1642 0.83930   6
   0   2  -1 -0.1959 0.13187   2
   0   2  -1 0.02652 0.09377   6
   0   2  -1 -0.0131 0.11480   1
   0   2  -1 0.19928 0.12928   4
   0   2  -1 0.09908 0.13192   3
   0   2  -1 0.24054 0.09463   5
   0   2  -1 -0.4163 0.13009   7
   0  -2   1 -0.3086 0.16074   7
   0  -2   1 -0.0941 0.11528   3
  -1   2  -1 600.147 32.5404   3
  -1   2  -1 584.080 32.5790   5
  -1   2  -1 590.066 32.5948   7
  -1   2  -1 579.066 32.6123   6
  -1   2  -1 575.017 32.6108   1
  -1   2  -1 591.583 32.6256   4
  -1   2  -1 621.432 32.6459   8
   1  -2   1 590.337 32.6395   8
   1  -2   1 591.481 32.5865   2
   1  -2   1 587.883 32.5468   7
  -2   2  -1 13.8437 0.94484   4
   2  -2   1 12.6512 0.98026   8
   2  -2   1 10.6131 0.87989   4
   2  -2   1 11.5603 0.82776   2
  -3   2  -1 14.0670 0.87151   7
  -3   2  -1 17.4832 1.17020   3
  -3   2  -1 14.4344 1.07018   1
  -3   2  -1 15.0322 1.20235   5
  -3   2  -1 12.5632 1.12689   6
   3  -2   1 15.0142 1.05456   2
   3  -2   1 14.4613 1.13216   4
   3  -2   1 15.9192 1.26884   8
  -4   2  -1 11.1636 1.09263   5
  -4   2  -1 11.4865 0.94521   1
  -4   2  -1 12.1732 1.14746   3
  -4   2  -1 11.9643 1.08796   6
   4  -2   1 10.7173 0.94643   2
   4  -2   1 12.1696 1.18639   4
   4  -2   1 11.0261 1.31788   8
   4  -2   1 10.6736 0.93188   1
  -5   2  -1 12.2381 1.05181   1
  -5   2  -1 10.8244 1.15181   6
   5  -2   1 10.8307 1.00207   2
   5  -2   1 10.6938 1.01080   1
  -6   2  -1 6.55735 1.05954   6
  -6   2  -1 5.31778 1.24903   5
  -6   2  -1 6.34368 1.28433   3
   6  -2   1 5.53342 1.26394   4
   6  -2   1 8.19922 1.52976   8
  -7   2  -1 0.98539 1.06206   5
   7  -2   1 1.54627 0.99228   4
   7  -2   1 3.65064 1.22931   8
   7   1  -1 0.49595 1.05717   8
  -7  -1   1 0.64813 1.19797   3
  -7  -1   1 -0.6148 1.02918   5
   6   1  -1 0.10974 0.94136   8
   6   1  -1 1.55776 0.86454   4
  -6  -1   1 -1.0975 0.91226   3
  -6  -1   1 -1.1146 0.93445   5
   5   1  -1 85.2194 5.26652   2
   5   1  -1 85.1144 5.35711   4
   5   1  -1 81.7705 5.50462   8
  -5  -1   1 89.7230 5.63010   3
  -5  -1   1 83.9858 5.55586   7
  -5  -1   1 86.9723 5.51168   5
   4   1  -1 17.8224 1.48981   2
   4   1  -1 19.8173 1.60352   7
  -4  -1   1 21.2879 1.83459   3
  -4  -1   1 19.5801 1.42638   6
  -4  -1   1 19.5658 1.55908   7
  -4  -1   1 17.8056 1.59342   5
   3   1  -1 53.4790 3.40117   8
   3   1  -1 52.7954 3.25432   2
   3   1  -1 57.0198 3.31401   4
   3   1  -1 51.9683 3.31925   7
   3   1  -1 51.7767 3.06029   1
  -3  -1   1 52.9349 3.17165   6
  -3  -1   1 54.2551 3.34599   5
  -3  -1   1 54.5864 3.34589   7
  -3  -1   1 52.1885 3.41132   3
   2   1  -1 50.5750 2.87750   1
   2   1  -1 48.4242 3.01763   2
   2   1  -1 49.9168 3.08045   7
   2   1  -1 51.6014 3.11589   8
   2   1  -1 52.7436 3.03922   4
  -2  -1   1 51.5141 3.13660   3
  -2  -1   1 52.4562 3.07790   5
  -2  -1   1 49.2051 3.08594   7
  -2  -1   1 51.8517 2.95339   6
   1   1  -1 570.911 32.3169   2
   1   1  -1 583.440 32.3281   1
   1   1  -1 613.816 32.3640   8
   1   1  -1 562.925 32.3524   7
   1   1  -1 610.549 32.3070   4
  -1  -1   1 577.625 32.3152   5
  -1  -1   1 581.977 32.3705   3
  -1  -1   1 591.822 32.2399   6
  -1  -1   1 580.465 32.3636   7
   0   1  -1 0.32353 0.07534   5
   0   1  -1 0.84244 0.13746   7
   0   1  -1 0.33334 0.09903   8
   0   1  -1 0.28385 0.08990   3
   0   1  -1 0.39008 0.07169   6
   0   1  -1 0.45433 0.09215   4
   0   1  -1 0.37931 0.09170   2
   0   1  -1 0.22285 0.07206   1
   0  -1   1 0.20494 0.08229   3
   0  -1   1 0.38565 0.07889   5
  -1   1  -1 1150.03 66.0461   1
  -1   1  -1 1199.27 66.1645   4
  -1   1  -1 1244.29 66.0712   3
  -1   1  -1 1138.39 65.8262   6
  -1   1  -1 1206.20 66.0266   5
   1  -1   1 1233.28 65.9922   2
   1  -1   1 1233.15 66.1337   8
   1  -1   1 1161.00 66.0909   4
  -2   1  -1 111.444 6.05768   5
  -2   1  -1 107.959 6.02050   6
  -2   1  -1 108.635 5.89743   7
  -2   1  -1 103.804 5.95301   1
  -2   1  -1 106.207 6.01368   3
   2  -1   1 106.063 5.93123   2
   2  -1   1 103.253 6.00530   4
   2  -1   1 100.324 5.94399   1
   2  -1   1 103.121 6.06415   8
  -3   1  -1 24.7964 1.56531   1
  -3   1  -1 23.3384 1.64180   6
  -3   1  -1 24.9639 1.70698   3
  -3   1  -1 22.7996 1.68733   5
  -3   1  -1 24.5170 1.54769   7
   3  -1   1 24.8516 1.55169   1
   3  -1   1 25.5484 1.56724   2
   3  -1   1 23.9965 1.78086   8
   3  -1   1 24.8976 1.70058   4
  -4   1  -1 20.6761 1.43202   7
  -4   1  -1 21.4362 1.65900   3
  -4   1  -1 20.0380 1.41565   1
  -4   1  -1 21.3507 1.54900   6
  -4   1  -1 22.6866 1.71592   5
   4  -1   1 18.5732 1.74058   8
   4  -1   1 20.1904 1.64985   4
   4  -1   1 21.3721 1.42096   1
   4  -1   1 20.1610 1.45737   2
  -5   1  -1 11.9335 1.22736   6
  -5   1  -1 14.2064 1.71705   5
  -5   1  -1 13.1272 1.42926   3
   5  -1   1 12.4354 1.56431   8
   5  -1   1 12.7181 1.15581   1
   5  -1   1 13.2868 1.41408   4
   5  -1   1 15.1500 1.22366   2
  -6   1  -1 1.12818 0.88681   5
  -6   1  -1 1.16113 1.03464   3
   6  -1   1 0.51460 0.92531   4
   6  -1   1 0.82579 0.89056   8
  -7   1  -1 -1.0231 0.87678   5
  -7   1  -1 -1.4578 0.87832   3
   7  -1   1 1.53924 1.15483   8
   7  -1   1 -0.4169 0.84142   4
   7   0  -1 5.22961 1.61184   8
   7   0  -1 4.87336 1.30875   4
  -7   0   1 5.18863 1.54078   5
  -7   0   1 4.99617 1.55560   3
   6   0  -1 4.72191 1.13576   4
   6   0  -1 7.65842 1.47528   8
  -6   0   1 7.19427 1.42529   5
  -6   0   1 7.39715 1.48965   3
   5   0  -1 23.9499 2.27694   8
   5   0  -1 28.3450 2.03264   2
   5   0  -1 23.3616 2.11369   4
  -5   0   1 28.2648 2.30799   3
  -5   0   1 28.2069 1.98669   6
  -5   0   1 29.9590 2.33037   5
   4   0  -1 30.1157 2.07399   4
   4   0  -1 27.7181 1.95297   7
   4   0  -1 29.0476 2.22170   8
   4   0  -1 29.0032 1.97775   2
   4   0  -1 26.0422 1.76601   1
  -4   0   1 25.8417 1.91944   6
  -4   0   1 27.4766 1.94922   7
  -4   0   1 34.2384 2.22267   3
  -4   0   1 29.0913 2.14424   5
   3   0  -1 10.6504 0.94984   4
   3   0  -1 13.8334 0.95706   2
   3   0  -1 9.29592 0.87556   7
   3   0  -1 12.8553 1.11875   8
  -3   0   1 11.1862 0.89266   6
  -3   0   1 12.4096 0.79195   1
  -3   0   1 9.10658 0.96711   5
  -3   0   1 10.4855 0.99413   3
  -3   0   1 9.51287 0.88979   7
   2   0  -1 6.13979 0.53153   7
  -2   0   1 5.30404 0.51727   7
  -2   0   1 5.37797 0.55057   5
  -2   0   1 6.75611 0.54441   6
  -2   0   1 7.01537 0.61884   3
   1   0  -1 1297.45 66.6615   8
   1   0  -1 1153.80 66.4460   7
   1   0  -1 1169.30 66.2842   4
   1   0  -1 1262.53 66.4605   2
  -1   0   1 1200.06 66.4357   6
  -1   0   1 1187.19 66.4895   3
  -1   0   1 1148.75 66.3145   1
  -1   0   1 1203.06 66.3497   5
   0   0  -1 0.00636 0.00591   3
   0   0  -1 -0.0090 0.00665   7
   0   0  -1 0.00194 0.00544   5
   0   0   1 -0.0054 0.00432   1
   0   0   1 -0.0030 0.00308   6
  -1   0  -1 883.142 51.5834   5
  -1   0  -1 862.811 51.6776   7
  -1   0  -1 893.025 51.7193   6
  -1   0  -1 889.248 51.6787   3
  -1   0  -1 997.253 51.6243   1
   1   0   1 1004.66 51.8710   4
   1   0   1 1006.80 51.7178   1
   1   0   1 964.237 51.8367   8
   1   0   1 998.889 51.7958   2
   1   0   1 876.264 51.7297   7
  -2   0  -1 76.4113 4.35624   5
  -2   0  -1 74.1673 4.37054   3
  -2   0  -1 74.1198 4.21448   1
  -2   0  -1 74.0656 4.27239   6
  -2   0  -1 73.7203 4.28557   7
   2   0   1 71.5373 4.35783   8
   2   0   1 75.0025 4.21373   1
   2   0   1 77.0116 4.32214   4
   2   0   1 75.9269 4.29061   7
   2   0   1 74.0591 4.25493   2
  -3   0  -1 71.8001 4.33724   7
  -3   0  -1 74.1007 4.44138   5
  -3   0  -1 74.5346 4.31535   6
  -3   0  -1 74.4313 4.47405   3
   3   0   1 73.8905 4.47376   8
   3   0   1 75.6504 4.40050   4
   3   0   1 73.6350 4.22119   1
   3   0   1 72.0616 4.29241   2
  -4   0  -1 1.63924 0.50599   6
  -4   0  -1 2.46959 0.57206   7
  -4   0  -1 2.39185 0.72125   3
  -4   0  -1 2.56143 0.76680   5
   4   0   1 3.46614 0.77794   4
   4   0   1 1.69200 0.78145   8
   4   0   1 3.13822 0.58711   2
   4   0   1 2.81181 0.46480   1
  -5   0  -1 1.22689 0.72634   5
  -5   0  -1 2.37367 0.58973   6
  -5   0  -1 2.33886 0.91089   3
   5   0   1 1.96185 0.59544   2
   5   0   1 1.73078 0.93531   8
   5   0   1 1.75949 0.83993   4
  -6   0  -1 14.1819 1.91838   3
  -6   0  -1 11.7737 1.67762   5
   6   0   1 8.04327 1.52724   8
   6   0   1 5.71502 1.27060   4
  -7   0  -1 6.13979 1.58832   5
  -7   0  -1 3.88992 1.47178   3
   7   0   1 6.21310 1.55965   8
   7   0   1 6.37098 1.43163   4
   7  -1  -1 1.32971 1.03123   4
   7  -1  -1 0.59800 0.92925   8
  -7   1   1 -0.8393 0.93786   3
  -7   1   1 -0.3858 1.00223   5
   6  -1  -1 20.4929 2.07495   8
   6  -1  -1 16.7002 1.82555   4
  -6   1   1 16.1128 1.90759   3
  -6   1   1 18.1582 1.60987   6
  -6   1   1 18.9451 1.97568   5
   5  -1  -1 3.83298 0.71400   2
   5  -1  -1 2.92923 1.02287   8
   5  -1  -1 2.77456 0.82692   4
  -5   1   1 3.40327 0.87426   3
  -5   1   1 3.73872 0.96367   5
  -5   1   1 3.02000 0.69726   6
   4  -1  -1 23.8790 1.82867   8
   4  -1  -1 23.7475 1.54715   7
   4  -1  -1 22.5287 1.49348   1
   4  -1  -1 22.2181 1.59482   2
   4  -1  -1 22.1518 1.71608   4
  -4   1   1 22.7478 1.49639   1
  -4   1   1 23.7874 1.79993   5
  -4   1   1 21.3603 1.51834   7
  -4   1   1 21.0381 1.70015   3
  -4   1   1 21.1276 1.62597   6
   3  -1  -1 13.6904 1.26101   8
   3  -1  -1 15.2004 1.08108   2
   3  -1  -1 13.4572 1.00187   7
   3  -1  -1 14.6130 0.99754   1
   3  -1  -1 13.5915 1.11911   4
  -3   1   1 13.7885 1.00282   7
  -3   1   1 13.3995 1.13340   3
  -3   1   1 15.4621 1.02438   1
  -3   1   1 15.2908 1.13839   6
  -3   1   1 15.8746 1.21291   5
   2  -1  -1 105.019 6.15462   4
   2  -1  -1 109.131 6.12988   2
   2  -1  -1 106.922 6.23492   8
   2  -1  -1 108.221 6.06702   7
  -2   1   1 109.558 6.19192   6
  -2   1   1 108.239 6.20560   5
  -2   1   1 111.485 6.16979   3
  -2   1   1 110.235 6.12057   1
   1  -1  -1 1013.67 52.1382   2
   1  -1  -1 997.203 52.1873   4
   1  -1  -1 1032.53 52.0029   7
   1  -1  -1 993.840 52.1426   8
  -1   1   1 867.658 51.9742   3
  -1   1   1 956.357 52.1930   4
  -1   1   1 873.378 51.9741   5
  -1   1   1 874.940 51.9040   1
  -1   1   1 885.927 51.9274   6
   0  -1  -1 0.01634 0.08075   2
   0  -1  -1 0.12590 0.09695   7
   0  -1  -1 0.14087 0.07740   3
   0  -1  -1 0.14914 0.03341   5
   0   1   1 0.14874 0.05602   6
   0   1   1 0.13176 0.06110   4
   0   1   1 0.13731 0.07003   1
   0   1   1 0.12621 0.08875   2
   0   1   1 0.11318 0.08386   8
  -1  -1  -1 611.646 34.0513   6
  -1  -1  -1 626.721 34.0836   7
  -1  -1  -1 601.860 34.0835   3
  -1  -1  -1 604.820 34.0191   5
   1   1   1 630.540 34.0750   8
   1   1   1 625.384 34.0879   1
   1   1   1 605.998 34.0737   7
   1   1   1 625.107 34.0393   4
   1   1   1 622.238 34.0303   2
  -2  -1  -1 114.950 6.82560   7
  -2  -1  -1 118.370 6.80831   5
  -2  -1  -1 121.475 6.89629   3
  -2  -1  -1 119.459 6.67622   6
   2   1   1 117.620 6.75638   2
   2   1   1 119.473 6.79862   4
   2   1   1 120.936 6.66389   1
   2   1   1 122.561 6.84286   7
   2   1   1 117.314 6.84311   8
  -3  -1  -1 33.3248 2.27366   5
  -3  -1  -1 34.7089 2.28153   7
  -3  -1  -1 34.1201 2.10839   6
  -3  -1  -1 35.0696 2.39127   3
   3   1   1 34.2730 2.20104   2
   3   1   1 36.5511 2.30126   4
   3   1   1 33.4459 2.32264   8
   3   1   1 35.4340 2.07276   1
   3   1   1 32.5892 2.25962   7
  -4  -1  -1 121.632 6.81447   6
  -4  -1  -1 125.448 7.22014   3
  -4  -1  -1 121.425 7.09517   5
  -4  -1  -1 117.883 7.01210   7
   4   1   1 118.461 6.92456   2
   4   1   1 111.775 7.00224   4
   4   1   1 112.653 7.11260   8
  -5  -1  -1 642.403 36.9510   3
  -5  -1  -1 675.888 36.8810   5
   5   1   1 650.470 36.7710   4
   5   1   1 681.545 36.6754   2
   5   1   1 637.484 36.8990   8
  -6  -1  -1 1.35760 0.93127   5
  -6  -1  -1 0.22800 1.10586   3
   6   1   1 3.82217 1.21505   8
   6   1   1 3.41783 1.01177   4
  -7  -1  -1 -0.1954 1.07817   5
  -7  -1  -1 1.30619 1.32543   3
   7   1   1 0.98497 0.92895   4
   7   1   1 2.77037 1.25581   8
   7  -2  -1 0.25512 0.86461   4
   7  -2  -1 0.80269 0.94626   8
  -7   2   1 -0.5535 0.93378   5
   6  -2  -1 1.33383 0.84093   8
   6  -2  -1 -0.3963 0.76690   4
  -6   2   1 1.29860 0.75079   6
  -6   2   1 -0.1738 0.72963   3
  -6   2   1 0.15974 0.63369   5
   5  -2  -1 5.73030 1.10114   4
   5  -2  -1 4.75453 0.82403   2
   5  -2  -1 5.78428 1.30040   8
   5  -2  -1 7.37173 0.85229   1
  -5   2   1 6.05145 0.97594   6
  -5   2   1 7.12824 0.84195   1
   4  -2  -1 10.7850 0.96140   2
   4  -2  -1 11.1922 1.33325   8
   4  -2  -1 11.4152 1.13188   4
   4  -2  -1 11.0485 0.93454   1
  -4   2   1 11.3661 1.16278   5
  -4   2   1 10.0245 1.04984   6
  -4   2   1 12.2269 0.97064   1
  -4   2   1 9.68015 1.01319   3
   3  -2  -1 26.0359 1.90013   8
   3  -2  -1 24.4650 1.68475   4
   3  -2  -1 24.5124 1.47740   7
   3  -2  -1 26.9184 1.68720   2
  -3   2   1 23.9178 1.64031   1
  -3   2   1 26.5491 1.76419   6
  -3   2   1 25.2186 1.48429   7
  -3   2   1 24.0368 1.64277   3
  -3   2   1 25.6761 1.74562   5
   2  -2  -1 73.7739 4.36009   8
   2  -2  -1 72.4174 4.25617   2
   2  -2  -1 74.8105 4.10847   7
   2  -2  -1 76.1884 4.30138   4
  -2   2   1 75.5361 4.30551   5
  -2   2   1 73.0754 4.32739   6
  -2   2   1 75.0494 4.30616   4
  -2   2   1 73.8217 4.28031   1
  -2   2   1 72.2760 4.20084   3
   1  -2  -1 628.740 34.0396   7
   1  -2  -1 617.739 34.0749   8
   1  -2  -1 621.997 34.0329   2
  -1   2   1 605.555 34.0380   1
  -1   2   1 625.019 34.0476   6
  -1   2   1 626.784 34.0493   4
  -1   2   1 610.658 33.9825   5
  -1   2   1 566.277 34.0099   3
  -1   2   1 650.609 34.0820   8
   0  -2  -1 0.01183 0.15152   2
   0  -2  -1 -0.1186 0.16984   7
   0  -2  -1 0.52778 0.17914   3
   0   2   1 -0.3456 0.14307   7
   0   2   1 -0.1612 0.08395   6
   0   2   1 -0.2044 0.13481   2
   0   2   1 -0.0324 0.13066   4
   0   2   1 -0.0405 0.12149   1
  -1  -2  -1 73.4350 4.42735   7
  -1  -2  -1 75.7751 4.29751   5
  -1  -2  -1 72.4572 4.40386   3
   1   2   1 77.1756 4.25440   1
   1   2   1 74.6436 4.42709   7
   1   2   1 75.8195 4.36606   2
   1   2   1 78.4522 4.40992   8
   1   2   1 75.1891 4.34702   4
  -2  -2  -1 65.0047 4.02744   7
  -2  -2  -1 68.0092 4.06749   3
  -2  -2  -1 65.0131 3.72035   6
  -2  -2  -1 66.6836 3.93217   5
   2   2   1 66.7452 4.02516   8
   2   2   1 67.2967 3.94270   4
   2   2   1 68.1757 3.94834   2
   2   2   1 64.0177 3.75883   1
   2   2   1 66.1821 4.02951   7
  -3  -2  -1 6.14075 0.86421   5
  -3  -2  -1 5.34120 0.94742   3
  -3  -2  -1 6.75115 0.98101   7
  -3  -2  -1 5.20587 0.49471   6
   3   2   1 5.28792 0.85616   7
   3   2   1 5.30310 0.83934   4
   3   2   1 6.39339 1.00451   8
   3   2   1 6.00731 0.51333   1
   3   2   1 5.82444 0.80159   2
  -4  -2  -1 88.5112 5.58823   7
  -4  -2  -1 90.0050 5.55617   5
  -4  -2  -1 89.4151 5.73445   3
   4   2   1 88.8073 5.52440   4
   4   2   1 95.2588 5.70203   8
   4   2   1 89.7395 5.47224   2
  -5  -2  -1 5.36832 1.35082   3
  -5  -2  -1 7.67533 1.28197   7
  -5  -2  -1 7.02455 1.29108   5
   5   2   1 9.13990 1.59479   8
   5   2   1 6.79903 1.24113   4
   5   2   1 4.66648 1.03657   2
  -6  -2  -1 -0.2037 1.02288   3
  -6  -2  -1 0.67252 0.97064   5
   6   2   1 1.67022 0.93603   4
   6   2   1 1.61831 1.03854   8
   7  -3  -1 3.95247 1.37855   8
   7  -3  -1 1.40803 1.03948   4
  -7   3   1 2.80460 0.93976   6
  -7   3   1 2.78819 1.01460   5
   6  -3  -1 4.14245 1.31414   8
   6  -3  -1 4.99149 1.21728   4
  -6   3   1 5.21859 1.04703   6
  -6   3   1 4.09761 1.03556   5
   5  -3  -1 12.8612 1.47701   4
   5  -3  -1 9.62690 1.01243   1
   5  -3  -1 9.53594 0.99144   2
   5  -3  -1 8.11508 1.52163   8
  -5   3   1 10.9472 1.44498   5
  -5   3   1 11.1717 1.04731   1
  -5   3   1 10.3933 1.17656   6
  -5   3   1 9.50054 1.15363   3
   4  -3  -1 22.4090 1.91905   8
   4  -3  -1 20.7868 1.62104   4
   4  -3  -1 18.9132 1.46852   2
  -4   3   1 18.1549 1.56554   6
  -4   3   1 20.9495 1.62921   5
  -4   3   1 19.4221 1.46890   1
  -4   3   1 21.7805 1.49954   3
   3  -3  -1 74.1057 4.53866   8
   3  -3  -1 76.4513 4.44720   4
   3  -3  -1 75.8067 4.37856   2
  -3   3   1 72.2331 4.39516   1
  -3   3   1 73.1261 4.42886   5
  -3   3   1 72.7699 4.47291   6
  -3   3   1 76.2523 4.46078   4
  -3   3   1 73.9935 4.28368   3
   2  -3  -1 122.167 6.87016   2
   2  -3  -1 120.974 6.72223   7
   2  -3  -1 122.218 6.96485   8
   2  -3  -1 123.864 6.91205   4
  -2   3   1 124.801 6.92597   4
  -2   3   1 118.341 6.84524   5
  -2   3   1 118.025 6.89435   1
  -2   3   1 116.477 6.71678   3
  -2   3   1 120.183 6.92317   6
   1  -3  -1 76.1158 4.31456   2
   1  -3  -1 67.7327 4.15930   3
   1  -3  -1 77.2701 4.28468   7
   1  -3  -1 75.2287 4.35903   8
  -1   3   1 77.4385 4.36099   8
  -1   3   1 76.6779 4.32061   4
  -1   3   1 72.6962 4.18635   5
  -1   3   1 72.8949 4.16485   3
  -1   3   1 73.3186 4.28025   6
  -1   3   1 74.9951 4.30782   1
   0  -3  -1 63.4555 3.48325   5
   0  -3  -1 70.3315 3.63649   3
   0  -3  -1 51.6823 3.62086   2
  -1  -3  -1 277.762 13.8165   5
  -1  -3  -1 263.757 14.0431   7
  -1  -3  -1 284.691 14.0195   3
   1   3   1 233.270 13.9152   2
   1   3   1 255.258 14.0236   7
   1   3   1 243.064 13.7782   1
   1   3   1 215.603 13.8557   4
   1   3   1 212.782 13.9099   8
  -2  -3  -1 183.661 10.2928   7
  -2  -3  -1 195.522 10.1080   5
  -2  -3  -1 159.075 10.2097   3
   2   3   1 179.783 10.1604   2
   2   3   1 172.598 10.2113   8
   2   3   1 176.297 10.1183   4
   2   3   1 175.332 9.92129   1
   2   3   1 180.603 10.2744   7
  -3  -3  -1 1.11393 0.47409   5
  -3  -3  -1 0.42203 0.59742   3
  -3  -3  -1 -0.3823 0.44592   7
   3   3   1 -0.3555 0.47413   4
   3   3   1 0.85054 0.49473   2
   3   3   1 0.25170 0.53291   8
  -4  -3  -1 2.53022 0.82777   7
  -4  -3  -1 2.85134 0.95110   3
  -4  -3  -1 2.25143 0.74249   5
   4   3   1 2.75020 0.95498   8
   4   3   1 1.20202 0.68670   4
   4   3   1 1.83893 0.68770   2
  -5  -3  -1 0.10028 0.72615   3
  -5  -3  -1 -0.1332 0.64829   7
  -5  -3  -1 -0.3702 0.75193   5
   5   3   1 0.01310 0.56209   2
   5   3   1 0.62006 0.63683   4
   5   3   1 0.76039 0.83869   8
  -6  -3  -1 12.9700 2.02380   5
  -6  -3  -1 13.9568 2.23758   3
   6   3   1 16.0997 2.27499   8
   6   3   1 12.7330 1.76810   4
   7  -4  -1 0.46787 1.12801   8
   7  -4  -1 -0.1252 0.99045   4
  -7   4   1 0.27287 0.75090   6
  -7   4   1 1.26268 1.02418   5
   6  -4  -1 7.53717 1.64331   8
   6  -4  -1 6.64143 1.35460   4
   6  -4  -1 6.52022 1.00539   1
  -6   4   1 6.85600 1.34279   5
  -6   4   1 5.75157 0.94843   1
  -6   4   1 6.22860 1.17787   6
   5  -4  -1 15.0181 1.67731   4
   5  -4  -1 12.2038 1.22742   2
   5  -4  -1 15.2905 1.90567   8
  -5   4   1 11.1375 1.30986   6
  -5   4   1 12.2536 1.53532   5
  -5   4   1 11.9619 1.19669   1
   4  -4  -1 3.41696 0.77711   2
   4  -4  -1 3.88527 0.91932   8
   4  -4  -1 3.29706 0.74847   4
  -4   4   1 2.60895 0.60484   5
  -4   4   1 1.46349 0.54283   1
  -4   4   1 2.87876 0.51693   3
  -4   4   1 2.73142 0.67894   6
   3  -4  -1 36.9982 2.28026   2
   3  -4  -1 36.1441 1.95253   7
   3  -4  -1 36.3620 2.33641   4
   3  -4  -1 35.3618 2.40604   8
  -3   4   1 34.4065 2.32631   4
  -3   4   1 33.6695 2.28200   1
  -3   4   1 33.7049 2.06560   3
  -3   4   1 33.8255 2.33428   6
  -3   4   1 31.8549 2.22445   5
   2  -4  -1 69.4115 3.98824   2
   2  -4  -1 66.9347 3.85549   7
   2  -4  -1 69.3299 4.09954   8
  -2   4   1 65.8303 3.88453   5
  -2   4   1 66.2017 4.00254   6
  -2   4   1 68.2470 4.08552   8
  -2   4   1 64.4684 3.99426   1
  -2   4   1 66.0278 3.74900   3
  -2   4   1 64.0663 4.00082   4
   1  -4  -1 281.916 13.9701   3
   1  -4  -1 272.605 14.1162   7
   1  -4  -1 243.936 14.0982   2
   1  -4  -1 235.988 14.1479   8
  -1   4   1 222.652 14.0714   2
  -1   4   1 282.077 14.0560   6
  -1   4   1 261.632 14.0947   1
  -1   4   1 220.366 14.1200   8
  -1   4   1 238.049 14.0922   4
   0  -4  -1 6.57553 0.71669   2
   0  -4  -1 10.4126 0.85520   7
   0   4   1 7.74174 0.75006   2
   0   4   1 6.69120 0.68182   4
   0   4   1 8.49931 0.68385   1
   0   4   1 6.36615 0.68548   8
  -1  -4  -1 33.6872 2.48797   3
  -1  -4  -1 41.7440 2.64275   7
  -1  -4  -1 36.2615 2.31122   5
   1   4   1 42.0155 2.63530   7
   1   4   1 39.6425 2.34026   1
   1   4   1 40.3185 2.54457   8
   1   4   1 38.9489 2.51828   2
   1   4   1 36.9734 2.43373   4
  -2  -4  -1 -0.2985 0.27999   5
  -2  -4  -1 0.26640 0.44523   7
  -2  -4  -1 0.06820 0.34587   3
   2   4   1 -0.1027 0.43382   7
   2   4   1 0.08249 0.17851   1
   2   4   1 0.00102 0.28515   4
   2   4   1 0.35861 0.37181   2
   2   4   1 -0.1800 0.26230   8
  -3  -4  -1 2.87260 0.71426   5
  -3  -4  -1 1.67754 0.75333   7
  -3  -4  -1 4.31149 1.02181   3
   3   4   1 2.50507 0.66383   4
   3   4   1 3.19130 0.78467   2
   3   4   1 2.82535 0.81217   8
  -4  -4  -1 4.50766 1.12073   7
  -4  -4  -1 4.36996 1.16934   3
  -4  -4  -1 4.61109 0.92251   5
   4   4   1 2.32329 0.90305   8
   4   4   1 0.92348 0.64806   4
   4   4   1 2.58733 0.79643   2
  -5  -4  -1 4.67095 1.22873   5
  -5  -4  -1 3.65099 1.17104   7
  -5  -4  -1 3.96622 1.45329   3
   5   4   1 4.20748 1.02353   4
   5   4   1 6.36864 1.36283   8
   5   4   1 5.43450 1.19021   2
  -6  -4  -1 0.44142 1.38359   3
   6   4   1 2.08307 1.06475   8
   7  -5  -1 0.64653 1.10089   4
   7  -5  -1 0.35466 1.29155   8
  -7   5   1 2.05272 0.94874   6
  -7   5   1 0.16436 0.87765   5
   6  -5  -1 0.10278 1.12663   8
   6  -5  -1 0.52582 0.64556   1
   6  -5  -1 -0.2138 0.82699   4
  -6   5   1 0.03200 0.56795   5
  -6   5   1 1.17494 0.77593   6
  -6   5   1 0.86654 0.69413   1
   5  -5  -1 1.22510 0.69587   2
   5  -5  -1 1.13796 0.80856   4
   5  -5  -1 1.62252 1.14913   8
  -5   5   1 1.76212 0.64810   5
  -5   5   1 2.68043 0.78229   1
  -5   5   1 2.65791 0.84061   6
   4  -5  -1 118.411 7.18146   4
   4  -5  -1 119.948 7.32259   8
   4  -5  -1 115.505 7.05268   2
  -4   5   1 123.902 7.22517   6
  -4   5   1 123.403 7.10407   5
  -4   5   1 123.488 7.21582   4
  -4   5   1 120.185 7.13968   1
   3  -5  -1 6.75947 1.07191   8
   3  -5  -1 7.11828 0.92875   2
   3  -5  -1 4.49774 0.52680   7
   3  -5  -1 4.87376 0.80596   4
  -3   5   1 4.94745 0.78180   1
  -3   5   1 5.88705 0.74150   5
  -3   5   1 6.42880 0.90994   4
  -3   5   1 5.16454 0.78967   6
   2  -5  -1 164.894 10.3485   8
   2  -5  -1 179.055 10.0118   3
   2  -5  -1 182.926 10.1865   7
   2  -5  -1 176.995 10.2787   2
  -2   5   1 194.390 10.2835   6
  -2   5   1 183.402 10.0138   3
  -2   5   1 179.380 10.3186   4
  -2   5   1 171.752 10.3579   8
  -2   5   1 173.768 10.2887   1
  -2   5   1 192.942 10.1249   5
   1  -5  -1 39.4187 2.61434   2
   1  -5  -1 38.0232 2.44885   3
   1  -5  -1 36.4017 2.58021   7
  -1   5   1 41.6353 2.61566   4
  -1   5   1 41.5931 2.58124   1
  -1   5   1 40.1212 2.36603   5
  -1   5   1 39.8265 2.61965   2
  -1   5   1 43.0521 2.70671   8
  -1   5   1 45.4922 2.52295   6
   0  -5  -1 0.19066 0.16608   5
   0  -5  -1 0.06510 0.34454   7
   0  -5  -1 0.10271 0.26930   3
   0   5   1 0.66945 0.29703   1
   0   5   1 -0.0466 0.15725   6
  -1  -5  -1 17.0342 1.25932   5
  -1  -5  -1 21.3466 1.66938   7
  -1  -5  -1 16.4708 1.48875   3
   1   5   1 19.7555 1.46433   4
   1   5   1 19.4865 1.54743   2
   1   5   1 19.7325 1.33309   1
   1   5   1 19.2252 1.54425   8
  -2  -5  -1 19.1144 1.77112   7
  -2  -5  -1 19.9924 1.73434   3
  -2  -5  -1 18.7661 1.42338   5
   2   5   1 20.2422 1.68076   8
   2   5   1 18.2038 1.51286   4
   2   5   1 19.9722 1.65371   2
  -3  -5  -1 12.7991 1.55979   7
  -3  -5  -1 11.3230 1.24689   5
  -3  -5  -1 11.8853 1.67251   3
   3   5   1 14.3104 1.42718   2
   3   5   1 13.8528 1.33489   4
   3   5   1 13.3701 1.47399   8
  -4  -5  -1 16.2116 2.16191   3
  -4  -5  -1 16.2109 2.09875   7
   4   5   1 13.5651 1.60177   2
   4   5   1 14.7106 2.00597   8
   4   5   1 14.8998 1.56144   4
  -5  -5  -1 -0.7881 0.82928   7
  -5  -5  -1 0.66650 1.19994   3
   5   5   1 1.07592 0.67819   4
   5   5   1 0.21374 0.79654   2
   5   5   1 1.55177 1.00296   8
   7  -6  -1 -0.0722 1.38410   8
   7  -6  -1 -1.6972 0.97441   4
   7  -6  -1 -0.5378 0.59732   1
  -7   6   1 -1.0400 0.74825   5
  -7   6   1 -0.2927 0.79893   6
  -7   6   1 -0.3383 0.65779   1
   6  -6  -1 8.42159 1.52866   4
   6  -6  -1 9.97099 1.94546   8
  -6   6   1 10.4149 1.64850   6
  -6   6   1 12.4679 1.64043   5
  -6   6   1 12.3840 1.52342   1
   5  -6  -1 645.815 35.7663   4
   5  -6  -1 629.449 35.5534   2
   5  -6  -1 650.512 35.9436   8
  -5   6   1 616.766 35.7648   6
  -5   6   1 653.880 35.6915   1
  -5   6   1 633.127 35.6564   5
   4  -6  -1 84.8747 5.52563   4
   4  -6  -1 89.7729 5.43584   2
   4  -6  -1 92.6449 5.72863   8
  -4   6   1 89.5357 5.56116   4
  -4   6   1 91.3893 5.52126   1
  -4   6   1 88.2196 5.39973   5
  -4   6   1 90.6648 5.56004   6
   3  -6  -1 0.71143 0.61664   8
   3  -6  -1 0.78467 0.44755   4
   3  -6  -1 -0.1589 0.43998   2
  -3   6   1 0.02263 0.40652   6
  -3   6   1 0.57935 0.45487   1
  -3   6   1 0.20841 0.40526   4
  -3   6   1 0.52264 0.33851   5
   2  -6  -1 0.30646 0.20874   3
   2  -6  -1 -0.2327 0.32613   7
   2  -6  -1 0.06638 0.37157   2
   2  -6  -1 -0.1987 0.41246   8
  -2   6   1 0.17844 0.20122   5
  -2   6   1 0.13926 0.35903   1
  -2   6   1 -0.6050 0.28779   4
  -2   6   1 -0.3115 0.42617   8
  -2   6   1 0.15450 0.32224   6
   1  -6  -1 20.9926 1.56455   2
   1  -6  -1 17.5255 1.33255   3
   1  -6  -1 18.9112 1.52057   7
   1  -6  -1 19.2030 1.19813   5
  -1   6   1 21.1807 1.59507   8
  -1   6   1 17.8055 1.42108   1
  -1   6   1 18.5413 1.46991   4
  -1   6   1 18.8496 1.53674   2
  -1   6   1 18.9264 1.20388   5
  -1   6   1 16.3378 1.28992   6
   0  -6  -1 0.27690 0.42273   2
   0  -6  -1 0.51722 0.27325   5
   0  -6  -1 0.76574 0.54806   7
   0  -6  -1 0.75707 0.49457   3
   0   6   1 -0.2089 0.26488   6
   0   6   1 0.54679 0.39492   8
   0   6   1 0.32993 0.37739   1
   0   6   1 0.50393 0.43505   2
  -1  -6  -1 45.3375 3.21484   7
  -1  -6  -1 45.5312 3.13778   2
  -1  -6  -1 41.3278 3.03620   3
   1   6   1 46.7712 3.00721   4
   1   6   1 44.5056 3.10487   8
   1   6   1 46.5474 3.12051   2
   1   6   1 43.4593 2.81067   1
  -2  -6  -1 19.3238 1.80113   3
  -2  -6  -1 16.2570 1.85768   7
   2   6   1 18.1663 1.55805   4
   2   6   1 17.7745 1.69501   8
   2   6   1 18.2396 1.68949   2
  -3  -6  -1 6.32593 1.38304   7
  -3  -6  -1 6.67276 1.37934   3
   3   6   1 5.28099 1.20442   8
   3   6   1 5.92406 1.19000   2
   3   6   1 5.50089 1.04402   4
  -4  -6  -1 0.86078 0.99047   7
  -4  -6  -1 -0.5504 0.86061   3
   4   6   1 1.24605 0.65191   4
   4   6   1 0.26479 0.82710   8
   4   6   1 2.01077 0.94051   2
  -5  -6  -1 -0.4048 1.09718   7
  -5  -6  -1 -1.9355 1.00522   3
   5   6   1 1.70611 1.11202   8
   5   6   1 0.98858 0.87917   2
   7  -7  -1 6.35920 1.93251   8
   7  -7  -1 4.75296 1.54582   4
   7  -7  -1 5.11558 1.12159   1
  -7   7   1 5.10644 1.30275   5
  -7   7   1 4.09946 1.08430   1
  -7   7   1 3.61050 1.28369   6
   6  -7  -1 2.31314 1.42903   8
   6  -7  -1 1.87454 0.90399   4
  -6   7   1 1.76758 0.95649   5
  -6   7   1 2.29513 0.89394   1
  -6   7   1 1.73291 0.96597   6
   5  -7  -1 5.18780 1.21923   4
   5  -7  -1 4.96980 1.47674   8
   5  -7  -1 7.16007 1.45816   2
  -5   7   1 7.52388 1.34586   4
  -5   7   1 6.98939 1.13088   5
  -5   7   1 8.73051 1.34098   6
  -5   7   1 6.39931 1.15619   1
   4  -7  -1 1.07686 0.73383   2
   4  -7  -1 1.09505 0.69782   4
   4  -7  -1 1.22292 0.94838   8
  -4   7   1 2.75297 0.79344   1
  -4   7   1 2.17584 0.62858   5
  -4   7   1 1.04169 0.72930   4
  -4   7   1 1.42144 0.58811   6
   3  -7  -1 2.39943 0.76880   4
   3  -7  -1 4.47242 1.05418   8
   3  -7  -1 3.10270 0.80687   2
  -3   7   1 3.34177 0.75602   1
  -3   7   1 2.86255 0.55385   5
  -3   7   1 2.88550 0.79265   4
  -3   7   1 5.48601 0.85858   6
   2  -7  -1 20.3781 1.64804   2
   2  -7  -1 18.7066 1.76580   8
   2  -7  -1 21.0529 1.64379   7
  -2   7   1 22.0408 1.75808   4
  -2   7   1 20.2296 1.54775   6
  -2   7   1 21.1333 1.66924   1
  -2   7   1 17.5872 1.77697   8
   1  -7  -1 45.0320 3.05701   7
   1  -7  -1 43.5270 2.82983   3
   1  -7  -1 44.9788 3.07225   2
  -1   7   1 44.5201 3.02628   2
  -1   7   1 45.7182 3.16310   8
  -1   7   1 43.3255 2.75058   6
  -1   7   1 42.3751 2.94728   1
  -1   7   1 43.6479 2.99585   4
   0  -7  -1 5.67921 1.09359   2
   0  -7  -1 3.74784 0.80069   3
   0   7   1 9.25537 0.93181   1
   0   7   1 5.99177 1.10064   2
  -1  -7  -1 4.63207 0.99133   3
  -1  -7  -1 4.28708 1.04458   7
  -1  -7  -1 3.55855 0.90861   2
   1   7   1 2.88071 0.77025   4
   1   7   1 3.39859 0.92978   8
   1   7   1 4.17190 0.99375   2
  -2  -7  -1 2.69205 0.91301   2
  -2  -7  -1 2.24377 1.14285   7
  -2  -7  -1 4.16619 1.12657   3
   2   7   1 2.77430 0.76798   4
   2   7   1 3.44513 0.98740   2
   2   7   1 4.15083 1.01441   8
  -3  -7  -1 -0.3255 0.80532   3
  -3  -7  -1 1.46117 0.83734   2
  -3  -7  -1 -0.0021 0.81654   7
   3   7   1 0.70199 0.61634   4
   3   7   1 1.41148 0.90975   8
   3   7   1 0.98869 0.86889   2
  -4  -7  -1 0.19078 0.76817   2
  -4  -7  -1 2.32023 1.31666   3
  -4  -7  -1 1.42412 1.14071   7
   4   7   1 1.72219 1.03637   8
   4   7   1 0.90675 0.85818   2
   4   7   1 0.80660 0.75394   4
   7  -8  -1 -2.3371 0.92626   4
   7  -8  -1 0.35385 0.84812   1
   7  -8  -1 -0.9972 1.59302   8
  -7   8   1 -0.1101 0.96502   6
  -7   8   1 1.07903 0.92486   1
  -7   8   1 0.15676 0.86108   5
   6  -8  -1 -0.3942 0.91002   4
   6  -8  -1 0.75665 1.34843   8
  -6   8   1 1.26102 0.92627   6
  -6   8   1 -0.3292 0.75451   1
  -6   8   1 0.24527 0.71623   5
   5  -8  -1 0.46759 0.88766   8
   5  -8  -1 -0.3126 0.58886   4
  -5   8   1 -0.3851 0.60339   4
  -5   8   1 0.32489 0.70080   1
  -5   8   1 0.80469 0.79061   6
   4  -8  -1 2.48429 0.87134   4
   4  -8  -1 1.94513 1.00198   8
   4  -8  -1 2.94253 0.89897   2
  -4   8   1 1.13396 0.64159   4
  -4   8   1 3.12981 0.88010   1
  -4   8   1 5.43890 0.98419   6
   3  -8  -1 12.1226 1.39473   2
   3  -8  -1 12.6938 1.43006   4
   3  -8  -1 12.3706 1.45760   8
  -3   8   1 14.7582 1.49882   4
  -3   8   1 12.0899 1.28358   6
  -3   8   1 13.5581 1.40879   1
  -3   8   1 13.6368 1.85278   8
   2  -8  -1 16.1063 1.54625   7
   2  -8  -1 18.0391 1.73306   8
   2  -8  -1 16.2481 1.60701   2
  -2   8   1 16.8620 1.53956   1
  -2   8   1 15.1889 1.34918   6
  -2   8   1 18.8562 1.66678   4
  -2   8   1 15.6672 1.68853   8
   1  -8  -1 3.11718 0.91625   8
   1  -8  -1 3.26360 0.94951   7
   1  -8  -1 2.39397 0.82670   2
  -1   8   1 4.73627 1.08109   8
  -1   8   1 2.73569 0.90663   2
  -1   8   1 3.44661 0.85821   4
  -1   8   1 5.14446 0.87862   1
   0  -8  -1 -0.2821 0.41267   2
   0  -8  -1 -0.3176 0.62753   7
   0  -8  -1 -0.3365 0.54738   3
   0   8   1 0.72910 0.69934   8
   0   8   1 -0.0230 0.50523   4
   0   8   1 -0.0523 0.46406   2
   0   8   1 0.13275 0.38905   1
  -1  -8  -1 -0.4374 0.69714   7
  -1  -8  -1 -0.3827 0.55755   3
  -1  -8  -1 0.21493 0.61363   2
   1   8   1 0.71966 0.73576   8
   1   8   1 0.03631 0.48948   2
   1   8   1 -0.0839 0.48783   4
  -2  -8  -1 15.4607 2.20273   7
  -2  -8  -1 16.7450 1.81475   2
  -2  -8  -1 17.5127 2.17781   3
   2   8   1 14.7841 1.66525   2
   2   8   1 14.2300 1.79506   8
   2   8   1 14.4547 1.55330   4
  -3  -8  -1 4.56772 1.35122   3
  -3  -8  -1 1.47663 0.94405   2
  -3  -8  -1 3.93917 1.49500   7
   3   8   1 1.41130 0.98282   2
   3   8   1 0.97128 0.71476   4
   3   8   1 2.36867 1.04043   8
   6  -9  -1 12.0240 2.36977   8
   6  -9  -1 12.6128 2.06339   4
  -6   9   1 13.5806 2.01317   1
  -6   9   1 18.5876 1.99200   6
   5  -9  -1 6.30223 1.41031   4
   5  -9  -1 4.42347 1.53620   8
  -5   9   1 3.81990 1.23192   4
  -5   9   1 4.77776 1.20089   1
  -5   9   1 5.96910 1.27579   6
   4  -9  -1 15.0801 1.71331   4
   4  -9  -1 13.4783 1.76171   2
   4  -9  -1 15.1871 2.14038   8
  -4   9   1 11.6289 1.77058   4
  -4   9   1 12.9332 1.66314   6
  -4   9   1 13.7069 1.78914   1
   3  -9  -1 5.43892 1.28726   8
   3  -9  -1 5.94990 1.22007   2
   3  -9  -1 6.20413 1.14870   4
  -3   9   1 4.66011 1.03270   1
  -3   9   1 4.75172 1.05306   4
  -3   9   1 5.76815 0.98834   6
  -3   9   1 5.93575 1.35699   8
   2  -9  -1 2.36011 0.95819   8
   2  -9  -1 2.74190 0.99729   7
   2  -9  -1 3.69330 0.97593   2
  -2   9   1 3.13385 0.92680   4
  -2   9   1 2.81571 0.99397   8
  -2   9   1 3.97826 0.90721   1
   1  -9  -1 0.41198 0.65623   8
   1  -9  -1 -0.5092 0.63034   7
   1  -9  -1 0.21442 0.61793   2
  -1   9   1 0.18690 0.52712   1
  -1   9   1 -0.1370 0.62571   8
  -1   9   1 -0.7144 0.69092   2
  -1   9   1 0.49648 0.60429   4
   0  -9  -1 1.64258 0.79748   2
   0  -9  -1 1.30641 0.87295   7
   0   9   1 0.34557 0.73978   8
   0   9   1 1.29672 0.82779   2
   0   9   1 0.99724 0.69951   4
  -1  -9  -1 8.98502 1.55329   2
  -1  -9  -1 8.94077 1.53758   3
  -1  -9  -1 8.23704 1.66185   7
   1   9   1 10.0198 1.67640   2
   1   9   1 8.67362 1.65805   8
   1   9   1 7.64234 1.34809   4
  -2  -9  -1 12.0913 1.98115   3
  -2  -9  -1 12.4308 2.22972   7
  -2  -9  -1 14.1058 2.12387   2
   2   9   1 14.8428 2.22535   8
   2   9   1 15.2592 2.14651   2
   2   9   1 14.7586 1.90732   4
  -3  -9  -1 2.47981 1.11589   2
  -3  -9  -1 1.05978 1.20733   3
  -3  -9  -1 1.97072 1.51421   7
   3   9   1 5.81614 1.48018   2
   3   9   1 2.17612 1.26665   8
   3   9   1 0.78776 0.89295   4
   6 -10  -1 -1.4095 0.99038   4
   6 -10  -1 -1.8108 1.41866   8
  -6  10   1 1.27931 1.14027   1
  -6  10   1 0.61438 0.96603   6
   5 -10  -1 -0.2948 0.91422   4
   5 -10  -1 0.02203 1.17576   8
  -5  10   1 -0.0906 0.95263   4
  -5  10   1 1.27449 0.90003   1
  -5  10   1 -0.4164 0.67669   6
   4 -10  -1 0.98238 1.08455   8
   4 -10  -1 -0.3726 0.80892   2
   4 -10  -1 0.51657 0.85235   4
  -4  10   1 0.42432 0.68131   6
  -4  10   1 0.04890 0.83031   1
  -4  10   1 0.11993 0.90424   4
   3 -10  -1 1.12116 0.88062   2
   3 -10  -1 1.34652 0.83565   4
   3 -10  -1 0.01974 0.78930   8
  -3  10   1 -0.3592 0.64431   1
  -3  10   1 0.31728 0.66460   4
  -3  10   1 0.69434 0.99081   8
   2 -10  -1 17.3980 2.14093   2
   2 -10  -1 16.2482 2.23932   8
  -2  10   1 16.9335 1.83429   4
  -2  10   1 16.6228 1.95870   8
  -2  10   1 15.0460 1.69837   1
   1 -10  -1 9.03702 1.62319   7
   1 -10  -1 7.47932 1.53308   8
   1 -10  -1 9.28626 1.60453   2
  -1  10   1 7.75933 1.53991   2
  -1  10   1 7.28620 1.22961   1
  -1  10   1 8.14571 1.45067   4
  -1  10   1 9.09236 1.67565   8
   0 -10  -1 19.3258 2.48728   7
   0 -10  -1 15.9902 2.18756   2
  -1 -10  -1 1.94599 1.28804   7
  -1 -10  -1 2.66148 1.18865   2
   1  10   1 2.39310 1.18992   8
   1  10   1 1.50605 1.13608   2
   1  10   1 2.55936 0.94846   4
  -2 -10  -1 0.58202 1.36661   7
  -2 -10  -1 4.43804 2.30389   3
  -2 -10  -1 2.05325 1.22610   2
   2  10   1 1.83334 1.30619   2
   2  10   1 3.18023 1.42735   8
   2  10   1 1.91394 0.96306   4
   5 -11  -1 -0.2476 1.01202   4
   5 -11  -1 -2.7402 1.17040   8
  -5  11   1 -0.4249 0.91103   1
  -5  11   1 -1.0239 0.96225   4
  -5  11   1 -1.0249 0.80896   6
   4 -11  -1 -0.4447 1.06872   8
   4 -11  -1 0.08690 1.02532   2
   4 -11  -1 2.48685 1.09454   4
  -4  11   1 1.20682 1.18496   6
  -4  11   1 2.00289 0.99428   1
  -4  11   1 0.02070 0.97688   4
   3 -11  -1 3.18180 1.21421   2
   3 -11  -1 1.50430 1.15125   8
   3 -11  -1 2.16040 1.02055   4
  -3  11   1 4.70908 1.11875   1
  -3  11   1 1.38769 1.04392   4
  -3  11   1 -1.2393 0.86093   8
   2 -11  -1 13.0595 1.98271   2
   2 -11  -1 12.9005 2.16835   8
  -2  11   1 13.3614 2.22582   8
  -2  11   1 14.7686 1.86350   1
  -2  11   1 12.2136 1.86726   4
   1 -11  -1 1.83727 1.12898   8
   1 -11  -1 0.73804 1.21504   7
   1 -11  -1 1.29543 1.02420   2
  -1  11   1 2.44767 1.05818   4
  -1  11   1 1.56192 1.14788   8
   0 -11  -1 2.27150 1.18425   2
   0 -11  -1 2.77630 1.57083   7
   0  11   1 2.47383 1.31229   8
   0  11   1 1.42029 0.94071   4
   0  11   1 2.37461 1.32189   2
   3 -12  -1 2.78138 1.12786   4
   3 -12  -1 1.04760 1.16799   8
   3 -12  -1 -0.6149 1.20140   2
  -3  12   1 1.78144 1.14979   4
  -3  12   1 0.99874 1.34697   8
  -3  12   1 0.37198 0.80699   1
   2 -12  -1 1.80444 1.27977   8
   2 -12  -1 2.69229 1.25383   2
  -2  12   1 1.03263 1.18690   8
  -2  12   1 2.31361 1.14577   4
  -2  12  -2 4.93639 1.62884   8
  -2  12  -2 5.14568 1.46497   4
   2 -12   2 6.69836 1.75093   8
   2 -12   2 7.29746 1.62213   2
  -3  12  -2 2.65352 1.45845   8
  -3  12  -2 2.00237 1.19528   4
  -3  12  -2 4.15026 1.17454   1
   3 -12   2 2.67773 1.15886   4
   3 -12   2 2.25972 1.29042   2
   3 -12   2 2.41641 1.41476   8
   0  11  -2 31.8552 2.96032   8
   0  11  -2 29.3552 2.65075   4
   0  11  -2 30.5243 2.89840   2
   0 -11   2 33.1450 2.84139   2
   0 -11   2 26.5266 2.91441   7
  -1  11  -2 0.06226 0.90202   8
  -1  11  -2 1.97530 0.99543   4
  -1  11  -2 0.12211 1.06356   2
   1 -11   2 1.98580 1.08463   8
   1 -11   2 0.61574 0.97924   2
   1 -11   2 0.92588 1.14205   7
  -2  11  -2 0.65670 0.82576   1
  -2  11  -2 1.01606 0.87228   4
  -2  11  -2 -0.1949 1.03431   8
   2 -11   2 1.80625 1.02904   2
   2 -11   2 0.75560 0.93775   8
  -3  11  -2 4.91761 1.35193   4
  -3  11  -2 5.91411 1.56006   8
  -3  11  -2 6.62459 1.36753   1
   3 -11   2 4.46270 1.52309   8
   3 -11   2 8.62577 1.53941   4
   3 -11   2 6.58889 1.44981   2
  -4  11  -2 6.20458 1.42301   1
  -4  11  -2 2.42126 1.24779   4
  -4  11  -2 6.32640 1.21185   6
   4 -11   2 6.11488 1.47951   4
   4 -11   2 6.16437 1.72711   8
  -5  11  -2 -0.3539 0.80638   6
  -5  11  -2 -1.0458 1.05588   4
  -5  11  -2 -1.0993 0.88570   1
   5 -11   2 -0.9737 1.24116   8
   5 -11   2 0.06394 1.07535   4
   2  10  -2 8.02177 1.87087   8
   2  10  -2 9.74347 1.93213   2
  -2 -10   2 6.29299 1.76631   3
  -2 -10   2 3.81978 1.59430   7
  -2 -10   2 7.63585 1.59620   2
   1  10  -2 1.14880 1.09329   2
   1  10  -2 0.40328 0.91524   8
   1  10  -2 0.27499 0.73588   4
  -1 -10   2 0.14223 1.16144   7
  -1 -10   2 2.05775 1.07767   2
   0  10  -2 8.22851 1.70908   8
   0  10  -2 10.8095 1.79096   2
   0  10  -2 8.77699 1.51733   4
   0 -10   2 10.4048 1.81062   2
   0 -10   2 11.4278 1.97174   7
  -1  10  -2 3.31172 1.03183   4
  -1  10  -2 2.71815 1.07949   2
  -1  10  -2 6.18995 1.05571   1
  -1  10  -2 2.59969 1.05842   8
   1 -10   2 5.62353 1.37201   7
   1 -10   2 3.65133 1.04416   2
   1 -10   2 3.46640 1.05338   8
  -2  10  -2 -0.2855 0.63285   4
  -2  10  -2 -0.0624 0.75342   8
  -2  10  -2 0.21751 0.61218   1
   2 -10   2 -0.8258 0.60633   2
   2 -10   2 0.12020 0.67290   8
  -3  10  -2 -0.6947 0.58130   1
  -3  10  -2 -0.1112 0.80301   8
  -3  10  -2 -0.0937 0.69259   4
  -3  10  -2 0.27853 0.54828   6
   3 -10   2 -0.7627 0.68804   8
   3 -10   2 0.70296 0.72524   4
   3 -10   2 -1.1180 0.73009   2
  -4  10  -2 0.51214 0.68222   6
  -4  10  -2 0.42101 0.73002   1
  -4  10  -2 0.84406 0.96917   4
   4 -10   2 -0.0271 0.92365   8
   4 -10   2 -0.9450 0.83176   2
   4 -10   2 1.29099 0.87409   4
  -5  10  -2 -1.0421 0.93844   4
  -5  10  -2 1.01893 1.00769   1
  -5  10  -2 0.20266 0.78237   6
   5 -10   2 0.60943 0.99287   4
   5 -10   2 -1.5017 1.07397   8
  -6  10  -2 1.70484 1.01849   1
  -6  10  -2 2.46385 1.11053   6
   6 -10   2 0.54483 1.24562   4
   6 -10   2 -1.1316 1.61211   8
   3   9  -2 4.86516 1.43101   2
   3   9  -2 4.42039 1.43384   8
  -3  -9   2 3.76844 1.57459   3
  -3  -9   2 4.40737 1.62477   7
  -3  -9   2 4.36268 1.37033   2
   2   9  -2 0.66560 0.67706   4
   2   9  -2 1.16762 0.96446   8
   2   9  -2 0.70807 0.76927   2
  -2  -9   2 1.30124 0.95509   2
  -2  -9   2 0.60517 1.08317   7
  -2  -9   2 1.99526 1.11202   3
   1   9  -2 1.67021 0.76795   4
   1   9  -2 3.34946 1.12370   8
   1   9  -2 4.24122 1.20084   2
  -1  -9   2 4.65452 1.14078   3
  -1  -9   2 3.68188 1.15335   2
  -1  -9   2 5.52176 1.36570   7
   0   9  -2 3.21494 0.90025   4
   0   9  -2 3.07178 1.09048   2
   0   9  -2 1.94880 0.92775   8
   0  -9   2 2.70087 0.96280   2
   0  -9   2 1.73832 0.98073   7
   0  -9   2 2.65107 0.98343   3
  -1   9  -2 4.32937 1.09037   2
  -1   9  -2 3.88778 1.10365   8
  -1   9  -2 2.35654 0.71431   1
  -1   9  -2 2.62192 0.88102   4
   1  -9   2 3.48544 1.05225   8
   1  -9   2 1.60484 0.90566   7
   1  -9   2 2.88872 0.83122   2
  -2   9  -2 5.10454 1.00869   1
  -2   9  -2 6.16070 1.11161   4
  -2   9  -2 4.86095 1.22013   8
  -2   9  -2 5.46517 1.22805   6
   2  -9   2 3.96168 1.11525   7
   2  -9   2 5.23133 1.22230   8
   2  -9   2 6.46264 1.21870   2
  -3   9  -2 8.17578 1.33956   4
  -3   9  -2 9.42361 1.35690   1
  -3   9  -2 8.47647 1.55736   8
  -3   9  -2 8.45551 1.20105   6
   3  -9   2 10.1477 1.48889   4
   3  -9   2 7.24386 1.32732   2
   3  -9   2 7.22000 1.48222   8
  -4   9  -2 2.65607 1.06835   4
  -4   9  -2 7.24057 1.25260   1
  -4   9  -2 5.50123 1.08958   6
   4  -9   2 3.40806 1.20520   8
   4  -9   2 4.98308 1.19393   4
   4  -9   2 3.58495 1.01614   2
  -5   9  -2 1.06596 0.84472   1
  -5   9  -2 2.32977 1.15138   4
  -5   9  -2 1.30371 0.89837   6
   5  -9   2 1.55583 1.00173   4
   5  -9   2 0.19739 1.15097   8
  -6   9  -2 5.30686 1.28531   1
  -6   9  -2 6.89465 1.40111   6
   6  -9   2 4.68313 1.78154   8
   6  -9   2 5.31827 1.47567   4
   3   8  -2 7.62037 1.26973   4
   3   8  -2 3.67615 1.27994   8
   3   8  -2 5.41149 1.41570   2
  -3  -8   2 5.60231 1.38419   2
  -3  -8   2 6.30283 1.69621   3
  -3  -8   2 7.77376 1.81945   7
   2   8  -2 -0.1174 0.53571   2
   2   8  -2 0.32598 0.66367   4
   2   8  -2 -0.3634 0.72798   8
  -2  -8   2 -0.1113 0.90513   7
  -2  -8   2 -0.2528 0.76214   3
  -2  -8   2 -0.1518 0.47434   2
   1   8  -2 2.10336 0.95627   2
   1   8  -2 2.73113 1.00919   8
   1   8  -2 2.35143 0.75695   4
  -1  -8   2 2.59556 0.90480   3
  -1  -8   2 1.58715 0.95189   7
  -1  -8   2 2.66539 0.91698   2
   0   8  -2 120.410 7.45286   2
   0   8  -2 124.558 7.38372   4
   0   8  -2 123.276 7.18081   1
   0   8  -2 117.868 7.48146   8
   0  -8   2 121.267 7.48160   2
   0  -8   2 124.867 7.58842   7
   0  -8   2 119.245 7.33331   3
  -1   8  -2 90.8188 5.52153   1
  -1   8  -2 89.9830 5.60805   4
  -1   8  -2 89.9436 5.66200   2
  -1   8  -2 87.8731 5.74530   8
   1  -8   2 89.9218 5.49991   3
   1  -8   2 92.4659 5.73577   7
   1  -8   2 90.8070 5.68610   2
  -2   8  -2 22.7571 1.87202   1
  -2   8  -2 21.8747 2.01734   8
  -2   8  -2 20.9198 1.90443   4
  -2   8  -2 23.7125 1.71568   6
   2  -8   2 24.0971 1.93660   2
   2  -8   2 20.8104 1.82996   7
   2  -8   2 22.4868 2.01536   8
  -3   8  -2 50.0894 3.49857   4
  -3   8  -2 49.3527 3.39657   6
  -3   8  -2 49.3019 3.61756   8
  -3   8  -2 51.7009 3.49140   1
   3  -8   2 50.8259 3.46944   2
   3  -8   2 51.2791 3.61552   8
   3  -8   2 54.8637 3.56382   4
  -4   8  -2 2.99039 0.88200   6
  -4   8  -2 2.50902 0.84862   1
  -4   8  -2 1.27430 0.81865   4
  -4   8  -2 3.29482 0.76035   5
   4  -8   2 3.12207 0.87030   2
   4  -8   2 2.47778 0.89878   4
   4  -8   2 2.80159 1.04291   8
  -5   8  -2 0.29142 0.70929   1
  -5   8  -2 0.84657 0.66599   5
  -5   8  -2 0.53302 0.95147   4
  -5   8  -2 0.38531 0.73732   6
   5  -8   2 -0.1484 1.03111   8
   5  -8   2 0.91821 0.87064   4
  -6   8  -2 2.26296 0.96273   1
  -6   8  -2 4.43903 1.12313   5
  -6   8  -2 3.04794 1.05337   6
   6  -8   2 1.51847 1.16356   4
   6  -8   2 4.09173 1.14284   1
   6  -8   2 4.41265 1.82351   8
  -7   8  -2 0.81701 1.03731   6
  -7   8  -2 0.19395 0.84377   1
  -7   8  -2 0.63966 0.94964   5
   7  -8   2 -1.4093 1.55440   8
   7  -8   2 0.68748 0.92870   1
   7  -8   2 -0.1278 1.11475   4
   4   7  -2 4.58064 1.34219   8
   4   7  -2 6.35236 1.47141   2
  -4  -7   2 8.26716 1.82023   7
  -4  -7   2 6.14250 1.65551   3
   3   7  -2 0.33622 0.73182   8
   3   7  -2 0.24059 0.71707   2
   3   7  -2 -0.2173 0.50247   4
  -3  -7   2 -1.0888 0.76970   7
  -3  -7   2 -0.7813 0.75954   3
   2   7  -2 6.59400 1.09858   4
   2   7  -2 4.53624 1.07783   2
   2   7  -2 6.06530 1.21669   8
  -2  -7   2 5.03977 1.18699   3
  -2  -7   2 3.58625 1.25648   7
   1   7  -2 91.4273 5.83442   7
   1   7  -2 86.1039 5.53333   4
   1   7  -2 92.9203 5.74134   2
   1   7  -2 86.7706 5.68539   8
  -1  -7   2 95.1893 5.71698   3
  -1  -7   2 90.2125 5.84916   7
  -1  -7   2 90.0396 5.71631   2
   0   7  -2 128.286 7.32371   7
   0   7  -2 105.403 7.15239   2
   0   7  -2 105.936 7.06312   4
   0   7  -2 100.195 7.15496   8
   0   7  -2 132.093 7.02362   1
   0  -7   2 128.929 7.34651   7
   0  -7   2 120.947 7.25201   2
   0  -7   2 133.959 7.18390   3
  -1   7  -2 279.852 16.0344   1
  -1   7  -2 284.861 16.2345   8
  -1   7  -2 280.887 16.1375   2
  -1   7  -2 272.579 15.8722   6
  -1   7  -2 279.498 16.1148   4
   1  -7   2 277.409 15.9771   3
   1  -7   2 284.886 16.1842   7
   1  -7   2 311.269 15.9436   5
   1  -7   2 278.074 16.1494   2
  -2   7  -2 37.2188 2.74467   4
  -2   7  -2 36.3823 2.43347   5
  -2   7  -2 40.2520 2.59450   6
  -2   7  -2 39.4628 2.70752   1
  -2   7  -2 39.9596 2.84696   8
   2  -7   2 43.6684 2.75940   2
   2  -7   2 40.3039 2.84824   8
   2  -7   2 38.3931 2.64725   7
  -3   7  -2 29.9542 2.26691   6
  -3   7  -2 29.5787 2.11863   5
  -3   7  -2 32.4012 2.37089   4
  -3   7  -2 36.3920 2.39528   1
   3  -7   2 32.8057 2.36962   4
   3  -7   2 32.1313 2.32105   2
   3  -7   2 31.6931 2.50440   8
  -4   7  -2 0.50707 0.60106   1
  -4   7  -2 2.31614 0.64576   5
  -4   7  -2 1.90100 0.79381   4
  -4   7  -2 2.34986 0.75707   6
   4  -7   2 1.60276 0.92304   8
   4  -7   2 1.83575 0.68914   4
   4  -7   2 0.80854 0.72002   2
  -5   7  -2 6.70309 1.21752   6
  -5   7  -2 7.20418 1.18101   1
  -5   7  -2 5.90595 1.11900   5
   5  -7   2 5.14842 1.17571   4
   5  -7   2 4.32961 1.33055   8
  -6   7  -2 0.07602 0.74455   1
  -6   7  -2 0.59211 0.81411   5
  -6   7  -2 0.63181 0.92197   6
   6  -7   2 -0.6651 1.36264   8
   6  -7   2 0.60702 0.94519   4
   6  -7   2 1.29898 0.89128   1
  -7   7  -2 2.52840 1.14577   6
  -7   7  -2 -0.7955 0.71400   1
  -7   7  -2 0.85131 0.97343   5
   7  -7   2 1.65806 0.89522   1
   7  -7   2 -1.3736 1.35848   8
   7  -7   2 -1.2180 1.04318   4
   5   6  -2 1.84158 1.09713   8
   5   6  -2 -0.3978 0.83569   2
  -5  -6   2 -0.6631 0.91425   7
  -5  -6   2 1.01937 1.25587   3
   4   6  -2 0.23042 0.66595   4
   4   6  -2 1.42268 0.88618   2
   4   6  -2 0.50389 0.70651   8
  -4  -6   2 1.87257 1.12104   3
  -4  -6   2 0.50531 0.94677   7
   3   6  -2 7.81268 1.15381   4
   3   6  -2 11.4111 1.63614   8
   3   6  -2 10.2632 1.51768   2
  -3  -6   2 9.50022 1.61856   7
  -3  -6   2 7.81511 1.54829   3
   2   6  -2 23.6357 1.93487   2
   2   6  -2 25.6679 1.86220   4
   2   6  -2 23.6336 2.00806   8
   2   6  -2 25.5801 2.21845   7
  -2  -6   2 21.9126 2.08135   7
  -2  -6   2 23.0379 2.05635   3
  -2  -6   2 20.5432 1.71382   5
   1   6  -2 274.738 15.3702   1
   1   6  -2 279.150 15.5589   4
   1   6  -2 280.255 15.7151   8
   1   6  -2 281.556 15.7041   2
   1   6  -2 277.902 15.8029   7
  -1  -6   2 264.359 15.3696   5
  -1  -6   2 279.508 15.8161   7
  -1  -6   2 257.804 15.6495   3
   0   6  -2 145.741 8.45866   2
   0   6  -2 156.589 8.29257   1
   0   6  -2 128.057 8.44576   7
   0   6  -2 149.416 8.11100   6
   0   6  -2 145.743 8.47663   8
   0   6  -2 140.072 8.35507   4
   0  -6   2 148.128 8.48420   2
   0  -6   2 128.690 8.32760   3
   0  -6   2 151.327 8.56371   7
   0  -6   2 145.420 8.13992   5
  -1   6  -2 101.102 6.00503   1
  -1   6  -2 93.5729 5.87670   6
  -1   6  -2 96.4046 6.06607   7
  -1   6  -2 99.5092 5.93232   3
  -1   6  -2 110.995 6.12043   2
  -1   6  -2 110.081 6.11001   4
  -1   6  -2 97.2356 5.82642   5
  -1   6  -2 105.511 6.15896   8
   1  -6   2 95.5173 5.92834   3
   1  -6   2 110.905 5.84521   5
   1  -6   2 96.5638 6.07746   7
   1  -6   2 110.509 6.12642   2
  -2   6  -2 1.26855 0.43159   6
  -2   6  -2 1.32893 0.47349   1
  -2   6  -2 1.55345 0.39222   5
  -2   6  -2 1.48433 0.62780   8
  -2   6  -2 1.38577 0.53513   4
  -2   6  -2 0.90425 0.31049   3
   2  -6   2 1.01382 0.56214   8
   2  -6   2 1.44202 0.49296   2
   2  -6   2 1.14590 0.32439   3
   2  -6   2 0.84374 0.41472   7
  -3   6  -2 0.83147 0.43678   5
  -3   6  -2 1.24964 0.59840   4
  -3   6  -2 1.03083 0.51455   6
  -3   6  -2 0.84495 0.49874   1
   3  -6   2 1.44445 0.59238   2
   3  -6   2 0.62968 0.62450   8
   3  -6   2 0.71688 0.56598   4
  -4   6  -2 99.5535 5.99640   4
  -4   6  -2 96.1508 5.82516   5
  -4   6  -2 99.2687 5.96851   6
  -4   6  -2 98.2048 5.90975   1
   4  -6   2 94.1380 5.76516   2
   4  -6   2 93.3889 6.06368   8
   4  -6   2 98.8679 5.98011   4
  -5   6  -2 102.962 6.13496   6
  -5   6  -2 112.861 6.10721   1
   5  -6   2 79.7498 6.03220   4
  -6   6  -2 49.6210 3.53279   5
  -6   6  -2 48.4906 3.55197   6
  -6   6  -2 46.8655 3.36252   1
   6  -6   2 50.2037 3.41297   1
   6  -6   2 46.9016 3.83092   8
   6  -6   2 51.8565 3.66304   4
  -7   6  -2 0.75878 0.87362   6
  -7   6  -2 -0.7197 0.76698   5
  -7   6  -2 -1.0820 0.64820   1
   7  -6   2 -0.7145 1.04774   4
   7  -6   2 0.28241 0.70554   1
   7  -6   2 -0.2286 1.32246   8
   5   5  -2 0.18250 0.78903   2
   5   5  -2 0.68744 0.91921   8
  -5  -5   2 0.03667 1.03087   7
  -5  -5   2 -0.2588 1.13055   3
   4   5  -2 3.86917 1.07289   2
   4   5  -2 2.51006 0.79128   4
   4   5  -2 2.26624 0.99379   8
  -4  -5   2 5.71769 1.41364   3
  -4  -5   2 5.04561 1.24686   7
  -4  -5   2 6.93836 1.21719   5
   3   5  -2 48.0190 3.48254   8
   3   5  -2 51.3295 3.29131   4
   3   5  -2 49.8487 3.63020   7
   3   5  -2 50.3654 3.45112   2
  -3  -5   2 50.9722 3.61670   7
  -3  -5   2 49.4187 3.29642   5
  -3  -5   2 49.4676 3.59454   3
   2   5  -2 38.1905 2.55174   4
   2   5  -2 39.7218 2.85969   7
   2   5  -2 40.6944 2.70817   2
   2   5  -2 36.7163 2.70027   8
  -2  -5   2 38.4376 2.52505   5
  -2  -5   2 37.3797 2.81901   7
  -2  -5   2 38.1564 2.77787   3
   1   5  -2 100.194 5.85911   1
   1   5  -2 98.6558 6.20455   7
   1   5  -2 97.1390 6.09544   2
   1   5  -2 102.896 6.01953   4
   1   5  -2 97.7352 6.11330   8
  -1  -5   2 117.120 6.20403   3
  -1  -5   2 106.754 5.91270   5
  -1  -5   2 98.5494 6.21699   7
   0   5  -2 95.7290 5.62660   1
   0   5  -2 100.850 5.79660   2
   0   5  -2 99.2460 5.79462   8
   0   5  -2 96.5635 5.51410   6
   0   5  -2 99.2982 5.71561   4
   0   5  -2 97.5163 5.83161   7
   0  -5   2 92.8331 5.70568   3
   0  -5   2 99.1325 5.85473   7
   0  -5   2 95.3080 5.54114   5
  -1   5  -2 62.4004 3.70417   5
  -1   5  -2 61.0683 3.76093   6
  -1   5  -2 64.6559 3.89323   2
  -1   5  -2 62.2664 3.76416   3
  -1   5  -2 65.8659 3.85658   1
  -1   5  -2 64.2589 3.88927   7
  -1   5  -2 66.7795 3.90220   4
  -1   5  -2 65.8624 3.96289   8
   1  -5   2 65.2655 3.89959   2
   1  -5   2 61.7975 3.76451   3
   1  -5   2 64.3921 3.90443   7
  -2   5  -2 348.762 19.4757   8
  -2   5  -2 346.485 19.2670   5
  -2   5  -2 338.120 19.3529   6
  -2   5  -2 353.079 19.4361   4
  -2   5  -2 346.184 19.3877   1
  -2   5  -2 348.717 19.2000   3
   2  -5   2 344.201 19.2799   7
   2  -5   2 341.663 19.4726   8
   2  -5   2 346.816 19.3555   2
  -3   5  -2 3.08018 0.64713   6
  -3   5  -2 3.27123 0.69629   4
  -3   5  -2 3.80827 0.47813   3
  -3   5  -2 2.88060 0.57272   5
  -3   5  -2 2.60530 0.58004   1
   3  -5   2 2.82762 0.66229   4
   3  -5   2 3.23316 0.66026   2
   3  -5   2 3.54902 0.81986   8
  -4   5  -2 135.376 7.57265   1
  -4   5  -2 132.300 7.55182   5
  -4   5  -2 122.515 7.58251   6
   4  -5   2 126.446 7.42580   2
   4  -5   2 124.771 7.58175   4
   4  -5   2 128.262 7.71557   8
  -5   5  -2 2.70412 0.83486   6
  -5   5  -2 0.56364 0.63165   1
  -5   5  -2 2.36228 0.74502   5
   5  -5   2 1.16894 1.08311   8
   5  -5   2 2.31083 0.69969   1
   5  -5   2 1.70524 0.85459   4
  -6   5  -2 1.61622 0.85610   5
  -6   5  -2 1.38796 0.74859   6
  -6   5  -2 1.78699 0.76730   1
   6  -5   2 -0.6004 0.85836   4
   6  -5   2 1.29088 0.62903   1
   6  -5   2 0.32186 1.18706   8
  -7   5  -2 1.01039 0.82509   6
  -7   5  -2 1.46980 0.99278   5
  -7   5  -2 0.02199 0.77206   1
   7  -5   2 1.03869 1.14625   4
   7  -5   2 0.90366 0.70075   1
   7  -5   2 1.10030 1.30810   8
   6   4  -2 2.39286 1.11126   8
   6   4  -2 2.20373 1.04613   2
  -6  -4   2 1.50345 1.38897   3
  -6  -4   2 3.39501 1.41112   5
   5   4  -2 1.83084 0.88959   2
   5   4  -2 1.74941 1.02705   8
   5   4  -2 1.40399 0.70613   4
  -5  -4   2 2.06603 1.09285   5
  -5  -4   2 1.51460 1.18372   3
  -5  -4   2 1.26040 1.04162   7
   4   4  -2 1.89498 0.86975   7
   4   4  -2 2.80244 0.94874   8
   4   4  -2 2.82397 0.73797   4
   4   4  -2 2.21548 0.82054   2
  -4  -4   2 1.13421 0.87617   3
  -4  -4   2 3.22128 0.94819   5
  -4  -4   2 1.89211 0.86132   7
   3   4  -2 32.0778 2.20420   4
   3   4  -2 31.8969 2.41693   8
   3   4  -2 33.5762 2.54467   7
   3   4  -2 31.3309 2.32966   2
  -3  -4   2 30.3272 2.40367   3
  -3  -4   2 28.7125 2.20788   5
  -3  -4   2 33.0427 2.51502   7
   2   4  -2 1.38317 0.43375   4
   2   4  -2 1.25017 0.57225   7
   2   4  -2 1.64462 0.49477   2
   2   4  -2 1.34791 0.50567   8
  -2  -4   2 1.39870 0.58450   7
  -2  -4   2 1.37299 0.46251   5
  -2  -4   2 0.88152 0.51299   3
   1   4  -2 62.6413 3.95033   7
   1   4  -2 66.1200 3.66012   1
   1   4  -2 65.3784 3.78707   4
   1   4  -2 63.6519 3.87412   2
   1   4  -2 63.1846 3.86946   8
  -1  -4   2 59.5557 3.54137   6
  -1  -4   2 65.4865 3.71947   5
  -1  -4   2 59.0483 3.87509   3
  -1  -4   2 63.7083 3.97682   7
   0   4  -2 61.1677 3.79557   3
   0   4  -2 63.5594 3.83929   2
   0   4  -2 65.3813 3.80509   4
   0   4  -2 66.4004 3.74760   1
   0   4  -2 61.6637 3.68168   5
   0   4  -2 64.2437 3.85080   8
   0   4  -2 66.0452 3.66162   6
   0   4  -2 61.8001 3.88537   7
   0  -4   2 63.9555 3.68227   5
   0  -4   2 66.2076 3.92361   7
   0  -4   2 63.7120 3.81539   3
  -1   4  -2 905.160 50.6577   1
  -1   4  -2 908.267 50.6170   6
  -1   4  -2 931.453 50.6785   2
  -1   4  -2 933.319 50.6920   4
  -1   4  -2 887.109 50.5772   3
  -1   4  -2 908.486 50.6628   7
  -1   4  -2 963.548 50.7598   8
  -1   4  -2 899.982 50.5660   5
   1  -4   2 945.163 50.7589   8
   1  -4   2 893.398 50.5836   3
   1  -4   2 916.948 50.6791   7
   1  -4   2 920.492 50.6812   2
  -2   4  -2 12.4463 0.92912   6
  -2   4  -2 10.7361 0.90579   1
  -2   4  -2 12.3255 0.83701   5
   2  -4   2 10.5612 0.85029   2
   2  -4   2 7.59947 0.89401   8
   2  -4   2 9.46812 0.73210   7
   2  -4   2 8.15306 0.81262   4
  -3   4  -2 7.75310 0.71135   5
  -3   4  -2 3.41394 0.63475   6
  -3   4  -2 5.05697 0.54797   3
  -3   4  -2 4.01694 0.67700   1
  -3   4  -2 4.94583 0.76096   4
   3  -4   2 7.52054 0.78580   4
   3  -4   2 6.77014 0.95428   8
  -4   4  -2 0.72237 0.41417   1
  -4   4  -2 0.37244 0.36572   3
  -4   4  -2 0.34501 0.45805   5
  -4   4  -2 0.21505 0.42989   6
   4  -4   2 0.50595 0.55933   4
   4  -4   2 0.03867 0.46793   2
   4  -4   2 1.12836 0.81554   8
  -5   4  -2 0.36473 0.58874   5
  -5   4  -2 -0.1438 0.50066   6
  -5   4  -2 0.04283 0.46213   1
   5  -4   2 -1.6260 0.83336   8
   5  -4   2 0.16536 0.45064   1
   5  -4   2 -0.2524 0.68587   4
  -6   4  -2 6.23739 1.14647   6
  -6   4  -2 5.63239 0.95338   1
  -6   4  -2 6.29002 1.27843   5
   6  -4   2 5.82121 1.48645   8
   6  -4   2 6.02687 1.37609   4
   6  -4   2 7.47450 1.06007   1
  -7   4  -2 5.98552 1.20723   6
  -7   4  -2 3.77391 1.22692   5
   7  -4   2 2.54914 1.23546   4
   7  -4   2 4.26972 1.40615   8
   6   3  -2 5.61685 1.31738   2
   6   3  -2 8.70178 1.69089   8
  -6  -3   2 6.83353 1.62232   5
  -6  -3   2 7.57230 1.80544   3
   5   3  -2 1.41644 0.71314   4
   5   3  -2 1.74542 0.98786   8
   5   3  -2 0.88366 0.73879   2
  -5  -3   2 0.87950 0.84014   5
  -5  -3   2 1.48785 0.84297   7
  -5  -3   2 1.69160 0.99022   3
   4   3  -2 1.57183 0.80897   8
   4   3  -2 0.99747 0.72648   7
   4   3  -2 2.08149 0.74259   2
   4   3  -2 2.20743 0.74278   4
  -4  -3   2 2.15840 0.78942   5
  -4  -3   2 1.48779 0.84991   3
  -4  -3   2 1.06369 0.66822   7
   3   3  -2 0.87466 0.53603   2
   3   3  -2 0.03687 0.57938   7
   3   3  -2 0.08443 0.59722   8
   3   3  -2 0.97247 0.48815   4
  -3  -3   2 0.96949 0.48693   5
  -3  -3   2 1.18103 0.63618   3
  -3  -3   2 -0.1093 0.50594   7
   2   3  -2 333.357 18.9255   2
   2   3  -2 338.427 18.8409   4
   2   3  -2 331.646 19.0229   7
   2   3  -2 344.493 18.6251   1
   2   3  -2 348.782 19.0019   8
  -2  -3   2 309.551 18.9901   3
  -2  -3   2 344.021 18.6284   6
  -2  -3   2 338.097 19.0520   7
  -2  -3   2 347.358 18.8724   5
   1   3  -2 904.002 50.4386   2
   1   3  -2 899.280 50.5151   7
   1   3  -2 926.921 50.4704   8
   1   3  -2 929.755 50.2570   1
   1   3  -2 923.797 50.3679   4
  -1  -3   2 907.352 50.4830   3
  -1  -3   2 920.528 50.5370   7
  -1  -3   2 899.041 50.2509   6
  -1  -3   2 906.346 50.3363   5
   0   3  -2 433.456 23.3852   8
   0   3  -2 423.560 23.2943   1
   0   3  -2 451.955 23.3501   4
   0   3  -2 399.451 23.3355   3
   0   3  -2 399.781 23.2563   5
   0   3  -2 434.153 23.3823   2
   0   3  -2 431.860 23.2444   6
   0   3  -2 415.061 23.4086   7
   0  -3   2 427.400 23.4242   7
   0  -3   2 400.418 23.3382   3
   0  -3   2 417.204 23.2580   5
  -1   3  -2 0.28290 0.16060   3
  -1   3  -2 0.49419 0.20454   2
  -1   3  -2 -0.1112 0.17454   1
  -1   3  -2 0.19843 0.19343   6
  -1   3  -2 0.22276 0.19675   7
   1  -3   2 0.39903 0.20527   2
   1  -3   2 -0.2025 0.17523   7
  -2   3  -2 50.9748 2.95271   3
  -2   3  -2 49.3469 3.02315   5
  -2   3  -2 49.5984 3.07067   6
  -2   3  -2 48.9301 3.04856   1
  -2   3  -2 47.5827 3.05948   4
   2  -3   2 56.7409 3.00068   2
   2  -3   2 50.2261 2.86289   7
   2  -3   2 56.5244 3.13777   8
   2  -3   2 47.2740 3.05289   4
  -3   3  -2 18.2150 1.33216   6
  -3   3  -2 17.3964 1.32452   5
  -3   3  -2 15.3791 1.20989   3
  -3   3  -2 18.3724 1.29122   1
   3  -3   2 17.9841 1.22641   2
   3  -3   2 19.2191 1.37533   4
   3  -3   2 18.0750 1.46028   8
  -4   3  -2 9.22334 1.00655   5
  -4   3  -2 8.39246 0.91162   6
  -4   3  -2 10.5167 0.94961   3
  -4   3  -2 8.58170 0.83384   1
   4  -3   2 8.42349 1.31129   8
   4  -3   2 5.59414 0.78479   2
   4  -3   2 5.89295 0.97742   4
   4  -3   2 8.37199 0.83074   1
  -5   3  -2 3.21500 0.86469   5
  -5   3  -2 3.71709 0.85935   3
  -5   3  -2 3.64409 0.67054   1
  -5   3  -2 2.64412 0.72523   6
   5  -3   2 1.51553 1.02063   8
   5  -3   2 2.87090 0.61745   1
   5  -3   2 1.55002 0.78516   4
  -6   3  -2 1.61699 0.89877   5
  -6   3  -2 2.01446 0.69368   1
  -6   3  -2 1.68118 0.74569   6
   6  -3   2 2.08945 0.68670   1
   6  -3   2 0.15720 0.87875   4
   6  -3   2 1.70786 1.05845   8
  -7   3  -2 1.06136 0.79685   5
  -7   3  -2 2.30304 0.89272   6
   7  -3   2 2.08262 1.12923   4
   7  -3   2 3.73460 1.35232   8
   6   2  -2 4.85708 1.41518   8
   6   2  -2 4.29884 1.21482   2
   6   2  -2 5.04574 1.11217   4
  -6  -2   2 5.85533 1.63558   3
  -6  -2   2 3.99000 1.37726   5
   5   2  -2 5.43469 1.07977   4
   5   2  -2 6.13833 1.35732   8
   5   2  -2 6.47370 1.11797   2
  -5  -2   2 8.19661 1.51100   3
  -5  -2   2 7.42307 1.22586   7
  -5  -2   2 7.48856 1.35625   5
   4   2  -2 94.9353 5.91666   7
   4   2  -2 93.9306 5.95829   8
   4   2  -2 98.3215 5.83621   2
   4   2  -2 92.4787 5.78596   4
  -4  -2   2 96.6005 6.07339   3
  -4  -2   2 93.5574 5.92064   7
  -4  -2   2 104.200 5.96198   5
   3   2  -2 2.79266 0.60509   2
   3   2  -2 3.51547 0.79627   8
   3   2  -2 2.79142 0.58121   4
   3   2  -2 3.10576 0.73592   7
  -3  -2   2 2.31772 0.70379   3
  -3  -2   2 2.74881 0.43741   6
  -3  -2   2 3.37461 0.75556   7
  -3  -2   2 3.94261 0.72969   5
   2   2  -2 7.94332 0.84048   2
   2   2  -2 10.6460 0.96493   7
  -2  -2   2 10.0220 0.99420   7
  -2  -2   2 11.2506 0.73577   6
  -2  -2   2 12.3181 1.02314   3
  -2  -2   2 12.0117 0.91845   5
   0   2  -2 1251.67 67.4212   8
   0   2  -2 1251.41 67.1500   1
   0   2  -2 1187.50 67.1686   3
   0   2  -2 1292.21 67.2811   4
   0   2  -2 1257.65 67.1358   2
   0   2  -2 1132.29 67.0761   5
   0   2  -2 1197.55 67.0675   7
   0   2  -2 1215.59 67.1531   6
   0  -2   2 1207.10 67.2607   3
   0  -2   2 1168.89 67.1942   5
  -1   2  -2 41.6236 2.65106   6
  -1   2  -2 44.5806 2.63500   5
  -1   2  -2 46.1983 2.67228   4
  -1   2  -2 45.0497 2.59343   7
  -1   2  -2 48.8961 2.63187   2
  -1   2  -2 47.1634 2.67103   1
   1  -2   2 45.8295 2.62473   2
   1  -2   2 45.2174 2.66322   4
  -2   2  -2 29.0247 1.80742   3
  -2   2  -2 28.2777 1.86234   6
  -2   2  -2 30.0890 1.86720   5
  -2   2  -2 29.8174 1.83812   1
   2  -2   2 29.2138 1.90460   8
   2  -2   2 29.7510 1.77233   2
   2  -2   2 30.9827 1.86538   4
  -3   2  -2 12.0803 0.97100   1
  -3   2  -2 11.6343 1.03908   6
  -3   2  -2 14.9136 1.15481   5
  -3   2  -2 15.0074 1.06685   3
  -3   2  -2 12.9444 0.77733   7
   3  -2   2 12.9573 0.98426   1
   3  -2   2 12.8428 1.22255   8
   3  -2   2 13.3179 1.10886   4
   3  -2   2 11.9678 0.92576   2
  -4   2  -2 15.0736 1.19098   1
  -4   2  -2 14.0568 1.26753   6
  -4   2  -2 15.9646 1.36122   3
  -4   2  -2 18.1831 1.44737   5
   4  -2   2 16.5570 1.34253   4
   4  -2   2 15.2214 1.20084   1
   4  -2   2 16.6202 1.54884   8
   4  -2   2 14.3868 1.13018   2
  -5   2  -2 12.1114 1.32306   3
  -5   2  -2 10.8167 1.44717   5
  -5   2  -2 8.31565 0.99404   1
  -5   2  -2 11.6593 1.16426   6
   5  -2   2 13.0464 1.53419   8
   5  -2   2 11.5573 1.04339   1
   5  -2   2 11.7090 1.46397   4
  -6   2  -2 1.06024 0.87582   5
  -6   2  -2 2.00168 0.75424   6
  -6   2  -2 1.39427 0.83577   3
   6  -2   2 2.10760 1.06899   8
   6  -2   2 0.21057 0.84952   4
  -7   2  -2 0.19696 0.94182   5
   7  -2   2 2.38389 1.15952   8
   7  -2   2 1.42770 1.04725   4
   7   1  -2 2.23339 1.20799   8
  -7  -1   2 0.43948 1.17953   5
  -7  -1   2 0.74367 1.21321   3
   6   1  -2 1.09903 0.86286   4
   6   1  -2 2.46692 1.00057   2
   6   1  -2 2.33642 1.14475   8
  -6  -1   2 1.72348 1.25704   3
  -6  -1   2 0.45831 1.02616   5
   5   1  -2 93.4389 6.06844   2
  -5  -1   2 106.779 6.21105   7
   4   1  -2 124.718 7.37116   2
   4   1  -2 117.372 7.37798   4
   4   1  -2 119.256 7.54251   8
   4   1  -2 128.524 7.45400   7
  -4  -1   2 132.295 7.29103   6
  -4  -1   2 127.627 7.45583   7
  -4  -1   2 129.478 7.62194   3
  -4  -1   2 129.855 7.55028   5
   3   1  -2 4.42106 0.40249   1
   3   1  -2 4.39843 0.68846   4
   3   1  -2 7.28258 0.74948   7
   3   1  -2 4.60606 0.80771   8
  -3  -1   2 3.49944 0.66969   5
  -3  -1   2 5.64064 0.55945   6
   2   1  -2 47.3717 2.98165   8
   2   1  -2 48.3063 2.72999   1
   2   1  -2 51.4840 2.90169   4
   2   1  -2 44.0520 2.93030   7
   2   1  -2 49.0929 2.91012   2
  -2  -1   2 47.2438 2.95717   7
  -2  -1   2 48.1617 2.93728   5
  -2  -1   2 48.0377 2.83117   6
  -2  -1   2 53.9631 3.03613   3
   1   1  -2 40.2683 2.59676   7
   1   1  -2 44.3717 2.58208   2
  -1  -1   2 46.7095 2.58201   5
  -1  -1   2 43.5836 2.62031   3
  -1  -1   2 45.5609 2.50568   6
   0   1  -2 241.074 13.7338   6
   0   1  -2 246.060 13.7595   2
   0   1  -2 236.021 13.7648   3
   0   1  -2 246.457 13.7331   1
   0   1  -2 266.032 13.7623   8
   0   1  -2 239.551 13.7721   7
   0   1  -2 268.055 13.7517   5
   0   1  -2 252.047 13.7414   4
   0  -1   2 244.732 13.7347   6
   0  -1   2 251.836 13.7478   5
  -1   1  -2 503.426 28.5483   7
  -1   1  -2 516.349 28.5488   6
  -1   1  -2 524.965 28.5500   5
  -1   1  -2 527.048 28.5342   1
  -1   1  -2 513.201 28.5311   3
   1  -1   2 520.083 28.5460   4
   1  -1   2 526.684 28.5519   8
   1  -1   2 509.937 28.5410   2
  -2   1  -2 854.580 45.2690   7
  -2   1  -2 840.607 45.3956   3
  -2   1  -2 817.310 45.3261   1
  -2   1  -2 826.291 45.3794   6
  -2   1  -2 848.876 45.4212   5
   2  -1   2 811.104 45.4808   2
   2  -1   2 818.958 45.3254   1
   2  -1   2 794.001 45.4193   8
   2  -1   2 791.832 45.3809   4
  -3   1  -2 48.8368 3.04717   3
  -3   1  -2 48.9687 3.05410   5
  -3   1  -2 45.8201 2.96618   6
  -3   1  -2 48.6254 2.90284   1
  -3   1  -2 48.1204 2.87801   7
   3  -1   2 50.0671 2.90352   1
   3  -1   2 48.8861 3.09954   8
   3  -1   2 50.7570 2.89132   2
   3  -1   2 49.2780 3.03626   4
  -4   1  -2 25.3132 1.95836   5
  -4   1  -2 27.7124 2.03857   3
  -4   1  -2 25.5494 1.85185   6
  -4   1  -2 27.1481 1.77285   7
  -4   1  -2 25.3510 1.76407   1
   4  -1   2 28.5535 2.02121   4
   4  -1   2 27.7772 1.76798   1
   4  -1   2 27.5343 2.10446   8
   4  -1   2 28.2232 1.80081   2
  -5   1  -2 0.73238 0.72880   5
  -5   1  -2 1.24321 0.55602   6
  -5   1  -2 1.34147 0.76363   3
   5  -1   2 1.40261 0.51328   2
   5  -1   2 1.39112 0.46025   1
   5  -1   2 1.12786 0.74224   4
   5  -1   2 1.40075 0.75052   8
  -6   1  -2 4.02705 1.20035   3
  -6   1  -2 4.93744 1.25698   5
   6  -1   2 6.03471 1.36642   8
   6  -1   2 2.57385 1.03075   4
  -7   1  -2 -0.8620 0.61607   5
  -7   1  -2 -0.3793 1.00579   3
   7  -1   2 2.21294 1.08738   8
   7  -1   2 0.17972 1.07160   4
   7   0  -2 3.18952 1.34663   8
  -7   0   2 -0.0828 1.08367   3
  -7   0   2 0.14089 1.10558   5
   6   0  -2 52.0201 3.74142   8
   6   0  -2 46.9073 3.46642   4
  -6   0   2 46.3308 3.62602   5
  -6   0   2 50.2210 3.74550   3
   5   0  -2 2.15552 0.65177   2
   5   0  -2 1.87679 0.74685   4
   5   0  -2 0.80054 0.82977   8
  -5   0   2 1.91562 0.61047   6
  -5   0   2 3.02522 0.96153   3
  -5   0   2 2.41573 0.89296   5
   4   0  -2 1.29619 0.56385   4
   4   0  -2 2.40380 0.78742   8
   4   0  -2 0.66840 0.27106   1
   4   0  -2 0.19877 0.35353   7
  -4   0   2 0.40700 0.35746   6
  -4   0   2 0.80460 0.56627   3
  -4   0   2 0.51010 0.58305   5
  -4   0   2 0.31869 0.36897   7
   3   0  -2 18.1191 1.29313   2
   3   0  -2 17.6262 1.45364   8
   3   0  -2 18.9423 1.14130   1
   3   0  -2 18.4791 1.32774   4
   3   0  -2 18.2483 1.29914   7
  -3   0   2 17.9377 1.27806   6
  -3   0   2 17.1397 1.28693   7
  -3   0   2 18.4695 1.40299   3
  -3   0   2 17.7068 1.13897   1
  -3   0   2 17.2246 1.38059   5
   2   0  -2 30.7861 1.80520   4
   2   0  -2 29.2644 1.89440   8
   2   0  -2 29.5452 1.69692   1
   2   0  -2 30.1328 1.80363   2
   2   0  -2 28.0445 1.79061   7
  -2   0   2 29.5903 1.69993   1
  -2   0   2 28.3377 1.79031   6
  -2   0   2 27.4376 1.85116   3
  -2   0   2 28.7801 1.86029   5
   1   0  -2 528.254 28.8189   4
   1   0  -2 530.477 28.8228   8
   1   0  -2 510.701 28.7779   7
   1   0  -2 516.703 28.7852   2
  -1   0   2 537.438 28.7843   6
  -1   0   2 498.452 28.8009   3
  -1   0   2 530.316 28.7850   1
  -1   0   2 526.230 28.8075   5
   0   0  -2 127.830 7.66563   3
   0   0  -2 149.543 7.66170   5
   0   0   2 139.333 7.66141   1
   1   0   2 28.5167 1.63265   2
  -2   0  -2 2.54932 0.45769   3
  -2   0  -2 2.81128 0.42957   5
  -2   0  -2 2.24355 0.36012   7
  -2   0  -2 2.78674 0.35950   6
   2   0   2 2.36666 0.28230   2
  -3   0  -2 5.24851 0.78668   3
  -3   0  -2 6.10641 0.78982   5
  -3   0  -2 4.68676 0.58991   6
  -3   0  -2 4.64065 0.65534   7
   3   0   2 5.11020 0.55256   2
   3   0   2 5.69838 0.83834   8
   3   0   2 5.57607 0.75992   4
   3   0   2 5.90274 0.51931   1
  -4   0  -2 12.4720 1.12813   7
  -4   0  -2 15.2846 1.37773   3
  -4   0  -2 11.4210 1.27098   5
  -4   0  -2 11.4346 1.06103   6
   4   0   2 13.0084 1.28267   4
   4   0   2 12.4312 0.98490   1
   4   0   2 15.7297 1.12353   2
   4   0   2 13.1245 1.28515   8
  -5   0  -2 26.8496 1.80738   6
  -5   0  -2 26.0607 2.19358   3
  -5   0  -2 18.6379 1.91235   5
   5   0   2 24.9079 1.82073   2
   5   0   2 22.7945 2.04099   4
   5   0   2 21.3108 2.11790   8
  -6   0  -2 -0.4839 0.86395   3
  -6   0  -2 0.89322 0.96329   5
   6   0   2 0.07591 0.79405   4
   6   0   2 1.78913 0.97764   8
  -7   0  -2 -1.3052 1.03519   3
  -7   0  -2 0.80998 1.10887   5
   7   0   2 1.27282 0.99065   4
   7   0   2 2.88111 1.25026   8
   7  -1  -2 0.76542 0.95434   4
   7  -1  -2 -0.2865 0.97453   8
  -7   1   2 -0.5123 0.94618   5
  -7   1   2 -0.8780 1.06982   3
   6  -1  -2 0.68389 0.82901   4
   6  -1  -2 1.72315 1.03270   8
  -6   1   2 0.52076 0.72381   5
  -6   1   2 1.60986 0.67956   6
  -6   1   2 1.62711 0.87206   3
   5  -1  -2 -0.4718 0.75967   8
   5  -1  -2 0.08427 0.40188   2
   5  -1  -2 0.46051 0.64533   4
  -5   1   2 0.81713 0.48416   6
  -5   1   2 0.60141 0.71744   5
  -5   1   2 -0.1422 0.56782   3
   4  -1  -2 6.68301 1.14417   8
   4  -1  -2 7.97133 0.69527   1
   4  -1  -2 8.37149 0.76431   7
   4  -1  -2 5.31550 0.89875   4
   4  -1  -2 7.18286 0.84150   2
  -4   1   2 8.22181 0.88972   6
  -4   1   2 8.72587 0.77257   7
  -4   1   2 7.95766 0.70146   1
  -4   1   2 7.22655 1.05331   5
  -4   1   2 8.86001 0.96165   3
   3  -1  -2 11.2266 1.03874   4
   3  -1  -2 11.1373 1.11421   8
   3  -1  -2 13.1352 0.96467   7
   3  -1  -2 13.5762 1.02792   2
  -3   1   2 14.3460 1.17802   5
  -3   1   2 15.0912 0.98248   7
  -3   1   2 12.4718 1.09429   3
  -3   1   2 15.7440 1.12919   6
  -3   1   2 13.5281 0.96556   1
   2  -1  -2 812.448 46.0981   2
   2  -1  -2 803.079 46.1010   4
   2  -1  -2 840.960 46.2051   8
   2  -1  -2 844.694 46.0367   7
  -2   1   2 857.979 46.1742   5
  -2   1   2 866.712 46.1234   3
  -2   1   2 833.102 46.0770   1
  -2   1   2 831.941 46.1506   6
   0  -1  -2 215.622 11.8368   7
   0  -1  -2 199.468 11.7930   3
   0  -1  -2 216.783 11.8208   2
   0   1   2 217.274 11.8028   1
   0   1   2 217.600 11.8196   2
   0   1   2 224.379 11.8103   4
   0   1   2 214.694 11.8163   8
   0   1   2 202.779 11.7677   6
  -1  -1  -2 384.934 21.0956   5
  -1  -1  -2 381.338 21.1591   7
  -1  -1  -2 380.842 21.0022   6
  -1  -1  -2 385.322 21.1725   3
   1   1   2 386.323 21.1244   4
   1   1   2 382.941 21.1442   8
   1   1   2 370.788 21.0440   1
   1   1   2 381.412 21.0977   2
  -2  -1  -2 72.6130 4.54735   3
  -2  -1  -2 76.6012 4.34013   6
  -2  -1  -2 76.1575 4.50915   7
  -2  -1  -2 76.6512 4.47979   5
   2   1   2 76.0283 4.51807   8
   2   1   2 77.3245 4.43197   2
   2   1   2 80.0221 4.35712   1
   2   1   2 77.6697 4.48889   4
  -3  -1  -2 60.2702 3.81969   3
  -3  -1  -2 61.4363 3.72245   7
  -3  -1  -2 59.1363 3.71921   5
  -3  -1  -2 59.1361 3.52864   6
   3   1   2 59.9745 3.76165   8
   3   1   2 61.1734 3.51937   1
   3   1   2 60.5229 3.72745   4
   3   1   2 61.8903 3.63479   2
  -4  -1  -2 67.0712 3.68590   6
  -4  -1  -2 65.8459 3.97538   5
  -4  -1  -2 61.7124 3.88464   7
  -4  -1  -2 69.6047 4.12403   3
   4   1   2 47.3151 3.87804   8
   4   1   2 57.2867 3.76247   2
  -5  -1  -2 75.8478 4.91829   5
  -5  -1  -2 75.4801 5.02994   3
   5   1   2 79.7246 5.01277   8
   5   1   2 73.7126 4.83640   4
   5   1   2 70.4776 4.64206   2
  -6  -1  -2 0.73215 1.22747   3
  -6  -1  -2 1.98365 1.10249   5
   6   1   2 2.71173 0.98787   4
   6   1   2 2.83376 1.16923   8
  -7  -1  -2 1.17693 1.28372   3
  -7  -1  -2 0.07782 1.00361   5
   7   1   2 2.69749 1.23097   8
   7   1   2 2.77381 1.10382   4
   7  -2  -2 0.69647 0.91535   4
   7  -2  -2 1.73337 1.11280   8
  -7   2   2 1.00718 1.09696   5
   6  -2  -2 6.22928 1.43552   8
   6  -2  -2 6.72080 1.24141   4
  -6   2   2 7.32247 1.13964   6
  -6   2   2 6.40304 1.31437   5
  -6   2   2 4.11020 1.13127   3
   5  -2  -2 1.42877 0.98207   8
   5  -2  -2 3.26521 0.58901   1
   5  -2  -2 2.95220 0.70372   2
   5  -2  -2 2.44958 0.81472   4
  -5   2   2 3.50969 0.61552   1
  -5   2   2 2.54131 0.77144   3
  -5   2   2 3.70564 0.85413   6
  -5   2   2 3.92456 0.87685   5
   4  -2  -2 16.4012 1.59215   8
   4  -2  -2 15.4833 1.34564   4
   4  -2  -2 19.4761 1.32489   2
  -4   2   2 13.7602 1.30929   5
  -4   2   2 14.9935 1.31781   6
  -4   2   2 14.5040 1.29551   3
  -4   2   2 14.8047 1.17897   1
   3  -2  -2 47.7543 3.19873   7
   3  -2  -2 60.4799 3.40073   2
   3  -2  -2 64.2659 3.62139   8
   3  -2  -2 63.0236 3.44811   4
  -3   2   2 49.0710 3.42789   6
  -3   2   2 59.2022 3.48966   5
  -3   2   2 51.9101 3.34727   1
  -3   2   2 59.9826 3.37901   3
   2  -2  -2 4.00707 0.60226   8
   2  -2  -2 4.10967 0.42563   4
   2  -2  -2 4.42131 0.31156   7
   2  -2  -2 4.72356 0.50601   2
  -2   2   2 2.51012 0.46177   6
  -2   2   2 5.62685 0.39643   3
  -2   2   2 2.79658 0.44029   1
  -2   2   2 3.06757 0.47281   5
   1  -2  -2 380.788 21.0524   7
   1  -2  -2 384.671 21.1423   8
   1  -2  -2 380.592 21.1046   2
  -1   2   2 374.947 21.1340   8
  -1   2   2 387.727 21.1091   4
  -1   2   2 377.347 21.1059   6
  -1   2   2 382.451 21.1086   1
  -1   2   2 381.970 21.0407   5
   0  -2  -2 447.492 25.4270   3
   0  -2  -2 467.337 25.4994   7
   0  -2  -2 427.823 25.3504   5
   0  -2  -2 467.725 25.4725   2
   0   2   2 471.078 25.4302   1
   0   2   2 469.332 25.4727   8
   0   2   2 468.343 25.4691   2
   0   2   2 466.129 25.4500   4
   0   2   2 461.343 25.3710   6
  -1  -2  -2 104.392 5.90498   5
  -1  -2  -2 102.257 6.04632   7
  -1  -2  -2 103.533 6.02871   3
   1   2   2 106.689 5.97793   4
   1   2   2 105.540 5.88205   1
   1   2   2 103.692 5.97445   2
   1   2   2 107.281 6.01950   8
  -2  -2  -2 414.578 23.0402   5
  -2  -2  -2 418.293 23.1597   7
  -2  -2  -2 409.435 23.1760   3
  -2  -2  -2 413.999 22.8237   6
   2   2   2 415.062 22.8973   1
   2   2   2 413.406 23.0649   4
   2   2   2 418.924 23.1368   8
   2   2   2 411.490 23.0491   2
  -3  -2  -2 9.90862 1.06238   3
  -3  -2  -2 8.05063 0.85567   5
  -3  -2  -2 6.32324 0.96920   7
  -3  -2  -2 8.59415 0.60284   6
   3   2   2 6.81126 0.94268   4
   3   2   2 6.30743 0.60590   1
   3   2   2 7.91733 1.08358   8
   3   2   2 7.85879 0.81050   2
  -4  -2  -2 9.98447 1.47909   3
  -4  -2  -2 11.4925 1.22630   5
  -4  -2  -2 8.44142 1.24819   7
   4   2   2 7.86278 1.21098   4
   4   2   2 9.42307 1.18442   2
   4   2   2 8.63525 1.38569   8
  -5  -2  -2 3.45475 0.91152   7
  -5  -2  -2 5.11345 1.08218   5
  -5  -2  -2 4.46160 1.27623   3
   5   2   2 2.63912 0.96235   4
   5   2   2 3.49649 0.81846   2
   5   2   2 0.67885 0.88156   8
  -6  -2  -2 1.04155 1.18136   3
  -6  -2  -2 1.03491 0.94899   5
   6   2   2 3.00581 0.99037   4
   6   2   2 3.14757 1.15518   8
   7  -3  -2 2.37172 1.08843   4
   7  -3  -2 5.03265 1.41186   8
  -7   3   2 2.87385 1.24609   5
  -7   3   2 3.63960 1.10247   6
   6  -3  -2 1.47014 1.05506   8
   6  -3  -2 2.66724 0.99347   4
  -6   3   2 1.76745 0.95303   5
  -6   3   2 2.47846 0.82545   6
   5  -3  -2 9.87025 1.34567   4
   5  -3  -2 9.47340 1.20503   2
   5  -3  -2 9.65982 1.52593   8
   5  -3  -2 8.54058 0.97700   1
  -5   3   2 9.48750 1.30162   6
  -5   3   2 11.4255 1.40873   5
  -5   3   2 9.33391 0.98869   1
  -5   3   2 11.1020 1.29477   3
   4  -3  -2 28.7101 1.99925   4
   4  -3  -2 29.4482 2.28010   8
   4  -3  -2 27.9860 1.90828   2
  -4   3   2 23.4197 1.83730   1
  -4   3   2 25.7525 1.97297   6
  -4   3   2 29.3148 2.03210   5
  -4   3   2 27.6193 1.85291   3
   3  -3  -2 4.95087 0.33159   7
   3  -3  -2 6.02145 0.74286   4
   3  -3  -2 5.54391 0.91270   8
   3  -3  -2 5.58929 0.76642   2
  -3   3   2 4.76058 0.69688   4
  -3   3   2 5.57793 0.51415   3
  -3   3   2 4.72271 0.69251   5
  -3   3   2 3.64124 0.67503   6
  -3   3   2 5.17099 0.67232   1
   2  -3  -2 84.1865 4.75448   8
   2  -3  -2 84.0846 4.51511   7
   2  -3  -2 85.7793 4.66985   2
   2  -3  -2 81.0524 4.67642   4
  -2   3   2 74.3374 4.45828   3
  -2   3   2 75.0916 4.65706   1
  -2   3   2 77.9069 4.69302   6
  -2   3   2 77.3261 4.60963   5
  -2   3   2 81.6546 4.68916   4
   1  -3  -2 109.935 6.04962   8
   1  -3  -2 104.565 5.95547   7
   1  -3  -2 105.715 5.99457   2
   1  -3  -2 103.890 5.82780   3
  -1   3   2 104.030 6.02532   8
  -1   3   2 101.318 5.97651   1
  -1   3   2 100.205 5.84552   5
  -1   3   2 109.825 6.00024   4
  -1   3   2 103.515 5.95645   6
   0  -3  -2 257.883 15.3153   5
   0  -3  -2 276.767 15.4681   3
   0  -3  -2 269.602 15.5547   7
   0  -3  -2 286.981 15.5341   2
   0   3   2 281.647 15.4569   1
   0   3   2 283.687 15.5322   8
   0   3   2 285.165 15.5279   2
   0   3   2 277.401 15.3672   6
   0   3   2 283.372 15.4957   4
  -1  -3  -2 783.373 40.7597   5
  -1  -3  -2 788.145 40.9526   3
  -1  -3  -2 752.945 40.9906   7
   1   3   2 696.391 40.8443   4
   1   3   2 720.137 40.7523   1
   1   3   2 708.100 40.9034   8
   1   3   2 724.700 40.8891   2
  -2  -3  -2 101.384 5.71822   7
  -2  -3  -2 109.856 5.51674   5
  -2  -3  -2 105.076 5.72035   3
   2   3   2 88.1682 5.33361   1
   2   3   2 87.1623 5.51050   4
   2   3   2 86.5789 5.58650   8
   2   3   2 83.2975 5.50504   2
  -3  -3  -2 6.12333 1.05015   3
  -3  -3  -2 6.67354 0.90526   5
  -3  -3  -2 5.28528 0.98667   7
   3   3   2 7.22720 1.09270   8
   3   3   2 6.20371 0.93167   4
   3   3   2 5.27553 0.86297   2
  -4  -3  -2 26.6773 2.14193   7
   4   3   2 23.6118 1.92329   4
   4   3   2 21.9971 1.87129   2
   4   3   2 21.2995 2.02233   8
  -5  -3  -2 -0.2332 0.72168   5
  -5  -3  -2 -0.0809 0.75300   7
  -5  -3  -2 -0.6562 0.94340   3
   5   3   2 -0.4461 0.62459   2
   5   3   2 0.73977 0.83616   8
   5   3   2 -0.0849 0.67000   4
  -6  -3  -2 10.4031 2.11117   3
  -6  -3  -2 10.2803 1.80814   5
   6   3   2 14.0245 1.85440   4
   6   3   2 12.6856 2.02155   8
   7  -4  -2 0.46269 1.06680   4
   7  -4  -2 1.38675 1.27557   8
  -7   4   2 1.55138 0.88944   6
  -7   4   2 3.43567 1.24194   5
   6  -4  -2 1.50321 0.69819   1
   6  -4  -2 1.31975 1.17022   8
   6  -4  -2 0.11995 0.94271   4
  -6   4   2 2.36274 0.83740   6
  -6   4   2 1.56600 0.91761   5
  -6   4   2 2.09162 0.73390   1
   5  -4  -2 1.10548 0.66966   2
   5  -4  -2 -0.2350 0.67094   4
   5  -4  -2 -0.3281 1.06226   8
  -5   4   2 0.74136 0.61446   6
  -5   4   2 1.25635 0.73725   5
  -5   4   2 0.67224 0.53362   1
   4  -4  -2 17.4258 1.67187   8
   4  -4  -2 13.7484 1.28494   2
   4  -4  -2 15.6923 1.30740   4
  -4   4   2 16.6365 1.34926   1
  -4   4   2 12.9944 1.16617   3
  -4   4   2 19.5175 1.40757   5
  -4   4   2 11.8895 1.24757   6
   3  -4  -2 62.5184 3.44763   7
   3  -4  -2 58.7350 3.70896   2
   3  -4  -2 63.4275 3.78695   4
   3  -4  -2 65.2421 3.90880   8
  -3   4   2 58.9138 3.48785   3
  -3   4   2 58.8945 3.73461   1
  -3   4   2 61.9513 3.78339   4
  -3   4   2 60.9923 3.80061   6
  -3   4   2 60.9200 3.69769   5
   2  -4  -2 414.529 22.8255   2
   2  -4  -2 392.480 22.5457   3
   2  -4  -2 414.793 22.6984   7
   2  -4  -2 427.411 22.9405   8
  -2   4   2 402.981 22.8352   1
  -2   4   2 400.176 22.5464   3
  -2   4   2 420.343 22.8488   6
  -2   4   2 411.302 22.9118   8
  -2   4   2 413.567 22.8561   4
  -2   4   2 401.723 22.7029   5
   1  -4  -2 738.995 42.1793   2
   1  -4  -2 729.286 42.2325   8
   1  -4  -2 778.365 42.1749   7
   1  -4  -2 788.837 42.0198   3
  -1   4   2 818.991 42.1263   6
  -1   4   2 712.354 42.1650   2
  -1   4   2 828.110 41.9863   5
  -1   4   2 717.411 42.2185   8
  -1   4   2 747.739 42.1794   4
  -1   4   2 762.068 42.1646   1
   0  -4  -2 2.90591 0.56794   7
   0  -4  -2 2.30364 0.26332   5
   0  -4  -2 2.79173 0.53194   2
   0  -4  -2 2.39836 0.43980   3
   0   4   2 2.54955 0.47026   4
   0   4   2 2.55467 0.50959   2
   0   4   2 2.98521 0.54089   8
   0   4   2 2.61149 0.31732   6
   0   4   2 2.03276 0.38676   1
  -1  -4  -2 8.72143 0.92719   7
  -1  -4  -2 6.98171 0.63020   5
  -1  -4  -2 9.84426 0.88470   3
   1   4   2 8.29758 0.77373   4
   1   4   2 8.84383 0.70282   1
   1   4   2 7.65374 0.81829   8
   1   4   2 7.25054 0.80981   2
  -2  -4  -2 7.85905 1.13111   3
  -2  -4  -2 7.73521 0.78900   5
  -2  -4  -2 7.80221 1.11361   7
   2   4   2 8.89244 0.96640   8
   2   4   2 8.74454 0.69381   1
   2   4   2 7.47266 1.00159   2
   2   4   2 7.88509 0.80745   4
  -3  -4  -2 18.3444 1.73767   3
  -3  -4  -2 18.8667 1.49766   5
  -3  -4  -2 15.2216 1.64814   7
   3   4   2 19.4654 1.68080   8
   3   4   2 17.5404 1.55122   2
   3   4   2 17.2342 1.50142   4
  -4  -4  -2 42.4472 3.17988   7
  -4  -4  -2 40.8500 2.91566   5
  -4  -4  -2 44.2259 3.28411   3
   4   4   2 43.0075 3.00877   2
   4   4   2 42.3076 2.96993   4
   4   4   2 37.1789 3.05876   8
  -5  -4  -2 5.43361 1.62295   3
  -5  -4  -2 7.04559 1.34512   5
  -5  -4  -2 4.49520 1.25967   7
   5   4   2 5.49898 1.15961   2
   5   4   2 4.84725 1.11299   4
   5   4   2 4.43217 1.22888   8
  -6  -4  -2 2.93760 1.45904   3
   6   4   2 3.60729 1.12616   4
   6   4   2 3.97501 1.28018   8
   7  -5  -2 -1.0452 0.90936   4
   7  -5  -2 -0.4406 1.19492   8
  -7   5   2 1.16023 0.86847   6
  -7   5   2 0.82520 0.92492   5
   6  -5  -2 5.42732 1.55815   8
   6  -5  -2 3.84245 1.13330   4
   6  -5  -2 5.15962 0.99154   1
  -6   5   2 4.57117 0.96566   1
  -6   5   2 5.29582 1.18929   6
  -6   5   2 4.74876 1.14086   5
   5  -5  -2 22.7862 2.40334   8
   5  -5  -2 26.7614 2.19514   4
   5  -5  -2 24.1045 2.03889   2
  -5   5   2 28.9416 2.21339   6
  -5   5   2 27.5078 2.12905   5
  -5   5   2 26.0348 2.04833   1
   4  -5  -2 56.0504 3.99972   4
   4  -5  -2 59.4474 4.19932   8
   4  -5  -2 64.6885 4.00478   2
  -4   5   2 68.4565 4.13331   6
  -4   5   2 69.8851 4.07135   1
  -4   5   2 68.2433 3.98610   5
  -4   5   2 58.1680 4.03287   4
   3  -5  -2 7.83545 1.02976   2
   3  -5  -2 7.36271 0.84808   4
   3  -5  -2 8.95455 0.70955   7
   3  -5  -2 8.71412 1.21692   8
  -3   5   2 9.43584 0.81506   5
  -3   5   2 8.32323 0.90871   1
  -3   5   2 7.76315 0.87185   4
  -3   5   2 8.06026 0.92259   6
   2  -5  -2 104.031 5.45332   3
   2  -5  -2 84.9538 5.79123   8
   2  -5  -2 97.3081 5.64277   7
   2  -5  -2 94.3729 5.73955   2
  -2   5   2 106.972 5.57489   5
  -2   5   2 88.5258 5.80456   8
  -2   5   2 103.371 5.74251   6
  -2   5   2 99.6221 5.76276   1
  -2   5   2 93.9832 5.76251   4
   1  -5  -2 7.17306 0.88081   8
   1  -5  -2 7.10878 0.66079   3
   1  -5  -2 8.60940 0.84568   2
   1  -5  -2 7.00061 0.79525   7
  -1   5   2 6.68308 0.67314   6
  -1   5   2 7.99473 0.80529   1
  -1   5   2 8.79414 0.83617   4
  -1   5   2 9.83006 0.93535   8
  -1   5   2 9.17402 0.87558   2
  -1   5   2 9.52742 0.59380   5
   0  -5  -2 88.2391 5.16910   2
   0  -5  -2 82.4681 5.05475   3
   0  -5  -2 81.5312 4.81787   5
   0  -5  -2 83.6667 5.20769   7
   0   5   2 83.2693 5.16303   8
   0   5   2 87.8586 5.15534   2
   0   5   2 92.2871 5.12674   4
   0   5   2 86.7034 5.03344   1
   0   5   2 86.3307 4.86216   6
  -1  -5  -2 4.13824 0.78648   3
  -1  -5  -2 4.68379 0.56806   5
  -1  -5  -2 5.09055 0.92200   7
  -1  -5  -2 5.41681 0.85036   2
   1   5   2 3.82658 0.69747   4
   1   5   2 4.98467 0.85707   8
   1   5   2 4.55902 0.82923   2
   1   5   2 5.31465 0.57329   1
  -2  -5  -2 4.39541 0.95888   3
  -2  -5  -2 5.33832 1.02588   7
  -2  -5  -2 3.48622 0.67595   5
   2   5   2 6.16787 0.89189   4
   2   5   2 5.80714 0.97596   8
   2   5   2 7.13208 1.05889   2
  -3  -5  -2 11.7209 1.67304   3
  -3  -5  -2 11.3881 1.65506   7
  -3  -5  -2 11.3731 1.31772   5
   3   5   2 11.7464 1.60859   8
   3   5   2 10.0974 1.34878   4
   3   5   2 10.8796 1.46230   2
  -4  -5  -2 3.14601 1.15711   3
  -4  -5  -2 4.33501 1.18464   7
   4   5   2 2.47284 0.78666   4
   4   5   2 1.96547 0.92870   8
   4   5   2 4.12579 1.04604   2
  -5  -5  -2 1.51562 1.32145   3
  -5  -5  -2 2.71853 1.37381   7
   5   5   2 4.32719 1.03049   4
   5   5   2 3.13718 1.07662   2
   5   5   2 3.95218 1.30369   8
   7  -6  -2 1.24753 0.78688   1
   7  -6  -2 -0.7116 1.33577   8
   7  -6  -2 -1.4844 0.94343   4
  -7   6   2 -0.1987 0.82364   6
  -7   6   2 -0.9868 0.74975   5
  -7   6   2 -0.8715 0.59924   1
   6  -6  -2 -0.0066 1.23064   8
   6  -6  -2 0.54796 0.87912   4
  -6   6   2 0.99331 0.79715   1
  -6   6   2 0.64983 0.81899   6
  -6   6   2 0.01575 0.73794   5
   5  -6  -2 73.8155 4.89701   4
   5  -6  -2 72.5119 5.10659   8
   5  -6  -2 71.2209 4.75039   2
  -5   6   2 76.2348 4.92527   6
  -5   6   2 73.2027 4.78756   5
  -5   6   2 88.2416 4.93680   1
   4  -6  -2 8.50003 1.42070   8
   4  -6  -2 8.80193 1.25905   2
   4  -6  -2 7.14199 1.16676   4
  -4   6   2 9.78298 1.25460   1
  -4   6   2 9.43366 1.27916   4
  -4   6   2 8.04611 1.10203   5
  -4   6   2 11.0257 1.35311   6
   3  -6  -2 7.03620 0.99605   2
   3  -6  -2 6.74150 1.17335   8
   3  -6  -2 6.53289 1.01962   4
  -3   6   2 5.27798 0.89343   6
  -3   6   2 5.79775 0.64605   5
  -3   6   2 5.92393 0.95166   4
  -3   6   2 5.06084 0.85660   1
   2  -6  -2 7.61034 0.83504   7
   2  -6  -2 8.33337 0.92436   2
   2  -6  -2 7.77388 0.92397   8
  -2   6   2 7.97679 0.88856   1
  -2   6   2 7.61216 0.64182   5
  -2   6   2 7.83569 0.91925   4
  -2   6   2 7.24889 0.79309   6
  -2   6   2 8.16887 1.16567   8
   1  -6  -2 4.86691 0.40985   5
   1  -6  -2 4.11871 0.76732   7
   1  -6  -2 6.49737 0.90553   2
   1  -6  -2 5.52115 0.67652   3
  -1   6   2 3.86992 0.39840   5
  -1   6   2 4.18610 0.58737   6
  -1   6   2 3.63386 0.80615   8
  -1   6   2 3.76790 0.73998   4
  -1   6   2 5.57167 0.87789   2
  -1   6   2 5.61697 0.77922   1
   0  -6  -2 464.496 26.5733   2
   0  -6  -2 468.059 26.4600   3
   0  -6  -2 477.241 26.6546   7
   0   6   2 472.140 26.4177   1
   0   6   2 481.862 26.6217   8
   0   6   2 470.230 26.5629   2
   0   6   2 482.438 26.5208   4
  -1  -6  -2 32.8868 2.33816   3
  -1  -6  -2 30.5563 2.45211   7
  -1  -6  -2 29.4348 2.33695   2
   1   6   2 29.7808 2.28746   8
   1   6   2 32.6482 2.36926   2
   1   6   2 30.5011 2.07032   1
   1   6   2 30.0521 2.21965   4
  -2  -6  -2 3.55374 1.12641   7
  -2  -6  -2 3.45641 0.83983   2
  -2  -6  -2 3.97877 1.03906   3
   2   6   2 3.15202 0.75989   4
   2   6   2 1.81060 0.76208   8
   2   6   2 3.46723 0.86669   2
  -3  -6  -2 24.7019 2.40071   3
  -3  -6  -2 24.5512 2.44997   7
   3   6   2 30.9423 2.21075   4
   3   6   2 26.0586 2.30731   8
   3   6   2 26.7816 2.27469   2
  -4  -6  -2 2.07380 1.21806   3
  -4  -6  -2 2.21565 1.17178   7
   4   6   2 2.20173 0.93385   2
   4   6   2 1.46662 0.92947   8
   4   6   2 2.54532 0.81862   4
  -5  -6  -2 0.07479 1.29289   3
  -5  -6  -2 -0.8525 0.95089   7
   5   6   2 0.65676 0.67795   4
   5   6   2 0.77840 0.94179   8
   5   6   2 1.31289 0.91218   2
   7  -7  -2 -1.4000 1.02338   4
   7  -7  -2 0.67998 0.75736   1
   7  -7  -2 -1.0792 1.41813   8
  -7   7   2 -0.9425 0.67461   1
  -7   7   2 -0.7884 0.89733   6
  -7   7   2 0.25767 0.88753   5
   6  -7  -2 1.04273 1.31009   8
   6  -7  -2 0.52319 0.87850   4
  -6   7   2 1.91465 0.85331   6
  -6   7   2 1.24741 0.85792   5
  -6   7   2 1.61393 0.83791   1
   5  -7  -2 -0.1711 0.97091   8
   5  -7  -2 -0.8095 0.80547   2
   5  -7  -2 0.40677 0.80297   4
  -5   7   2 2.38924 0.95003   4
  -5   7   2 6.33195 1.12175   6
  -5   7   2 5.27932 1.04249   1
  -5   7   2 4.91994 0.89643   5
   4  -7  -2 25.7901 2.27383   8
   4  -7  -2 23.7091 1.97864   2
   4  -7  -2 20.8225 1.99827   4
  -4   7   2 23.5929 1.98878   1
  -4   7   2 25.7383 2.09408   4
  -4   7   2 24.7572 1.78875   5
  -4   7   2 25.0373 1.96496   6
   3  -7  -2 18.8329 1.77238   8
   3  -7  -2 17.1016 1.55645   2
   3  -7  -2 16.1943 1.59266   4
  -3   7   2 18.6233 1.63370   4
  -3   7   2 16.1788 1.27735   5
  -3   7   2 17.5613 1.50159   6
  -3   7   2 18.3705 1.57642   1
   2  -7  -2 5.04557 0.86489   7
   2  -7  -2 3.81442 0.88168   8
   2  -7  -2 5.08014 0.97622   2
  -2   7   2 4.48671 0.84093   1
  -2   7   2 5.22407 1.09014   8
  -2   7   2 5.15620 0.77918   6
  -2   7   2 4.90516 0.95277   4
   1  -7  -2 30.0329 2.37247   7
   1  -7  -2 33.1187 2.37733   2
   1  -7  -2 30.7516 2.09677   3
  -1   7   2 31.5343 2.43331   8
  -1   7   2 29.5340 2.20935   1
  -1   7   2 30.5964 2.03831   6
  -1   7   2 31.4816 2.36596   2
  -1   7   2 31.0954 2.32055   4
   0  -7  -2 595.806 32.6335   2
   0  -7  -2 589.203 32.6976   7
   0  -7  -2 569.320 32.4502   3
   0   7   2 588.495 32.6068   2
   0   7   2 578.336 32.5215   4
   0   7   2 586.393 32.6542   8
   0   7   2 563.289 32.3850   1
  -1  -7  -2 17.1434 1.91357   7
  -1  -7  -2 21.1039 1.77473   3
  -1  -7  -2 17.6465 1.73355   2
   1   7   2 18.0935 1.68375   8
   1   7   2 17.5703 1.61395   4
   1   7   2 18.4601 1.75996   2
  -2  -7  -2 1.95359 0.78370   2
  -2  -7  -2 1.43964 0.85975   3
  -2  -7  -2 1.24054 1.03414   7
   2   7   2 1.34990 0.64637   4
   2   7   2 2.56581 0.89086   2
   2   7   2 0.87029 0.72806   8
  -3  -7  -2 -0.0129 0.89328   3
  -3  -7  -2 -1.0940 0.74351   7
  -3  -7  -2 -0.2816 0.66953   2
   3   7   2 -0.3003 0.65818   2
   3   7   2 0.25066 0.79710   8
   3   7   2 0.12235 0.56874   4
  -4  -7  -2 20.9153 2.18064   2
  -4  -7  -2 19.3662 2.69279   7
  -4  -7  -2 22.4639 2.93091   3
   4   7   2 22.4125 2.05154   4
   4   7   2 22.3617 2.36395   2
   4   7   2 21.1378 2.31834   8
   7  -8  -2 1.44783 0.98380   1
   7  -8  -2 -1.0028 1.57262   8
   7  -8  -2 0.04196 1.10195   4
  -7   8   2 -0.1828 0.92475   6
  -7   8   2 0.06047 0.86361   1
  -7   8   2 0.80435 0.89640   5
   6  -8  -2 1.81342 1.11154   4
   6  -8  -2 1.70123 1.59943   8
  -6   8   2 1.15306 0.90661   1
  -6   8   2 2.46424 1.03492   6
   5  -8  -2 -1.7989 0.87804   2
   5  -8  -2 0.14136 0.77171   4
   5  -8  -2 1.10143 1.13070   8
  -5   8   2 0.87663 0.75690   6
  -5   8   2 -0.0767 0.80936   4
  -5   8   2 -0.1792 0.59385   1
   4  -8  -2 39.8016 3.21565   8
   4  -8  -2 39.7947 2.97587   2
   4  -8  -2 42.9139 3.10265   4
  -4   8   2 39.3787 2.99301   1
  -4   8   2 40.5448 3.07178   4
  -4   8   2 44.7401 3.02972   6
   3  -8  -2 11.7144 1.70242   8
   3  -8  -2 10.7171 1.46014   2
  -3   8   2 12.3577 1.50211   1
  -3   8   2 11.4816 1.62340   8
  -3   8   2 10.4470 1.33762   6
  -3   8   2 10.3281 1.45674   4
   2  -8  -2 4.15703 1.06034   8
   2  -8  -2 2.84790 0.87751   7
   2  -8  -2 3.78490 0.97476   2
  -2   8   2 5.54823 0.87843   6
  -2   8   2 2.69411 0.82697   4
  -2   8   2 4.98512 0.92582   1
  -2   8   2 3.45259 0.92916   8
   1  -8  -2 18.0342 1.77769   7
   1  -8  -2 16.6414 1.79355   8
   1  -8  -2 21.0541 1.80809   2
  -1   8   2 21.5132 1.64569   1
  -1   8   2 15.7544 1.71022   2
  -1   8   2 17.6028 1.67603   4
  -1   8   2 16.5217 1.77504   8
   0  -8  -2 2.68970 0.89783   2
   0  -8  -2 1.99015 0.90388   7
   0  -8  -2 2.94988 0.83873   3
   0   8   2 2.14772 0.75397   4
   0   8   2 3.18203 0.72423   1
   0   8   2 2.88377 0.90953   8
   0   8   2 1.48598 0.80645   2
  -1  -8  -2 1.53084 0.80836   2
  -1  -8  -2 0.93425 0.79586   3
  -1  -8  -2 0.33223 0.83090   7
   1   8   2 2.08930 0.76031   4
   1   8   2 1.67293 0.88112   2
   1   8   2 1.96810 0.85364   8
  -2  -8  -2 0.14773 0.85229   3
  -2  -8  -2 0.18431 0.73042   2
  -2  -8  -2 0.82279 1.00402   7
   2   8   2 0.07164 0.74062   8
   2   8   2 0.96212 0.85168   2
   2   8   2 1.05648 0.65760   4
  -3  -8  -2 2.13533 1.00782   2
  -3  -8  -2 -0.0959 1.07191   7
  -3  -8  -2 1.95167 1.12916   3
   3   8   2 2.17206 1.05179   2
   3   8   2 2.30585 0.92887   4
   3   8   2 1.20478 0.97065   8
   6  -9  -2 11.8345 1.93033   4
   6  -9  -2 10.8180 2.24119   8
  -6   9   2 11.8657 1.78587   6
  -6   9   2 11.9227 1.79942   1
   5  -9  -2 6.32690 1.53088   8
   5  -9  -2 4.88768 1.21027   4
  -5   9   2 7.86279 1.39474   6
  -5   9   2 5.38556 1.21469   4
  -5   9   2 5.18528 1.22396   1
   4  -9  -2 3.02788 1.07458   2
   4  -9  -2 2.78725 1.00455   4
   4  -9  -2 2.05747 1.13751   8
  -4   9   2 4.32505 1.05294   1
  -4   9   2 0.70077 0.81232   4
  -4   9   2 2.90181 0.91055   6
   3  -9  -2 30.0948 2.37940   2
   3  -9  -2 25.0230 2.38749   8
  -3   9   2 23.8448 2.16981   4
  -3   9   2 26.2877 2.21372   1
  -3   9   2 25.3834 2.03832   6
  -3   9   2 27.4720 2.44445   8
   2  -9  -2 1.23983 0.71972   8
   2  -9  -2 1.81103 0.82212   2
   2  -9  -2 0.79373 0.72702   7
  -2   9   2 2.17270 0.83385   4
  -2   9   2 0.51846 0.73933   8
  -2   9   2 1.10924 0.64402   1
   1  -9  -2 1.93840 0.84868   8
   1  -9  -2 0.52731 0.77721   7
   1  -9  -2 1.03240 0.74452   2
  -1   9   2 0.77259 0.58794   1
  -1   9   2 0.99187 0.73511   4
  -1   9   2 1.36336 0.73250   8
  -1   9   2 0.87900 0.81954   2
   0  -9  -2 38.3246 3.13106   7
   0  -9  -2 38.1979 2.97979   2
   0   9   2 41.4383 2.98621   4
   0   9   2 35.9003 2.93769   2
   0   9   2 38.4024 3.09258   8
  -1  -9  -2 14.5671 2.22250   7
  -1  -9  -2 16.5371 1.86904   3
  -1  -9  -2 19.7677 2.02801   2
   1   9   2 18.3516 1.80691   4
   1   9   2 17.3178 2.02394   8
   1   9   2 16.9315 1.96147   2
  -2  -9  -2 2.21951 1.22030   3
  -2  -9  -2 2.62742 1.15180   2
  -2  -9  -2 4.86534 1.56928   7
   2   9   2 2.12713 0.87060   4
   2   9   2 2.42991 1.04008   2
   2   9   2 3.04362 1.30762   8
  -3  -9  -2 0.33141 1.39492   7
  -3  -9  -2 1.71077 1.11015   2
  -3  -9  -2 1.00958 1.33599   3
   3   9   2 2.87957 1.28126   2
   3   9   2 3.34786 1.66257   8
   3   9   2 2.28755 0.97360   4
   6 -10  -2 0.18526 1.57549   8
   6 -10  -2 0.51444 1.19551   4
  -6  10   2 2.77430 1.13510   1
   5 -10  -2 2.03674 1.44664   8
   5 -10  -2 4.44250 1.32793   4
  -5  10   2 3.96406 1.18718   1
  -5  10   2 4.17898 1.15380   6
  -5  10   2 2.73239 1.24100   4
   4 -10  -2 2.98650 1.10590   4
   4 -10  -2 1.88750 1.20613   8
   4 -10  -2 1.54884 1.12481   2
  -4  10   2 0.59677 0.98925   4
  -4  10   2 1.91815 0.90553   6
  -4  10   2 1.95306 0.95075   1
   3 -10  -2 -0.6744 0.73019   2
   3 -10  -2 -0.0460 0.82962   8
  -3  10   2 -0.7391 0.85403   8
  -3  10   2 -0.8335 0.70330   4
  -3  10   2 0.28875 0.68498   1
   2 -10  -2 0.96717 0.88441   8
   2 -10  -2 -0.0775 0.69268   2
  -2  10   2 0.87401 0.70150   1
  -2  10   2 0.23999 0.76810   4
  -2  10   2 1.11969 0.98721   8
   1 -10  -2 16.8263 1.97143   8
   1 -10  -2 17.3436 2.22728   2
   1 -10  -2 17.1625 1.99224   7
  -1  10   2 17.1572 1.84340   4
  -1  10   2 14.0757 1.58624   1
  -1  10   2 18.4359 2.04405   8
   0 -10  -2 34.1816 2.94586   2
   0 -10  -2 33.0816 3.03838   7
   0  10   2 32.8018 2.77056   4
   0  10   2 39.6689 3.09502   2
   0  10   2 30.0456 2.91082   8
  -1 -10  -2 3.96465 1.25401   2
  -1 -10  -2 2.96687 1.39987   7
   1  10   2 2.95153 1.05604   4
   1  10   2 3.70507 1.31182   2
   1  10   2 2.60740 1.19950   8
  -2 -10  -2 2.68697 1.52293   7
  -2 -10  -2 1.52525 1.15654   2
   2  10   2 2.35031 1.00375   4
   2  10   2 1.99260 1.31970   2
   2  10   2 1.94379 1.30711   8
   5 -11  -2 1.76078 1.23438   4
   5 -11  -2 -1.3116 1.34832   8
  -5  11   2 -0.6305 0.99074   4
  -5  11   2 0.55843 0.80889   6
  -5  11   2 -0.6369 0.95699   1
   4 -11  -2 21.1515 2.83256   8
   4 -11  -2 24.1323 2.41203   4
   4 -11  -2 20.3765 2.50228   2
  -4  11   2 20.0385 2.35225   4
  -4  11   2 19.9206 2.14867   1
   3 -11  -2 1.52164 1.18163   8
   3 -11  -2 0.73030 0.97052   2
  -3  11   2 1.12911 1.00485   4
  -3  11   2 2.80289 0.99884   1
  -3  11   2 1.05253 1.15413   8
   2 -11  -2 1.54958 0.99753   2
   2 -11  -2 1.04426 1.08511   8
  -2  11   2 1.86564 0.84054   1
  -2  11   2 2.53048 1.27917   8
  -2  11   2 1.35204 0.97252   4
   1 -11  -2 1.82010 1.12629   8
   1 -11  -2 2.18828 1.18249   2
   1 -11  -2 1.56019 1.18129   7
  -1  11   2 2.05244 1.19760   8
  -1  11   2 2.40338 0.99760   4
   0 -11  -2 -0.2905 1.15040   7
   0 -11  -2 0.73865 1.02150   2
   0  11   2 -0.5616 0.70044   4
   0  11   2 0.68286 1.04411   8
   0  11   2 0.52636 1.13955   2
   3 -12  -2 1.07980 1.15694   2
   3 -12  -2 1.45946 1.30000   8
   3 -12  -2 3.51875 1.28878   4
  -3  12   2 -1.6348 1.09687   8
  -3  12   2 1.75088 1.09766   4
  -3  12   2 1.13991 0.91559   1
   2 -12  -2 1.75738 1.40285   8
   2 -12  -2 0.81771 1.18219   2
  -2  12   2 2.95376 0.99069   1
  -2  12   2 1.88343 1.12147   4
  -2  12   2 3.34041 1.47144   8
  -2  12  -3 4.45249 1.58625   8
  -2  12  -3 5.67299 1.48941   4
   2 -12   3 4.72603 1.63284   8
   2 -12   3 8.06033 1.69797   2
  -3  12  -3 31.0565 2.82838   1
  -3  12  -3 33.8296 3.05733   4
  -3  12  -3 28.5142 3.08570   8
   3 -12   3 32.6147 3.19934   8
   3 -12   3 31.2840 2.91226   2
   3 -12   3 35.7094 3.04434   4
   0  11  -3 1.82999 1.17330   2
   0  11  -3 1.13005 0.87911   4
   0  11  -3 1.36796 1.03650   8
   0 -11   3 1.65961 1.07925   2
   0 -11   3 4.59393 1.48672   7
  -1  11  -3 1.97229 1.01418   4
  -1  11  -3 3.30968 1.30789   2
  -1  11  -3 3.39392 1.25807   8
   1 -11   3 2.58687 1.20423   7
   1 -11   3 3.08686 1.18672   2
   1 -11   3 3.68694 1.35212   8
  -2  11  -3 -0.2986 0.72136   4
  -2  11  -3 0.69031 0.82709   1
  -2  11  -3 -0.1732 0.98062   8
   2 -11   3 0.92871 0.96489   8
   2 -11   3 1.07255 0.92516   2
  -3  11  -3 1.94668 0.86404   1
  -3  11  -3 0.97766 0.98503   4
  -3  11  -3 3.44862 1.30002   8
   3 -11   3 3.59790 1.15185   2
   3 -11   3 3.45802 1.09570   4
   3 -11   3 2.01424 1.14533   8
  -4  11  -3 1.57346 0.89957   6
  -4  11  -3 1.61253 1.00102   1
  -4  11  -3 2.75906 1.26376   4
   4 -11   3 0.52565 1.18474   8
   4 -11   3 2.78411 1.17220   4
  -5  11  -3 -2.3808 0.84940   1
  -5  11  -3 0.18642 0.81107   6
  -5  11  -3 -2.2498 0.94435   4
   5 -11   3 0.68587 1.17511   4
   5 -11   3 -1.6100 1.34149   8
   2  10  -3 4.95929 1.55554   2
   2  10  -3 6.62704 1.76449   8
  -2 -10   3 7.36816 1.65656   2
  -2 -10   3 6.63366 1.69736   3
  -2 -10   3 4.81139 1.69622   7
   1  10  -3 4.43799 1.36540   8
   1  10  -3 2.73715 1.10929   2
   1  10  -3 3.08672 0.99862   4
  -1 -10   3 0.89728 1.16590   7
  -1 -10   3 2.93724 1.12647   2
   0  10  -3 2.04630 0.89492   4
   0  10  -3 2.92527 1.10091   8
   0  10  -3 3.41729 1.16675   2
   0 -10   3 2.68832 1.12259   7
   0 -10   3 1.99425 1.04304   2
  -1  10  -3 3.71932 1.13102   2
  -1  10  -3 5.34492 1.32446   8
  -1  10  -3 3.66176 1.11666   4
   1 -10   3 5.30401 1.31361   8
   1 -10   3 5.87791 1.40708   7
   1 -10   3 4.40425 1.14984   2
  -2  10  -3 -0.3417 0.62695   4
  -2  10  -3 0.59381 0.80813   8
  -2  10  -3 -0.1690 0.55381   1
   2 -10   3 1.31946 0.88066   8
   2 -10   3 0.62350 0.76959   2
  -3  10  -3 0.69873 0.95534   8
  -3  10  -3 0.62005 0.59173   6
  -3  10  -3 0.43489 0.76228   1
  -3  10  -3 0.05942 0.74809   4
   3 -10   3 -0.2098 0.77916   2
   3 -10   3 0.20864 0.54749   4
   3 -10   3 1.03058 0.88240   8
  -4  10  -3 3.38572 1.20339   4
  -4  10  -3 3.28644 0.96668   6
  -4  10  -3 2.49329 0.99899   1
   4 -10   3 2.52338 1.09253   4
   4 -10   3 2.06102 1.20696   8
  -5  10  -3 3.11557 1.35363   4
  -5  10  -3 3.16286 1.10212   6
  -5  10  -3 4.61080 1.22794   1
   5 -10   3 3.48951 1.55371   8
   5 -10   3 3.55030 1.30055   4
  -6  10  -3 -1.3917 0.80029   1
  -6  10  -3 -0.4831 0.77538   6
   6 -10   3 -2.0601 1.29617   8
   6 -10   3 2.03373 1.07121   1
   6 -10   3 -1.7104 0.99823   4
   3   9  -3 35.6597 3.24682   8
   3   9  -3 37.1750 3.26683   2
  -3  -9   3 34.1517 3.39123   3
  -3  -9   3 36.0098 3.21334   2
  -3  -9   3 35.0967 3.50075   7
   2   9  -3 0.41802 0.93013   8
   2   9  -3 0.39114 0.95318   2
   2   9  -3 0.23444 0.62548   4
  -2  -9   3 0.24032 0.80208   2
  -2  -9   3 1.52348 1.15804   7
  -2  -9   3 2.17743 1.11613   3
   1   9  -3 5.19404 1.05681   4
   1   9  -3 5.26348 1.35031   2
   1   9  -3 4.78463 1.30721   8
  -1  -9   3 4.50172 1.18137   3
  -1  -9   3 5.11346 1.30311   2
  -1  -9   3 3.98202 1.26126   7
   0   9  -3 0.07696 0.69128   8
   0   9  -3 0.46595 0.57830   4
   0   9  -3 0.01882 0.78256   2
   0  -9   3 0.33030 0.77886   7
   0  -9   3 -0.0080 0.62329   3
   0  -9   3 -0.1090 0.66147   2
  -1   9  -3 3.28218 0.80425   1
  -1   9  -3 2.03800 0.93018   8
  -1   9  -3 2.85076 0.98210   2
  -1   9  -3 3.13109 0.93527   4
   1  -9   3 3.33542 0.99649   8
   1  -9   3 2.16356 0.95048   7
   1  -9   3 2.80593 0.91874   2
  -2   9  -3 11.2948 1.50445   4
  -2   9  -3 7.63127 1.05332   6
  -2   9  -3 7.44623 1.17107   1
  -2   9  -3 8.38247 1.47710   8
   2  -9   3 6.82813 1.29546   7
   2  -9   3 7.52495 1.28679   2
   2  -9   3 7.09652 1.40182   8
  -3   9  -3 17.2502 1.74666   4
  -3   9  -3 14.1068 1.75771   8
  -3   9  -3 14.3397 1.44630   6
  -3   9  -3 14.8837 1.56872   1
   3  -9   3 16.8267 1.92810   2
   3  -9   3 14.8794 2.01736   8
   3  -9   3 16.4558 1.67161   4
  -4   9  -3 3.55629 0.96912   1
  -4   9  -3 1.99491 0.82266   6
  -4   9  -3 1.65697 0.98182   4
   4  -9   3 3.18288 1.03955   4
   4  -9   3 1.76712 0.99879   8
   4  -9   3 1.98779 0.95501   2
  -5   9  -3 3.41327 1.07995   1
  -5   9  -3 3.73680 1.13211   6
  -5   9  -3 3.22442 1.22984   4
   5  -9   3 2.70895 1.30822   8
   5  -9   3 2.98604 1.15626   4
  -6   9  -3 1.46625 0.91959   1
  -6   9  -3 3.25266 1.12169   6
   6  -9   3 -1.9184 1.42682   8
   6  -9   3 0.05851 1.02425   4
   6  -9   3 3.09582 1.11346   1
   3   8  -3 3.39356 1.13531   8
   3   8  -3 2.96483 1.18515   2
  -3  -8   3 3.38168 1.42434   7
  -3  -8   3 2.31916 1.24178   3
   2   8  -3 0.25678 0.77312   2
   2   8  -3 1.12661 0.61194   4
   2   8  -3 -0.0423 0.69753   8
  -2  -8   3 0.97278 0.94409   3
  -2  -8   3 0.51925 0.77799   2
  -2  -8   3 1.76046 1.05211   7
   1   8  -3 2.99824 0.98359   8
   1   8  -3 3.02534 1.05642   2
   1   8  -3 3.46302 0.85050   4
  -1  -8   3 2.91150 0.95719   3
  -1  -8   3 2.52767 1.06891   7
  -1  -8   3 2.96488 0.92876   2
   0   8  -3 0.10085 0.49949   4
   0   8  -3 0.49520 0.65090   8
   0   8  -3 0.90729 0.50539   1
   0   8  -3 0.49109 0.64916   2
   0  -8   3 1.51962 0.72246   3
   0  -8   3 1.10953 0.69871   7
   0  -8   3 1.55646 0.73441   2
  -1   8  -3 18.7303 1.60834   1
  -1   8  -3 19.9683 1.84685   8
  -1   8  -3 17.5504 1.66773   4
  -1   8  -3 16.8309 1.70079   2
   1  -8   3 18.8025 1.83351   7
   1  -8   3 17.4739 1.56539   3
   1  -8   3 18.1682 1.72413   2
  -2   8  -3 2.93229 0.95535   8
  -2   8  -3 4.08297 0.85699   1
  -2   8  -3 5.07899 0.83623   6
  -2   8  -3 3.18639 0.90340   4
   2  -8   3 4.05043 1.02537   8
   2  -8   3 5.67360 1.03463   2
   2  -8   3 4.93770 0.99384   7
  -3   8  -3 8.86480 1.27313   1
  -3   8  -3 8.57730 1.19589   6
  -3   8  -3 8.45068 1.30849   4
  -3   8  -3 8.33777 1.42704   8
   3  -8   3 8.60837 1.28112   2
   3  -8   3 8.04405 1.26913   4
   3  -8   3 8.83943 1.50579   8
  -4   8  -3 21.2468 1.73667   5
  -4   8  -3 22.2697 1.95280   1
  -4   8  -3 21.9144 2.05033   4
  -4   8  -3 21.5860 1.92868   6
   4  -8   3 22.6554 2.04324   4
   4  -8   3 22.3141 1.91786   2
   4  -8   3 25.0337 2.23077   8
  -5   8  -3 -0.1251 0.56327   5
  -5   8  -3 -0.0448 0.93200   4
  -5   8  -3 0.56870 0.72271   1
  -5   8  -3 0.40107 0.73543   6
   5  -8   3 -0.2396 0.96841   8
   5  -8   3 0.78119 0.89516   4
  -6   8  -3 0.28858 0.78735   5
  -6   8  -3 0.16096 0.81258   1
  -6   8  -3 1.71503 0.94413   6
   6  -8   3 -0.3499 1.27787   8
   6  -8   3 0.33914 1.03542   4
   6  -8   3 -0.0442 0.83876   1
  -7   8  -3 3.86618 1.22223   5
  -7   8  -3 3.62638 1.24895   1
  -7   8  -3 4.24352 1.30235   6
   7  -8   3 2.20922 1.12291   1
   7  -8   3 -0.3376 1.53519   8
   7  -8   3 1.35591 1.34337   4
   4   7  -3 4.44366 1.32841   8
   4   7  -3 4.80135 1.35365   2
  -4  -7   3 3.12254 1.49949   7
  -4  -7   3 1.41101 1.24677   3
   3   7  -3 0.87218 0.87304   8
   3   7  -3 0.03796 0.57546   2
   3   7  -3 0.60980 0.53616   4
  -3  -7   3 -0.7612 0.80842   7
  -3  -7   3 -0.6957 0.91283   3
   2   7  -3 7.56588 1.16163   4
   2   7  -3 10.0889 1.55189   8
   2   7  -3 6.31477 1.27871   2
   2   7  -3 7.29626 1.55301   7
  -2  -7   3 8.64654 1.49552   3
  -2  -7   3 8.01580 1.59814   7
   1   7  -3 18.8171 1.55158   4
   1   7  -3 18.3973 1.83224   7
   1   7  -3 16.8046 1.59163   8
   1   7  -3 14.6730 1.67189   2
  -1  -7   3 17.4063 1.68558   3
  -1  -7   3 15.3432 1.77515   7
   0   7  -3 0.78339 0.69389   8
   0   7  -3 3.67341 0.80927   7
   0   7  -3 1.01790 0.50028   1
   0   7  -3 0.43890 0.65585   2
   0   7  -3 0.43333 0.55211   4
   0  -7   3 1.42315 0.60371   3
   0  -7   3 1.79936 0.66217   7
   0  -7   3 0.39314 0.48198   2
  -1   7  -3 7.96688 1.11410   1
  -1   7  -3 11.8985 1.22837   7
  -1   7  -3 6.21790 1.05779   2
  -1   7  -3 10.0229 0.83251   5
  -1   7  -3 7.55440 0.86822   6
   1  -7   3 9.24185 0.94641   3
   1  -7   3 10.0764 1.10502   7
   1  -7   3 9.57689 0.84497   5
   1  -7   3 6.68940 1.12209   2
  -2   7  -3 5.63376 0.90519   1
  -2   7  -3 4.36202 0.88853   4
  -2   7  -3 6.93245 0.76730   6
  -2   7  -3 4.48260 1.01098   8
  -2   7  -3 6.09870 0.63160   5
   2  -7   3 6.44055 0.99381   2
   2  -7   3 5.93973 1.05345   8
   2  -7   3 6.76511 0.70046   3
   2  -7   3 6.08070 0.89595   7
  -3   7  -3 1.67031 0.70513   4
  -3   7  -3 2.21944 0.65281   1
  -3   7  -3 1.45340 0.57437   6
  -3   7  -3 1.55899 0.49668   5
   3  -7   3 2.15481 0.82409   8
   3  -7   3 1.13009 0.69066   4
   3  -7   3 1.44492 0.65765   2
  -4   7  -3 17.0336 1.49548   6
  -4   7  -3 11.9247 1.35286   4
  -4   7  -3 13.2250 1.39792   1
  -4   7  -3 16.0261 1.36852   5
   4  -7   3 13.5875 1.31293   2
   4  -7   3 11.6920 1.33113   4
   4  -7   3 14.8719 1.88941   8
  -5   7  -3 27.3347 2.32926   6
  -5   7  -3 32.7580 2.44740   1
  -5   7  -3 28.2320 2.31472   5
   5  -7   3 31.9766 2.53422   4
   5  -7   3 29.9986 2.75504   8
  -6   7  -3 5.09589 1.28577   6
  -6   7  -3 8.03446 1.42033   5
  -6   7  -3 6.05709 1.20613   1
   6  -7   3 5.74470 1.37758   4
   6  -7   3 6.13442 1.30541   1
   6  -7   3 5.25802 1.70528   8
  -7   7  -3 0.01014 0.84733   1
  -7   7  -3 0.01443 0.87631   5
  -7   7  -3 -0.3518 0.87802   6
   7  -7   3 -1.4810 1.02801   4
   7  -7   3 -1.1155 1.36482   8
   7  -7   3 -0.2675 0.87878   1
   5   6  -3 0.51579 0.88017   8
   5   6  -3 -0.4801 0.78685   2
  -5  -6   3 -1.0030 0.88615   7
  -5  -6   3 -1.2444 1.03449   3
   4   6  -3 3.10372 1.13967   8
   4   6  -3 2.70804 1.03358   2
  -4  -6   3 2.83311 1.15867   7
  -4  -6   3 1.79610 1.12617   3
   3   6  -3 15.9842 1.68891   8
   3   6  -3 15.1276 1.63364   2
   3   6  -3 14.9158 1.42839   4
   3   6  -3 16.7820 2.13230   7
  -3  -6   3 15.4820 2.07395   3
  -3  -6   3 15.6135 2.07786   7
   2   6  -3 3.92483 1.08956   7
   2   6  -3 4.05055 0.96255   8
   2   6  -3 4.79352 1.02077   2
   2   6  -3 3.34993 0.72340   4
  -2  -6   3 4.18997 1.09704   7
  -2  -6   3 4.70329 1.09314   3
  -2  -6   3 4.48782 0.78324   5
   1   6  -3 4.85331 0.93739   2
   1   6  -3 8.92101 1.26601   7
  -1  -6   3 8.00448 0.85787   5
  -1  -6   3 9.65986 1.33899   7
  -1  -6   3 10.8821 1.16034   3
   0   6  -3 0.03364 0.24891   6
   0   6  -3 0.84841 0.40110   4
   0   6  -3 0.39778 0.44321   8
   0   6  -3 1.00568 0.50625   7
   0   6  -3 0.92331 0.52793   2
   0   6  -3 0.20882 0.33628   1
   0  -6   3 0.23913 0.47821   7
   0  -6   3 -0.1138 0.40109   2
   0  -6   3 0.64335 0.44251   3
   0  -6   3 0.21575 0.26221   6
   0  -6   3 0.39396 0.30381   5
  -1   6  -3 1.39061 0.46154   3
  -1   6  -3 2.21206 0.52872   1
  -1   6  -3 1.69630 0.59587   8
  -1   6  -3 1.23409 0.48031   4
  -1   6  -3 1.59447 0.36769   5
  -1   6  -3 1.15595 0.39574   6
  -1   6  -3 1.66610 0.55321   7
  -1   6  -3 2.30589 0.59709   2
   1  -6   3 0.90970 0.39685   3
   1  -6   3 2.10612 0.54524   2
   1  -6   3 1.39968 0.49753   7
   1  -6   3 2.05100 0.37887   5
  -2   6  -3 1.33311 0.36339   3
  -2   6  -3 0.93208 0.56406   8
  -2   6  -3 0.91412 0.34164   5
  -2   6  -3 1.21280 0.45751   1
  -2   6  -3 1.50146 0.48411   4
  -2   6  -3 1.41399 0.42922   6
   2  -6   3 0.90354 0.42721   7
   2  -6   3 1.20523 0.34516   3
   2  -6   3 1.88111 0.63212   8
   2  -6   3 1.22461 0.44147   2
  -3   6  -3 7.45433 1.01659   1
  -3   6  -3 6.95885 0.85994   5
  -3   6  -3 5.55534 0.97869   4
  -3   6  -3 8.56030 1.04974   6
   3  -6   3 6.77720 1.11554   8
   3  -6   3 7.20637 0.97064   2
   3  -6   3 6.24289 1.01630   4
  -4   6  -3 35.2087 2.41030   1
  -4   6  -3 32.5714 2.41956   4
  -4   6  -3 29.8507 2.40293   6
  -4   6  -3 33.2104 2.32841   5
   4  -6   3 30.2895 2.37200   4
   4  -6   3 32.3596 2.27001   2
   4  -6   3 33.9369 2.59060   8
  -5   6  -3 43.2215 2.87207   1
  -5   6  -3 32.5052 2.78153   6
  -5   6  -3 43.7620 2.91924   5
   5  -6   3 40.4160 3.22079   8
   5  -6   3 37.4283 2.94011   4
  -6   6  -3 5.54614 1.07375   1
  -6   6  -3 5.43863 1.16867   6
  -6   6  -3 4.58402 1.15142   5
   6  -6   3 6.02816 1.12838   1
   6  -6   3 6.17257 1.36146   4
   6  -6   3 4.59512 1.55183   8
  -7   6  -3 -0.1084 0.83971   1
  -7   6  -3 0.32463 0.81246   6
  -7   6  -3 0.72455 0.94490   5
   7  -6   3 -1.3578 1.05234   4
   7  -6   3 -1.9582 1.17382   8
   7  -6   3 1.58958 0.94998   1
   5   5  -3 3.25672 1.11924   2
   5   5  -3 5.44853 1.42414   8
  -5  -5   3 3.40905 1.47264   3
  -5  -5   3 2.56074 1.20475   7
  -5  -5   3 3.21398 1.12770   5
   4   5  -3 2.91940 1.01284   8
   4   5  -3 2.14790 0.73686   4
   4   5  -3 2.02977 0.91288   2
  -4  -5   3 3.45258 1.23052   3
  -4  -5   3 4.25110 1.15885   7
  -4  -5   3 4.69286 1.10562   5
   3   5  -3 8.70678 1.44728   7
   3   5  -3 7.95646 0.94885   4
   3   5  -3 7.86145 1.25420   2
   3   5  -3 7.96472 1.33034   8
  -3  -5   3 9.67991 1.21313   5
  -3  -5   3 9.79722 1.47832   7
  -3  -5   3 8.41187 1.39796   3
   2   5  -3 3.66170 0.86789   8
   2   5  -3 4.52077 0.73918   4
   2   5  -3 4.49082 0.88146   2
   2   5  -3 5.19884 1.03198   7
  -2  -5   3 5.47800 0.76447   5
  -2  -5   3 6.42269 1.05925   3
  -2  -5   3 5.78946 1.03515   7
   1   5  -3 1.34205 0.54525   8
   1   5  -3 1.55302 0.49547   2
   1   5  -3 1.03060 0.54803   7
   1   5  -3 1.81111 0.45418   4
   1   5  -3 2.15300 0.39656   1
  -1  -5   3 1.60859 0.57965   7
  -1  -5   3 3.15660 0.64903   3
  -1  -5   3 1.31921 0.38723   5
   0   5  -3 2.04083 0.55792   7
   0  -5   3 4.05745 0.67312   7
  -1   5  -3 16.0257 1.20582   3
  -1   5  -3 17.8102 1.32067   2
  -1   5  -3 19.2119 1.34027   4
  -1   5  -3 18.8526 1.39675   8
  -1   5  -3 17.3586 1.26403   1
  -1   5  -3 15.9599 1.18699   6
  -1   5  -3 17.2534 1.16657   5
  -1   5  -3 17.6180 1.31442   7
   1  -5   3 17.8860 1.34832   7
   1  -5   3 16.9194 1.21371   3
   1  -5   3 15.3113 1.25790   2
  -2   5  -3 323.595 17.9691   4
  -2   5  -3 322.020 17.9093   6
  -2   5  -3 317.496 17.8088   7
  -2   5  -3 326.010 18.0104   8
  -2   5  -3 313.901 17.7614   3
  -2   5  -3 316.934 17.9218   1
  -2   5  -3 315.922 17.8202   5
   2  -5   3 315.532 17.8150   7
   2  -5   3 323.498 17.9571   4
   2  -5   3 317.793 17.8853   2
   2  -5   3 321.681 18.0143   8
  -3   5  -3 40.3507 2.60817   1
  -3   5  -3 39.7078 2.65887   4
  -3   5  -3 39.1335 2.53140   5
  -3   5  -3 36.7224 2.59469   6
  -3   5  -3 38.6326 2.40119   3
   3  -5   3 38.7185 2.64214   4
   3  -5   3 40.6104 2.52796   2
   3  -5   3 40.7523 2.73108   8
  -4   5  -3 262.553 15.2273   6
  -4   5  -3 259.707 15.1453   1
  -4   5  -3 268.135 15.1722   5
   4  -5   3 265.342 15.0149   2
   4  -5   3 279.614 15.2546   4
   4  -5   3 267.500 15.3184   8
  -5   5  -3 67.1484 4.37857   6
  -5   5  -3 64.7292 4.32597   5
  -5   5  -3 62.5605 4.23426   1
   5  -5   3 72.1112 4.28568   1
   5  -5   3 69.4842 4.58804   8
   5  -5   3 67.3320 4.41597   4
  -6   5  -3 4.64992 1.13728   5
  -6   5  -3 3.30084 0.88475   6
  -6   5  -3 3.79227 0.89762   1
   6  -5   3 3.51694 0.87996   1
   6  -5   3 3.08623 1.18765   4
   6  -5   3 2.43419 1.33415   8
  -7   5  -3 0.10919 0.75718   6
  -7   5  -3 -0.1660 0.76448   1
  -7   5  -3 -0.7411 0.82272   5
   7  -5   3 0.40276 1.18149   8
   7  -5   3 1.35827 0.83105   1
   7  -5   3 -0.2560 1.04383   4
   6   4  -3 1.31140 0.94747   2
   6   4  -3 1.97304 1.07978   8
  -6  -4   3 0.46112 1.12670   5
  -6  -4   3 -0.3541 1.22057   3
   5   4  -3 5.00548 1.23008   2
   5   4  -3 3.56109 1.14896   8
  -5  -4   3 3.27360 1.18983   7
  -5  -4   3 4.20912 1.42870   3
  -5  -4   3 3.50636 1.11665   5
   4   4  -3 25.1548 2.21340   7
   4   4  -3 22.4273 2.10895   8
   4   4  -3 24.1786 1.86888   4
   4   4  -3 26.8457 2.08434   2
  -4  -4   3 22.3288 2.13108   7
  -4  -4   3 22.4945 1.98890   5
  -4  -4   3 21.4023 2.21022   3
   3   4  -3 1.72506 0.64198   8
   3   4  -3 1.85808 0.79786   7
   3   4  -3 1.73671 0.57076   4
   3   4  -3 2.16153 0.70631   2
  -3  -4   3 2.21119 0.70289   3
  -3  -4   3 1.22738 0.67975   7
  -3  -4   3 2.92346 0.70664   5
   2   4  -3 1.40678 0.41862   4
   2   4  -3 0.97682 0.44648   2
   2   4  -3 1.38046 0.55749   8
   2   4  -3 1.15454 0.56673   7
  -2  -4   3 1.66338 0.47913   5
  -2  -4   3 0.81576 0.52253   7
  -2  -4   3 0.83559 0.54073   3
   1   4  -3 16.6212 1.31483   8
   1   4  -3 17.2688 1.32328   2
   1   4  -3 18.9761 1.42939   7
   1   4  -3 18.3696 1.24180   4
   1   4  -3 16.1995 1.08954   1
  -1  -4   3 16.2285 1.16635   5
  -1  -4   3 15.8113 1.02110   6
  -1  -4   3 16.3067 1.39298   7
  -1  -4   3 16.8807 1.34401   3
   0   4  -3 0.30620 0.26153   2
   0   4  -3 0.54898 0.22743   5
   0   4  -3 0.03365 0.20564   4
   0   4  -3 0.23006 0.16281   6
   0   4  -3 0.23449 0.19929   1
   0   4  -3 0.07371 0.27841   8
   0   4  -3 0.01121 0.25234   3
   0   4  -3 0.35838 0.33138   7
   0  -4   3 0.29409 0.17106   5
   0  -4   3 -0.0873 0.23403   3
   0  -4   3 0.40512 0.31899   7
  -1   4  -3 1248.79 68.8938   4
  -1   4  -3 1242.17 68.8682   2
  -1   4  -3 1219.93 68.8027   3
  -1   4  -3 1252.62 68.7891   5
  -1   4  -3 1244.30 68.8614   1
  -1   4  -3 1270.00 68.9459   8
  -1   4  -3 1224.42 68.8204   6
  -1   4  -3 1266.59 68.8798   7
   1  -4   3 1265.37 68.9511   8
   1  -4   3 1240.23 68.8770   2
   1  -4   3 1267.59 68.8932   7
  -2   4  -3 62.4500 4.31228   4
  -2   4  -3 85.5913 4.38004   6
  -2   4  -3 71.4760 4.17185   7
  -2   4  -3 78.7052 4.36525   1
  -2   4  -3 85.1795 4.30060   5
   2  -4   3 66.6927 4.31699   4
   2  -4   3 62.6716 4.33848   8
   2  -4   3 70.3872 4.25445   2
   2  -4   3 74.8194 4.18563   7
  -3   4  -3 10.2135 1.02601   4
  -3   4  -3 13.7478 1.05396   5
   3  -4   3 10.6878 1.16484   8
   3  -4   3 12.8055 0.98264   2
   3  -4   3 11.9968 1.04585   4
  -4   4  -3 44.0395 2.95793   3
  -4   4  -3 46.7168 3.05220   1
  -4   4  -3 47.9118 3.12224   5
  -4   4  -3 47.1322 3.12070   6
   4  -4   3 53.0618 3.21610   4
   4  -4   3 47.9324 2.95503   2
   4  -4   3 49.4226 3.29457   8
  -5   4  -3 2.56573 0.69623   1
  -5   4  -3 2.42615 0.69296   3
  -5   4  -3 2.34370 0.74208   6
  -5   4  -3 2.17282 0.78171   5
   5  -4   3 2.66331 0.67359   1
   5  -4   3 1.92034 0.87986   4
   5  -4   3 2.97224 1.11673   8
  -6   4  -3 31.2050 2.59580   5
  -6   4  -3 32.4646 2.51931   6
  -6   4  -3 31.9709 2.36309   1
   6  -4   3 30.9398 2.79005   8
   6  -4   3 30.6003 2.55544   4
   6  -4   3 34.3318 2.39981   1
  -7   4  -3 19.2178 1.95299   6
  -7   4  -3 21.2650 2.16999   5
   7  -4   3 19.5432 2.32338   8
   7  -4   3 18.7404 2.37012   4
   6   3  -3 1.08301 0.94937   8
   6   3  -3 1.31035 0.98901   2
  -6  -3   3 1.97697 1.22077   5
  -6  -3   3 1.46440 1.25057   3
   5   3  -3 -0.2558 0.66623   2
   5   3  -3 0.46605 0.67882   8
   5   3  -3 0.99004 0.72805   4
  -5  -3   3 0.34854 0.75067   7
  -5  -3   3 0.20119 0.74362   5
  -5  -3   3 1.37814 0.99300   3
   4   3  -3 13.5869 1.57960   7
   4   3  -3 15.2452 1.45570   2
   4   3  -3 14.0804 1.57540   8
   4   3  -3 13.7946 1.30450   4
  -4  -3   3 12.1762 1.73888   3
  -4  -3   3 14.3680 1.56706   7
  -4  -3   3 14.0617 1.45042   5
   3   3  -3 6.31597 0.86346   4
   3   3  -3 7.04139 1.13117   8
   3   3  -3 4.72804 0.96505   7
   3   3  -3 6.43096 0.97584   2
  -3  -3   3 6.59839 0.94862   5
  -3  -3   3 6.61561 1.05249   7
  -3  -3   3 5.58004 1.05180   3
   2   3  -3 313.346 17.8137   2
   2   3  -3 323.702 17.4750   1
   2   3  -3 320.497 17.7121   4
   2   3  -3 327.887 17.8824   8
   2   3  -3 308.840 17.9045   7
  -2  -3   3 327.780 17.9490   7
  -2  -3   3 311.915 17.9071   3
  -2  -3   3 315.444 17.5336   6
  -2  -3   3 304.003 17.7421   5
   1   3  -3 1246.18 67.6737   8
   1   3  -3 1219.37 67.5544   4
   1   3  -3 1265.35 67.4974   1
   1   3  -3 1206.01 67.6425   2
   1   3  -3 1206.72 67.7160   7
  -1  -3   3 1229.52 67.7014   6
  -1  -3   3 1227.23 67.5528   5
  -1  -3   3 1216.27 67.7285   7
  -1  -3   3 1219.97 67.6881   3
   0   3  -3 44.8299 2.64948   1
   0   3  -3 45.9278 2.71874   3
   0  -3   3 46.2711 2.72595   3
   0  -3   3 44.2397 2.62970   5
  -1   3  -3 10.1486 0.75362   4
  -1   3  -3 8.70435 0.71459   1
  -1   3  -3 9.45937 0.70195   7
  -1   3  -3 9.97653 0.67694   3
  -1   3  -3 9.45164 0.70955   6
   1  -3   3 7.77998 0.69038   7
  -2   3  -3 132.778 7.63837   6
  -2   3  -3 127.606 7.53162   3
  -2   3  -3 132.155 7.43313   7
  -2   3  -3 135.544 7.65112   4
  -2   3  -3 131.541 7.60393   5
  -2   3  -3 131.283 7.61348   1
   2  -3   3 136.771 7.66688   8
   2  -3   3 134.944 7.43830   7
   2  -3   3 135.497 7.64475   4
   2  -3   3 141.543 7.54149   2
  -3   3  -3 1.16790 0.44583   5
  -3   3  -3 1.13893 0.37642   1
  -3   3  -3 1.23723 0.46261   6
   3  -3   3 2.25044 0.40773   2
   3  -3   3 1.73494 0.45265   4
   3  -3   3 1.98826 0.60777   8
  -4   3  -3 5.56304 0.92023   5
  -4   3  -3 6.56156 0.83398   1
  -4   3  -3 5.96385 0.85196   3
  -4   3  -3 5.16174 0.83998   6
   4  -3   3 7.17453 1.12925   8
   4  -3   3 6.16790 0.71627   2
   4  -3   3 5.31112 0.76138   1
   4  -3   3 5.89538 0.97395   4
  -5   3  -3 1.52985 0.61919   6
  -5   3  -3 2.58630 0.80664   3
  -5   3  -3 2.31346 0.82954   5
  -5   3  -3 2.15918 0.57954   1
   5  -3   3 1.29691 0.79949   4
   5  -3   3 2.01120 0.58559   1
   5  -3   3 2.49236 1.04889   8
  -6   3  -3 67.4259 4.41554   5
  -6   3  -3 69.8581 4.30969   6
  -6   3  -3 63.0343 4.04416   1
  -6   3  -3 63.0471 4.30544   3
   6  -3   3 63.8069 4.40221   4
   6  -3   3 63.6294 4.49956   8
   6  -3   3 62.1513 4.06958   1
  -7   3  -3 3.21668 1.26182   5
  -7   3  -3 5.00965 1.10784   6
   7  -3   3 2.67357 1.26729   4
   7  -3   3 6.02504 1.50740   8
   6   2  -3 0.31053 0.71374   2
   6   2  -3 1.32486 1.06330   8
  -6  -2   3 -0.0334 0.88994   5
  -6  -2   3 0.15214 1.04664   3
   5   2  -3 35.6588 2.53755   2
   5   2  -3 30.8951 2.49621   7
   5   2  -3 32.6952 2.69151   8
   5   2  -3 32.6957 2.40881   4
  -5  -2   3 27.9342 2.43626   7
  -5  -2   3 30.0336 2.48206   5
  -5  -2   3 32.5733 2.72212   3
   4   2  -3 33.0903 2.35147   4
   4   2  -3 32.4128 2.47979   7
   4   2  -3 36.2249 2.43551   2
   4   2  -3 34.1576 2.59748   8
  -4  -2   3 32.2975 2.47941   7
  -4  -2   3 30.0015 2.61553   3
  -4  -2   3 35.2478 2.51849   5
   3   2  -3 40.8531 2.46944   4
   3   2  -3 38.8911 2.59380   7
   3   2  -3 39.1880 2.63907   8
   3   2  -3 36.0751 2.47533   2
  -3  -2   3 37.1908 2.58406   7
  -3  -2   3 37.6654 2.30544   6
  -3  -2   3 35.4399 2.62145   3
  -3  -2   3 36.2106 2.51837   5
   2   2  -3 76.4980 4.64320   7
   2   2  -3 64.7217 4.52296   2
  -2  -2   3 84.6034 4.59476   5
  -2  -2   3 80.3796 4.67659   7
  -2  -2   3 74.6334 4.40211   6
  -2  -2   3 86.8335 4.71682   3
   1   2  -3 8.12425 0.74445   7
   1   2  -3 8.42232 0.52595   1
   1   2  -3 8.13837 0.69999   2
  -1  -2   3 10.0899 0.76963   3
   0   2  -3 -0.1159 0.09280   4
   0   2  -3 0.11672 0.15567   3
   0   2  -3 -0.1069 0.10012   2
   0   2  -3 -0.4009 0.12973   7
   0   2  -3 0.29078 0.13693   8
   0   2  -3 -0.0037 0.10659   1
   0   2  -3 -0.0712 0.08756   6
   0  -2   3 0.07876 0.14320   3
  -1   2  -3 355.260 19.5268   8
  -1   2  -3 344.312 19.4838   3
  -1   2  -3 363.503 19.5335   4
  -1   2  -3 347.904 19.4528   7
  -1   2  -3 361.351 19.4679   2
  -1   2  -3 347.651 19.5118   1
  -1   2  -3 339.411 19.4965   5
  -1   2  -3 351.616 19.5189   6
   1  -2   3 354.628 19.4682   2
   1  -2   3 355.567 19.5286   8
   1  -2   3 356.812 19.5234   4
  -2   2  -3 48.3786 2.90108   1
  -2   2  -3 51.4657 2.90352   3
  -2   2  -3 47.9145 2.93236   5
  -2   2  -3 46.9142 2.93160   6
   2  -2   3 50.6898 2.96917   8
   2  -2   3 49.4626 2.81850   2
   2  -2   3 48.2514 2.93805   4
  -3   2  -3 888.659 48.5736   5
  -3   2  -3 877.970 48.5387   6
  -3   2  -3 869.151 48.5101   3
  -3   2  -3 860.661 48.4554   1
  -3   2  -3 849.433 48.3113   7
   3  -2   3 892.443 48.5529   4
   3  -2   3 877.050 48.4617   1
   3  -2   3 878.141 48.3658   2
   3  -2   3 908.289 48.6171   8
  -4   2  -3 176.406 9.48899   3
  -4   2  -3 169.222 9.52297   5
  -4   2  -3 162.976 9.42522   6
  -4   2  -3 156.275 9.29757   1
   4  -2   3 163.913 9.46992   4
   4  -2   3 164.043 9.31127   1
   4  -2   3 156.138 9.53552   8
   4  -2   3 162.101 9.23708   2
  -5   2  -3 0.04878 0.62737   5
  -5   2  -3 -0.0759 0.66980   3
  -5   2  -3 -0.3795 0.41005   1
  -5   2  -3 0.93325 0.52009   6
   5  -2   3 0.97614 0.88233   8
   5  -2   3 -0.4282 0.41399   1
   5  -2   3 -1.3371 0.62378   4
  -6   2  -3 8.34131 1.14484   6
  -6   2  -3 5.73925 1.28564   3
  -6   2  -3 6.26961 1.28380   5
   6  -2   3 3.57758 1.15187   4
   6  -2   3 3.49042 1.18356   8
  -7   2  -3 1.21420 1.02610   5
   7  -2   3 2.67638 1.21065   4
   7  -2   3 3.49477 1.26701   8
   7   1  -3 5.16524 1.53501   8
  -7  -1   3 5.16104 1.57850   5
  -7  -1   3 3.15593 1.47504   3
   6   1  -3 7.23265 1.60057   8
   6   1  -3 7.98913 1.31345   2
   6   1  -3 7.59340 1.46513   4
  -6  -1   3 9.55193 1.71643   5
  -6  -1   3 7.41066 1.66053   3
   5   1  -3 43.1614 2.94977   7
   5   1  -3 40.6513 2.87581   2
   5   1  -3 33.1958 3.00856   8
   5   1  -3 41.8541 2.95158   4
  -5  -1   3 41.1732 2.93197   7
  -5  -1   3 45.1348 3.13140   5
  -5  -1   3 44.0123 3.19504   3
   4   1  -3 277.580 15.3601   7
   4   1  -3 269.713 15.2878   4
   4   1  -3 264.059 15.4448   8
   4   1  -3 275.740 15.3028   2
  -4  -1   3 267.825 15.4934   3
  -4  -1   3 273.990 15.3665   7
  -4  -1   3 262.656 15.1762   6
  -4  -1   3 268.168 15.4285   5
   3   1  -3 12.1259 1.04465   2
   3   1  -3 12.4267 1.10972   7
  -3  -1   3 15.5784 1.23285   3
  -3  -1   3 13.7676 1.15395   5
  -3  -1   3 12.0490 1.09031   7
  -3  -1   3 11.9302 0.95872   6
   2   1  -3 136.768 7.46464   4
   2   1  -3 132.006 7.53975   7
   2   1  -3 129.159 7.29146   1
   2   1  -3 133.368 7.57353   8
   2   1  -3 136.053 7.50545   2
  -2  -1   3 131.987 7.53251   5
  -2  -1   3 131.352 7.42134   6
  -2  -1   3 125.142 7.56550   3
   1   1  -3 348.132 19.3293   2
   1   1  -3 363.269 19.2750   4
   1   1  -3 338.782 19.3581   3
   1   1  -3 340.162 19.3567   7
   1   1  -3 358.271 19.3567   8
  -1  -1   3 347.023 19.3685   3
  -1  -1   3 349.538 19.3254   5
  -1  -1   3 347.196 19.2596   6
   0   1  -3 0.09137 0.08448   2
   0   1  -3 0.21535 0.08715   8
   0   1  -3 0.29865 0.11493   7
   0   1  -3 0.08573 0.07989   6
   0   1  -3 0.15190 0.06633   1
   0   1  -3 0.20637 0.08689   5
   0   1  -3 0.13598 0.11236   3
   0  -1   3 0.02264 0.07106   6
   0  -1   3 0.10324 0.06811   5
  -1   1  -3 869.008 51.1168   6
  -1   1  -3 1016.92 51.4283   3
  -1   1  -3 992.567 51.1407   5
  -1   1  -3 938.508 51.2232   7
  -1   1  -3 854.708 51.1634   1
   1  -1   3 937.366 51.3888   8
   1  -1   3 930.499 51.2894   4
   1  -1   3 857.568 51.2215   1
   1  -1   3 964.286 51.1697   2
  -2   1  -3 0.36493 0.23238   6
  -2   1  -3 0.37682 0.25884   3
  -2   1  -3 0.24288 0.20017   5
  -2   1  -3 0.31733 0.17512   1
  -2   1  -3 -0.0911 0.15539   7
   2  -1   3 0.06325 0.15349   1
   2  -1   3 0.45246 0.34285   8
   2  -1   3 0.26052 0.15116   2
   2  -1   3 0.27538 0.26635   4
  -3   1  -3 321.727 17.3720   7
  -3   1  -3 346.063 17.5942   5
  -3   1  -3 310.536 17.3980   1
  -3   1  -3 346.008 17.5828   3
  -3   1  -3 333.825 17.4950   6
   3  -1   3 303.907 17.3908   1
   3  -1   3 273.566 17.4853   4
   3  -1   3 304.077 17.3538   2
   3  -1   3 278.364 17.5298   8
  -4   1  -3 5.63566 0.67514   7
  -4   1  -3 6.75026 1.00297   5
  -4   1  -3 7.16396 1.01482   3
  -4   1  -3 7.03525 0.71412   1
  -4   1  -3 6.67968 0.73667   6
   4  -1   3 6.41694 0.94114   4
   4  -1   3 7.81988 1.14553   8
   4  -1   3 6.82035 0.69480   1
   4  -1   3 5.71988 0.64869   2
  -5   1  -3 9.12856 1.11278   6
  -5   1  -3 9.83322 1.39944   3
  -5   1  -3 9.08321 1.36290   5
   5  -1   3 9.34476 1.46492   8
   5  -1   3 7.73615 0.88140   1
   5  -1   3 9.13637 1.34427   4
  -6   1  -3 1.44608 0.98202   3
  -6   1  -3 1.70279 0.98867   5
   6  -1   3 1.58677 0.95202   4
   6  -1   3 2.87802 1.12552   8
  -7   1  -3 -0.4727 0.91639   5
  -7   1  -3 -1.4556 1.00171   3
   7  -1   3 -0.0275 0.94020   4
   7  -1   3 2.34398 1.13075   8
   7   0  -3 -0.1792 1.05045   8
  -7   0   3 0.82592 1.14558   5
  -7   0   3 0.36468 1.06314   3
   6   0  -3 5.81937 1.32645   8
   6   0  -3 6.17977 1.07215   2
   6   0  -3 4.26491 1.06320   4
  -6   0   3 4.24347 1.22101   3
  -6   0   3 4.07079 1.22125   5
   5   0  -3 63.7052 4.42386   8
   5   0  -3 70.4212 4.20992   2
   5   0  -3 66.9168 4.24694   4
  -5   0   3 66.2303 4.13101   6
  -5   0   3 62.1934 4.36008   5
  -5   0   3 65.9024 4.40188   3
   4   0  -3 46.1054 2.78537   1
   4   0  -3 48.7273 3.05652   4
   4   0  -3 46.5567 3.24021   8
   4   0  -3 47.9176 3.02173   7
   4   0  -3 51.0068 3.05835   2
  -4   0   3 46.5713 3.16681   3
  -4   0   3 45.7325 3.13622   5
  -4   0   3 44.9506 3.00758   7
  -4   0   3 48.6068 3.01712   6
   3   0  -3 1.58434 0.43100   2
   3   0  -3 1.71528 0.40383   7
   3   0  -3 2.37593 0.63771   8
  -3   0   3 2.01400 0.44124   6
  -3   0   3 1.43385 0.38229   7
  -3   0   3 2.21678 0.51717   3
   2   0  -3 50.0579 2.97317   8
   2   0  -3 46.7187 2.87180   7
   2   0  -3 50.0923 2.86079   4
   2   0  -3 50.6096 2.89485   2
  -2   0   3 48.5748 2.93837   5
  -2   0   3 47.5432 2.76914   1
  -2   0   3 45.4787 2.92529   3
  -2   0   3 50.7270 2.88715   6
   1   0  -3 976.144 51.7255   2
   1   0  -3 843.105 51.6702   7
   1   0  -3 954.610 51.6450   4
   1   0  -3 940.344 51.6224   3
   1   0  -3 964.821 51.8588   8
  -1   0   3 862.441 51.6171   3
  -1   0   3 934.206 51.6243   1
  -1   0   3 969.413 51.6070   6
  -1   0   3 972.658 51.4913   5
   0   0  -3 0.15661 0.07792   2
   0   0  -3 0.64066 0.12149   7
   0   0  -3 0.39884 0.08178   5
   0   0  -3 0.43741 0.09738   3
   0   0   3 0.36161 0.08118   6
   0   0   3 0.34221 0.06294   4
   0   0   3 0.29090 0.07653   1
  -1   0  -3 859.702 44.5954   3
  -1   0  -3 729.458 44.5055   6
  -1   0  -3 760.371 44.5472   5
  -1   0  -3 846.281 44.5471   7
   1   0   3 842.368 44.7317   8
   1   0   3 785.080 44.6739   2
   1   0   3 817.217 44.5766   1
   1   0   3 833.373 44.5657   4
  -2   0  -3 22.1636 1.43563   5
  -2   0  -3 19.5774 1.37723   7
  -2   0  -3 20.3794 1.34762   6
  -2   0  -3 18.5793 1.44337   3
   2   0   3 23.2860 1.45607   4
   2   0   3 24.9890 1.35409   1
   2   0   3 20.4619 1.32029   2
   2   0   3 23.7730 1.47645   8
  -3   0  -3 62.0686 3.53116   6
  -3   0  -3 56.5395 3.64364   5
  -3   0  -3 60.4595 3.69779   3
  -3   0  -3 58.7995 3.56725   7
   3   0   3 59.9824 3.47418   1
   3   0   3 57.0664 3.67398   8
   3   0   3 60.1775 3.64587   4
   3   0   3 60.6339 3.50456   2
  -4   0  -3 20.2007 1.58021   6
  -4   0  -3 26.2857 1.92349   3
  -4   0  -3 20.8490 1.79632   5
  -4   0  -3 22.5229 1.66367   7
   4   0   3 23.3846 1.82110   4
   4   0   3 24.2857 1.55086   1
   4   0   3 23.0632 1.59675   2
   4   0   3 22.3689 1.87370   8
  -5   0  -3 64.9220 4.44769   5
  -5   0  -3 70.0631 4.60110   3
  -5   0  -3 67.8745 4.21556   6
   5   0   3 65.9929 4.56820   8
   5   0   3 72.6264 4.53541   4
   5   0   3 71.0389 4.29235   2
  -6   0  -3 -0.6696 0.95214   3
  -6   0  -3 0.17913 0.88854   5
   6   0   3 0.69406 0.87631   8
   6   0   3 1.62388 0.99569   4
  -7   0  -3 5.97732 1.53858   5
  -7   0  -3 4.70525 1.69383   3
   7   0   3 10.0288 1.94954   8
   7   0   3 5.89533 1.48375   4
   7  -1  -3 1.33999 1.13494   8
   7  -1  -3 -0.2063 0.92611   4
  -7   1   3 -0.2751 1.01779   5
   6  -1  -3 3.74795 1.03587   2
   6  -1  -3 2.15451 0.96025   8
   6  -1  -3 4.00653 1.02916   4
  -6   1   3 4.73662 1.13630   3
  -6   1   3 2.94127 0.79794   6
  -6   1   3 2.99163 1.13234   5
   5  -1  -3 1.87557 0.95430   8
   5  -1  -3 2.30539 0.76140   4
   5  -1  -3 3.32539 0.72321   2
  -5   1   3 2.43915 0.79303   3
  -5   1   3 2.85301 0.80299   5
  -5   1   3 2.43765 0.64869   6
   4  -1  -3 5.14898 0.75567   2
   4  -1  -3 5.19125 0.96189   8
   4  -1  -3 5.27221 0.63696   7
   4  -1  -3 5.47266 0.56062   1
   4  -1  -3 4.98338 0.82962   4
  -4   1   3 4.96611 0.59755   1
  -4   1   3 4.98706 0.61052   7
  -4   1   3 5.71888 0.89200   3
  -4   1   3 5.68064 0.92997   5
  -4   1   3 6.09736 0.84983   6
   3  -1  -3 908.613 49.1547   4
   3  -1  -3 894.115 49.1384   2
   3  -1  -3 881.564 49.2838   8
   3  -1  -3 875.890 49.0703   7
  -3   1   3 908.048 49.2047   3
  -3   1   3 874.596 49.0549   1
  -3   1   3 875.625 49.1925   6
  -3   1   3 900.801 49.2583   5
   2  -1  -3 1.99281 0.52835   8
   1  -1  -3 825.856 45.3372   7
   1  -1  -3 832.128 45.3285   8
   1  -1  -3 835.764 45.3994   2
   1  -1  -3 841.081 45.4070   4
  -1   1   3 741.144 45.2753   5
  -1   1   3 757.689 45.3032   6
  -1   1   3 870.345 45.2940   1
  -1   1   3 829.758 45.4079   3
  -1   1   3 871.647 45.4269   4
   0  -1  -3 0.04262 0.09944   2
   0  -1  -3 0.12280 0.13533   7
   0  -1  -3 0.02353 0.03378   5
   0   1   3 0.15250 0.09560   1
   0   1   3 0.07099 0.08798   4
   0   1   3 0.03851 0.09045   8
   0   1   3 0.08795 0.08590   2
   0   1   3 0.03216 0.06859   6
  -1  -1  -3 97.8945 5.83821   7
  -1  -1  -3 93.2055 5.75975   5
  -1  -1  -3 96.5826 5.68629   6
  -1  -1  -3 96.5409 5.84025   3
   1   1   3 97.7960 5.77193   2
   1   1   3 113.531 5.84089   8
   1   1   3 117.147 5.75914   1
   1   1   3 109.285 5.82636   4
  -2  -1  -3 30.1396 1.94025   5
  -2  -1  -3 28.3070 2.01056   3
  -2  -1  -3 30.0982 1.99187   7
  -2  -1  -3 30.5452 1.80232   6
   2   1   3 30.4167 1.98465   8
   2   1   3 30.8196 1.89220   2
   2   1   3 31.2396 1.84087   1
   2   1   3 32.3629 1.98359   4
  -3  -1  -3 10.8400 1.05290   5
  -3  -1  -3 11.1809 1.10005   3
  -3  -1  -3 11.5672 0.87264   6
  -3  -1  -3 13.0149 1.09497   7
   3   1   3 12.7411 1.10461   8
   3   1   3 12.8241 1.13284   4
   3   1   3 13.5789 1.00136   2
   3   1   3 12.0463 0.90015   1
  -4  -1  -3 22.3862 1.78028   3
  -4  -1  -3 18.6013 1.25102   6
  -4  -1  -3 20.2600 1.50798   7
   4   1   3 14.4931 1.45374   8
   4   1   3 13.3082 1.16584   1
   4   1   3 16.2351 1.35592   2
   4   1   3 14.0396 1.46998   4
  -5  -1  -3 52.0838 3.98391   3
  -5  -1  -3 53.0125 3.87002   5
   5   1   3 58.0425 3.97738   8
   5   1   3 59.7122 3.89072   4
   5   1   3 59.2227 3.70836   2
  -6  -1  -3 3.18739 1.15392   5
  -6  -1  -3 3.58768 1.31667   3
   6   1   3 4.18966 1.20787   4
   6   1   3 3.37633 1.20525   8
  -7  -1  -3 -1.4524 1.22302   3
  -7  -1  -3 -0.8006 0.99679   5
   7   1   3 1.64195 1.11714   8
   7   1   3 1.90338 1.02812   4
   7  -2  -3 1.31187 1.07576   8
   7  -2  -3 0.81886 0.93156   4
  -7   2   3 0.10470 0.72097   5
   6  -2  -3 31.7364 2.47721   4
   6  -2  -3 27.9356 2.64292   8
  -6   2   3 29.7662 2.42982   3
  -6   2   3 28.6822 2.46495   5
  -6   2   3 32.5447 2.38485   6
   5  -2  -3 2.40550 1.07316   8
   5  -2  -3 2.47984 0.64516   2
   5  -2  -3 3.18221 0.56741   1
   5  -2  -3 2.21854 0.80905   4
  -5   2   3 2.11157 0.70605   6
  -5   2   3 2.17379 0.73447   3
  -5   2   3 1.88642 0.71952   5
  -5   2   3 2.07671 0.52343   1
   4  -2  -3 164.114 9.39159   4
   4  -2  -3 162.578 9.21882   7
   4  -2  -3 159.913 9.31783   2
   4  -2  -3 152.761 9.54332   8
  -4   2   3 163.288 9.26882   1
  -4   2   3 171.369 9.51560   5
  -4   2   3 165.947 9.37552   3
  -4   2   3 166.522 9.45408   6
   3  -2  -3 311.705 17.4241   2
   3  -2  -3 290.327 17.5476   8
   3  -2  -3 280.109 17.4075   4
   3  -2  -3 330.362 17.2741   7
  -3   2   3 346.947 17.4147   3
  -3   2   3 271.521 17.4638   6
  -3   2   3 344.255 17.5386   5
  -3   2   3 319.741 17.4021   1
   2  -2  -3 24.4301 1.48888   2
   2  -2  -3 25.2174 1.33919   7
   2  -2  -3 23.8982 1.46225   4
   2  -2  -3 23.4311 1.53735   8
  -2   2   3 18.4841 1.46031   6
  -2   2   3 23.3769 1.45780   1
  -2   2   3 18.5356 1.42949   5
  -2   2   3 23.0407 1.46352   4
  -2   2   3 20.2439 1.33948   3
   1  -2  -3 97.0803 5.67743   7
   1  -2  -3 97.0344 5.72217   2
   1  -2  -3 107.651 5.76768   8
  -1   2   3 96.3847 5.70878   4
  -1   2   3 94.5004 5.71307   6
  -1   2   3 96.7506 5.64645   5
  -1   2   3 103.509 5.73694   1
  -1   2   3 116.216 5.78121   8
   0  -2  -3 -0.2148 0.13784   2
   0  -2  -3 0.40826 0.16650   3
   0  -2  -3 0.04379 0.15268   7
   0   2   3 0.00631 0.12455   1
   0   2   3 0.20374 0.13960   2
   0   2   3 0.18128 0.15629   8
   0   2   3 0.28434 0.11552   6
   0   2   3 -0.0686 0.12460   4
  -1  -2  -3 1228.69 67.6578   5
  -1  -2  -3 1178.77 67.7845   3
  -1  -2  -3 1236.44 67.8231   7
   1   2   3 1261.66 67.7791   8
   1   2   3 1230.57 67.9114   1
   1   2   3 1255.14 67.9276   4
   1   2   3 1215.98 67.7346   2
  -2  -2  -3 21.2383 1.32386   6
  -2  -2  -3 22.9662 1.67022   7
  -2  -2  -3 23.0144 1.70352   3
  -2  -2  -3 21.9104 1.56084   5
   2   2   3 23.5952 1.60264   4
   2   2   3 23.1192 1.42779   1
   2   2   3 24.6531 1.57041   2
   2   2   3 22.5733 1.61535   8
  -3  -2  -3 46.2797 2.86473   5
  -3  -2  -3 44.9722 2.57399   6
  -3  -2  -3 43.4828 2.95550   7
  -3  -2  -3 47.7098 3.02740   3
   3   2   3 40.8929 2.90244   8
   3   2   3 43.1795 2.63185   1
   3   2   3 43.8582 2.88709   4
   3   2   3 43.7439 2.80323   2
  -4  -2  -3 4.50450 0.99152   7
  -4  -2  -3 6.83928 1.05349   5
  -4  -2  -3 6.53423 1.15111   3
   4   2   3 4.63860 0.98593   4
   4   2   3 5.32328 1.11467   8
   4   2   3 4.92647 0.85906   2
  -5  -2  -3 4.21353 1.04043   5
  -5  -2  -3 6.96098 1.37287   3
  -5  -2  -3 4.56635 1.04893   7
   5   2   3 2.14365 0.81876   2
   5   2   3 2.99422 1.05146   8
   5   2   3 1.37980 0.91870   4
  -6  -2  -3 2.60253 1.18476   5
  -6  -2  -3 4.54211 1.48897   3
   6   2   3 3.40588 1.19331   8
   6   2   3 4.37498 1.12543   4
   7  -3  -3 18.9957 2.09257   4
   7  -3  -3 20.4514 2.36756   8
  -7   3   3 20.1862 2.21332   5
  -7   3   3 18.9358 1.92765   6
   6  -3  -3 58.6401 4.37567   8
   6  -3  -3 60.8973 4.17421   4
  -6   3   3 63.5532 4.15506   6
  -6   3   3 64.5092 4.24805   5
   5  -3  -3 -0.7777 0.62927   4
   5  -3  -3 -0.8901 0.88542   8
   5  -3  -3 -0.2148 0.55460   2
  -5   3   3 0.89709 0.47537   1
  -5   3   3 0.65846 0.59145   3
  -5   3   3 0.57663 0.57275   6
  -5   3   3 -0.1145 0.49347   5
   4  -3  -3 6.96493 0.95462   4
   4  -3  -3 7.68808 0.98245   2
   4  -3  -3 7.60513 1.24184   8
  -4   3   3 6.11511 0.93633   6
  -4   3   3 7.17239 0.86468   1
  -4   3   3 6.26984 0.72606   3
  -4   3   3 5.97162 0.90502   5
   3  -3  -3 60.4087 3.65305   4
   3  -3  -3 62.9192 3.65574   2
   3  -3  -3 58.7098 3.38396   7
   3  -3  -3 59.7288 3.77690   8
  -3   3   3 61.0689 3.71024   6
  -3   3   3 59.2461 3.48046   3
  -3   3   3 59.3376 3.62325   1
  -3   3   3 59.9252 3.66403   4
  -3   3   3 60.4728 3.65833   5
   2  -3  -3 29.4368 1.94985   2
   2  -3  -3 28.8402 1.81063   7
   2  -3  -3 31.8552 2.04827   8
   2  -3  -3 31.1185 1.95460   4
  -2   3   3 31.3727 1.71899   3
  -2   3   3 29.3303 1.88705   5
  -2   3   3 31.3838 1.96288   1
  -2   3   3 29.8843 1.98321   6
  -2   3   3 31.7200 1.97546   4
   1  -3  -3 1215.44 67.4559   2
   1  -3  -3 1229.84 67.4982   8
   1  -3  -3 1220.49 67.4163   7
   1  -3  -3 1221.55 67.4899   3
  -1   3   3 1211.86 67.3986   5
  -1   3   3 1272.91 67.4618   4
  -1   3   3 1215.28 67.4891   8
  -1   3   3 1204.57 67.4153   6
  -1   3   3 1224.08 67.4458   1
  -1  -3  -3 138.374 7.57848   5
  -1  -3  -3 127.861 7.74738   3
  -1  -3  -3 133.506 7.82636   7
   1   3   3 133.012 7.59759   1
   1   3   3 138.278 7.70526   4
   1   3   3 137.800 7.73450   2
   1   3   3 135.084 7.74036   8
  -2  -3  -3 37.6099 2.28346   7
   2   3   3 28.5837 2.07291   8
   2   3   3 29.5280 2.01705   2
   2   3   3 26.1695 1.98542   4
   2   3   3 29.6411 1.83966   1
  -3  -3  -3 0.40309 0.59060   3
  -3  -3  -3 -0.3242 0.47867   7
  -3  -3  -3 -0.0212 0.37578   5
   3   3   3 0.05138 0.37728   2
   3   3   3 -0.2259 0.44254   4
   3   3   3 0.06702 0.50163   8
  -4  -3  -3 2.04025 0.85511   3
  -4  -3  -3 1.50082 0.75899   7
  -4  -3  -3 3.38327 0.82629   5
   4   3   3 0.87966 0.67290   4
   4   3   3 1.15327 0.64692   2
   4   3   3 0.85517 0.77552   8
  -5  -3  -3 20.1682 2.22682   3
  -5  -3  -3 19.6871 2.00709   7
  -5  -3  -3 20.1195 1.92141   5
   5   3   3 19.7097 1.76741   2
   5   3   3 19.1092 1.82386   4
   5   3   3 14.8585 1.86270   8
  -6  -3  -3 4.39504 1.54343   3
  -6  -3  -3 6.25586 1.44038   5
   6   3   3 6.26980 1.48777   8
   6   3   3 5.78688 1.21714   4
   7  -4  -3 4.64632 1.50990   8
   7  -4  -3 2.69447 1.23223   4
  -7   4   3 6.25584 1.34868   6
  -7   4   3 5.57972 1.44830   5
   6  -4  -3 5.42856 0.97036   1
   6  -4  -3 2.65258 1.29949   8
   6  -4  -3 1.54862 0.98940   4
  -6   4   3 4.70199 1.06643   6
  -6   4   3 4.90301 0.87737   1
  -6   4   3 7.73930 1.37421   5
   5  -4  -3 9.69989 1.72246   8
   5  -4  -3 9.83682 1.25246   2
   5  -4  -3 9.31754 1.32297   4
  -5   4   3 8.65119 1.28107   6
  -5   4   3 7.51260 1.16325   5
  -5   4   3 8.11828 1.08619   1
   4  -4  -3 20.9883 1.71367   2
   4  -4  -3 23.3089 2.03876   8
   4  -4  -3 23.5670 1.72120   4
  -4   4   3 23.4557 1.73929   5
  -4   4   3 25.0228 1.84103   6
  -4   4   3 19.5623 1.64834   1
   3  -4  -3 12.7176 0.80231   7
   3  -4  -3 12.3810 1.08080   4
   3  -4  -3 14.2304 1.17113   2
   3  -4  -3 12.2159 1.23640   8
  -3   4   3 11.6357 0.77437   3
  -3   4   3 11.4849 0.98630   5
  -3   4   3 11.4099 1.03636   1
  -3   4   3 10.3127 1.06277   6
  -3   4   3 12.4297 1.09413   4
   2  -4  -3 23.4751 1.56121   7
   2  -4  -3 24.7206 1.68314   2
   2  -4  -3 24.1377 1.76865   8
  -2   4   3 24.1883 1.67313   1
  -2   4   3 22.3364 1.52994   5
  -2   4   3 24.8165 1.76896   8
  -2   4   3 24.4968 1.68768   4
  -2   4   3 24.4272 1.67856   6
   1  -4  -3 138.167 7.59993   3
   1  -4  -3 131.998 7.78191   2
   1  -4  -3 139.077 7.85119   8
   1  -4  -3 131.878 7.75690   7
  -1   4   3 143.775 7.85998   8
  -1   4   3 139.485 7.78681   4
  -1   4   3 132.517 7.69864   6
  -1   4   3 127.859 7.54251   5
  -1   4   3 137.729 7.76409   1
   0  -4  -3 15.5427 0.85149   5
   0  -4  -3 14.1820 1.10961   2
   0   4   3 17.0481 1.06885   1
   0   4   3 12.1358 1.07072   2
   0   4   3 11.7596 1.07504   8
   0   4   3 11.4582 1.03256   4
  -1  -4  -3 10.3128 0.72553   5
  -1  -4  -3 9.08382 0.98633   7
  -1  -4  -3 7.04862 0.85191   3
   1   4   3 8.81759 0.89430   8
   1   4   3 10.0206 0.77591   1
   1   4   3 10.5265 0.87804   4
  -2  -4  -3 2.58037 0.52987   5
  -2  -4  -3 2.89600 0.74323   3
  -2  -4  -3 2.97485 0.73176   7
   2   4   3 2.72263 0.42732   1
   2   4   3 1.89066 0.57784   2
   2   4   3 3.26146 0.64768   4
   2   4   3 2.79858 0.68475   8
  -3  -4  -3 0.14483 0.41369   5
  -3  -4  -3 0.82140 0.65496   3
  -3  -4  -3 0.89212 0.66266   7
   3   4   3 -0.3150 0.51553   8
   3   4   3 -0.2503 0.40267   2
   3   4   3 -0.0221 0.45317   4
  -4  -4  -3 12.7120 1.54572   5
  -4  -4  -3 13.8007 1.80291   7
  -4  -4  -3 12.8270 1.83626   3
   4   4   3 11.7340 1.71343   8
   4   4   3 12.0433 1.58947   4
   4   4   3 13.4646 1.42406   2
  -5  -4  -3 10.4541 1.75507   7
  -5  -4  -3 14.1031 2.18284   3
  -5  -4  -3 14.8317 1.80773   5
   5   4   3 9.18013 1.49936   2
  -6  -4  -3 24.7886 3.00446   3
   6   4   3 32.0740 2.61964   4
   6   4   3 29.7278 2.82194   8
   7  -5  -3 3.01600 1.47220   8
   7  -5  -3 0.81210 1.13970   4
  -7   5   3 4.04343 1.21622   6
  -7   5   3 3.28277 1.19833   5
   6  -5  -3 0.14236 1.16611   8
   6  -5  -3 0.47676 0.90751   4
  -6   5   3 0.38809 0.61319   1
  -6   5   3 1.99552 0.86190   6
  -6   5   3 0.82165 0.82687   5
   5  -5  -3 71.7269 4.45489   4
   5  -5  -3 68.6933 4.29472   2
   5  -5  -3 68.5365 4.67976   8
  -5   5   3 64.6038 4.36193   5
  -5   5   3 67.0474 4.32416   1
  -5   5   3 67.6373 4.46230   6
   4  -5  -3 20.4528 1.74673   2
   4  -5  -3 20.3400 1.94460   8
   4  -5  -3 17.7771 1.64514   4
  -4   5   3 22.1553 1.61008   5
  -4   5   3 18.2315 1.67745   4
  -4   5   3 21.1241 1.76267   6
  -4   5   3 18.7801 1.63123   1
   3  -5  -3 45.1472 2.90871   2
   3  -5  -3 44.8602 2.90298   4
   3  -5  -3 43.5453 2.63055   7
   3  -5  -3 45.7541 3.05586   8
  -3   5   3 42.7523 2.89816   4
  -3   5   3 42.6752 2.89916   6
  -3   5   3 46.2059 2.91648   1
  -3   5   3 42.7977 2.73683   5
   2  -5  -3 39.9220 2.27349   7
   2  -5  -3 30.3845 2.29332   2
  -2   5   3 31.5884 2.30901   4
  -2   5   3 30.2503 2.35806   8
  -2   5   3 38.5854 2.36069   1
  -2   5   3 38.3868 2.32691   6
   1  -5  -3 11.6663 0.81162   3
   1  -5  -3 7.32721 0.85747   2
   1  -5  -3 10.3469 1.03284   8
  -1   5   3 11.6889 0.68526   5
  -1   5   3 7.78701 0.85837   1
  -1   5   3 11.2919 0.96862   4
  -1   5   3 7.99861 0.88174   2
  -1   5   3 11.0507 1.03331   8
  -1   5   3 12.2841 0.87803   6
   0  -5  -3 1.07248 0.37115   3
   0   5   3 0.38562 0.28093   1
   0   5   3 0.76492 0.27242   4
   0   5   3 0.01160 0.16393   6
  -1  -5  -3 7.73826 1.12829   7
  -1  -5  -3 8.21788 0.93436   2
  -1  -5  -3 7.78455 0.67964   5
  -1  -5  -3 7.71080 0.92297   3
   1   5   3 9.04925 1.13391   2
   1   5   3 7.93083 0.85411   4
   1   5   3 7.59122 0.74714   1
   1   5   3 9.00906 0.96270   8
  -2  -5  -3 20.3397 1.79899   3
  -2  -5  -3 19.4488 1.83482   7
  -2  -5  -3 21.2471 1.50639   5
   2   5   3 21.7246 1.75157   8
   2   5   3 20.9303 1.63530   4
   2   5   3 20.8962 1.50994   1
   2   5   3 18.8859 1.64163   2
  -3  -5  -3 71.0945 4.76455   7
  -3  -5  -3 69.3112 4.72600   3
  -3  -5  -3 65.9128 4.52140   5
   3   5   3 71.3734 4.56996   2
   3   5   3 72.9682 4.52098   4
   3   5   3 72.1056 4.63548   8
  -4  -5  -3 10.7456 1.82511   3
  -4  -5  -3 11.0571 1.76915   7
   4   5   3 11.5985 1.64518   2
   4   5   3 12.5705 1.82152   8
   4   5   3 11.3432 1.33469   4
  -5  -5  -3 1.72634 1.17926   7
  -5  -5  -3 4.56377 1.57349   3
   5   5   3 3.24090 1.05027   2
   5   5   3 3.22852 0.95044   4
   5   5   3 3.15010 1.15324   8
   7  -6  -3 -2.9904 1.16071   8
   7  -6  -3 1.11136 0.79069   1
   7  -6  -3 -2.3213 0.89100   4
  -7   6   3 -0.9637 0.72086   1
  -7   6   3 -1.0425 0.79553   6
  -7   6   3 0.07636 0.78579   5
   6  -6  -3 0.66905 1.28723   8
   6  -6  -3 -0.1136 0.77195   4
  -6   6   3 0.32374 0.71537   1
  -6   6   3 0.58774 0.84050   6
  -6   6   3 -0.2110 0.72228   5
   5  -6  -3 52.6464 3.60046   2
   5  -6  -3 52.5386 3.97490   8
   5  -6  -3 52.7151 3.73452   4
  -5   6   3 56.5801 3.69323   1
  -5   6   3 53.9380 3.76368   6
  -5   6   3 58.2157 3.68683   5
   4  -6  -3 3.58094 0.85450   4
   4  -6  -3 3.82916 1.12845   8
   4  -6  -3 3.80477 0.91117   2
  -4   6   3 5.40013 0.99860   6
  -4   6   3 4.82940 0.97688   4
  -4   6   3 5.69931 0.89690   5
  -4   6   3 5.91574 0.99751   1
   3  -6  -3 0.29530 0.62345   8
   3  -6  -3 0.24597 0.64618   7
   3  -6  -3 -0.0599 0.47134   4
   3  -6  -3 0.60905 0.55215   2
  -3   6   3 0.18036 0.28689   5
  -3   6   3 0.30077 0.43843   1
  -3   6   3 0.07342 0.42085   6
  -3   6   3 0.43322 0.47860   4
   2  -6  -3 3.65810 0.69767   2
   2  -6  -3 2.97978 0.77981   8
   2  -6  -3 2.56991 0.57786   7
  -2   6   3 2.42435 0.60328   1
  -2   6   3 3.37227 0.82116   8
  -2   6   3 2.80258 0.62747   4
  -2   6   3 2.40556 0.39022   5
  -2   6   3 2.02877 0.52548   6
   1  -6  -3 8.07875 0.97569   7
   1  -6  -3 7.31096 0.73805   3
   1  -6  -3 8.44104 0.89679   2
   1  -6  -3 8.87664 0.97134   8
  -1   6   3 9.17296 0.97502   8
  -1   6   3 7.68284 0.84909   1
  -1   6   3 7.94269 1.03148   4
  -1   6   3 9.77151 1.17098   2
  -1   6   3 6.64143 0.71790   6
   0  -6  -3 1.79043 0.63925   7
   0  -6  -3 2.08094 0.66668   2
   0  -6  -3 1.46433 0.54319   3
   0   6   3 1.21913 0.47426   1
   0   6   3 2.49433 0.70639   8
   0   6   3 3.54296 0.75973   2
   0   6   3 2.58210 0.66097   4
  -1  -6  -3 27.8841 2.32960   7
  -1  -6  -3 28.0244 2.20942   2
  -1  -6  -3 30.7148 2.20823   3
   1   6   3 27.5573 2.19918   8
   1   6   3 27.8200 1.94164   1
   1   6   3 28.9641 2.21437   2
   1   6   3 28.1657 2.10278   4
  -2  -6  -3 24.6809 1.97533   3
  -2  -6  -3 22.2303 1.84088   2
  -2  -6  -3 22.2916 2.05895   7
   2   6   3 15.3335 1.71466   8
   2   6   3 20.3755 1.80100   2
   2   6   3 16.6592 1.60939   4
  -3  -6  -3 4.07759 1.24058   7
  -3  -6  -3 5.16970 1.27238   3
   3   6   3 3.54887 0.89651   4
   3   6   3 4.66455 1.11026   8
   3   6   3 4.75889 1.11068   2
  -4  -6  -3 -0.9366 0.79762   7
  -4  -6  -3 -0.1710 0.96625   3
   4   6   3 1.57157 0.77380   4
   4   6   3 1.12694 0.89098   8
   4   6   3 0.59691 0.77302   2
  -5  -6  -3 5.70757 1.43535   2
  -5  -6  -3 5.70765 1.69692   7
  -5  -6  -3 6.25202 1.82283   3
   5   6   3 8.73481 1.76490   8
   5   6   3 7.88160 1.38832   4
   5   6   3 7.38006 1.54330   2
   7  -7  -3 4.33422 1.87461   8
   7  -7  -3 7.79596 1.45379   1
   7  -7  -3 5.30381 1.62931   4
  -7   7   3 5.25212 1.44172   6
  -7   7   3 5.90599 1.31962   1
  -7   7   3 5.01987 1.30819   5
   6  -7  -3 1.62333 1.01725   4
   6  -7  -3 1.43814 1.35984   8
  -6   7   3 2.15277 0.88818   1
  -6   7   3 3.47241 1.09211   5
  -6   7   3 3.89942 1.14986   6
   5  -7  -3 0.71573 1.11093   8
   5  -7  -3 1.17632 0.88168   2
   5  -7  -3 1.02399 0.81364   4
  -5   7   3 2.79848 0.88046   1
  -5   7   3 3.80977 0.81430   5
  -5   7   3 2.31606 0.95650   4
  -5   7   3 5.68773 1.10314   6
   4  -7  -3 2.18941 1.03416   8
   4  -7  -3 2.44341 0.96039   2
   4  -7  -3 1.31038 0.76002   4
  -4   7   3 1.40573 0.58547   6
  -4   7   3 1.89776 0.57164   5
  -4   7   3 1.95668 0.69677   1
  -4   7   3 1.72798 0.77244   4
   3  -7  -3 -0.4086 0.47064   4
   3  -7  -3 0.23335 0.66441   8
   3  -7  -3 0.07567 0.55099   2
  -3   7   3 0.85215 0.53365   6
  -3   7   3 0.84336 0.54606   1
  -3   7   3 0.41300 0.44046   4
   2  -7  -3 22.4066 1.92853   8
   2  -7  -3 20.4002 1.75745   2
   2  -7  -3 24.2785 1.78700   7
  -2   7   3 20.7708 1.80896   4
  -2   7   3 19.3691 1.88810   8
  -2   7   3 23.5707 1.80791   1
  -2   7   3 24.5981 1.69104   6
   1  -7  -3 25.4552 2.18127   2
   1  -7  -3 30.7326 2.26618   7
   1  -7  -3 33.0190 2.02020   3
   1  -7  -3 29.3606 2.28450   8
  -1   7   3 26.6526 2.28109   8
  -1   7   3 24.8274 2.13405   4
  -1   7   3 30.9033 1.93724   6
  -1   7   3 24.0277 2.17168   2
  -1   7   3 31.0659 2.15995   1
   0  -7  -3 0.25327 0.58862   2
   0  -7  -3 0.93264 0.70890   3
   0  -7  -3 3.41739 0.87796   7
   0   7   3 2.82908 0.81908   8
   0   7   3 1.43260 0.63079   1
   0   7   3 0.96510 0.62414   2
   0   7   3 2.38423 0.70285   4
  -1  -7  -3 21.2963 1.83961   2
  -1  -7  -3 20.8267 2.04411   7
  -1  -7  -3 24.3324 1.92885   3
   1   7   3 15.4503 1.70347   2
   1   7   3 22.2162 1.57858   1
   1   7   3 16.3119 1.63526   4
   1   7   3 16.6906 1.74748   8
  -2  -7  -3 6.13422 1.18920   2
  -2  -7  -3 5.87543 1.39444   7
  -2  -7  -3 8.92266 1.46345   3
   2   7   3 6.60611 1.30084   8
   2   7   3 8.55209 1.37713   2
   2   7   3 6.37016 1.12607   4
  -3  -7  -3 2.16992 1.13625   7
  -3  -7  -3 2.51723 0.94972   2
  -3  -7  -3 0.24042 0.90343   3
   3   7   3 2.57075 1.00272   2
   3   7   3 1.64344 0.95166   8
   3   7   3 2.05961 0.76913   4
  -4  -7  -3 5.40801 1.64021   3
  -4  -7  -3 4.92822 1.54872   7
  -4  -7  -3 6.03868 1.33366   2
   4   7   3 5.97415 1.23050   4
   4   7   3 5.18426 1.34854   2
   4   7   3 7.32899 1.58977   8
   7  -8  -3 -2.6697 1.39486   8
   7  -8  -3 -1.3778 1.00004   4
  -7   8   3 -0.3302 0.79157   1
  -7   8   3 -0.1325 0.99116   6
   6  -8  -3 0.11016 1.38191   8
   6  -8  -3 3.31658 1.19457   4
  -6   8   3 2.52771 1.07435   1
  -6   8   3 3.49389 1.16532   6
   5  -8  -3 16.8826 1.87437   2
   5  -8  -3 18.3847 2.17855   8
   5  -8  -3 20.9236 2.01155   4
  -5   8   3 16.4737 1.89148   4
  -5   8   3 16.7193 1.78825   1
  -5   8   3 19.9704 1.91328   6
   4  -8  -3 14.2287 1.99967   8
   4  -8  -3 11.1885 1.66097   2
   4  -8  -3 14.0131 1.55898   4
  -4   8   3 11.2939 1.63469   4
  -4   8   3 14.4534 1.52117   1
  -4   8   3 11.8665 1.55095   6
   3  -8  -3 77.9962 4.98899   8
   3  -8  -3 71.3626 4.75438   2
  -3   8   3 76.2007 4.82761   4
  -3   8   3 70.5202 4.62643   6
  -3   8   3 77.0861 4.95958   8
  -3   8   3 70.1599 4.72809   1
   2  -8  -3 19.6872 1.93326   8
   2  -8  -3 20.4368 1.81064   7
   2  -8  -3 22.5512 1.89068   2
  -2   8   3 16.9480 1.86861   8
  -2   8   3 21.9151 1.62791   6
  -2   8   3 20.6413 1.83587   4
  -2   8   3 22.1987 1.81263   1
   1  -8  -3 18.6220 1.84711   8
   1  -8  -3 20.0091 1.82261   2
   1  -8  -3 22.8112 1.99969   7
  -1   8   3 17.6312 1.70514   4
  -1   8   3 16.1055 1.75556   2
  -1   8   3 16.4792 1.72633   8
  -1   8   3 23.6700 1.72260   1
   0  -8  -3 -0.4288 0.50638   3
   0  -8  -3 0.53545 0.76797   7
   0  -8  -3 0.17561 0.44288   2
   0   8   3 0.03055 0.36841   1
   0   8   3 -0.1623 0.48011   4
   0   8   3 -0.2611 0.45073   2
   0   8   3 -0.1168 0.57216   8
  -1  -8  -3 3.97894 1.21127   7
  -1  -8  -3 4.26608 1.05501   3
  -1  -8  -3 5.67447 1.17381   2
   1   8   3 4.60506 1.19471   8
   1   8   3 5.35127 1.14130   2
   1   8   3 4.99836 1.02458   4
  -2  -8  -3 13.3675 1.86985   2
  -2  -8  -3 12.7660 1.92926   3
  -2  -8  -3 15.7546 2.20949   7
   2   8   3 16.6809 2.18124   8
   2   8   3 12.7374 1.50984   4
   2   8   3 15.7739 2.01541   2
  -3  -8  -3 4.24609 1.51802   7
  -3  -8  -3 3.56493 1.33088   3
  -3  -8  -3 7.13297 1.46823   2
   3   8   3 6.92300 1.51023   2
   3   8   3 6.18275 1.52664   8
   3   8   3 5.01780 1.16405   4
   6  -9  -3 3.67509 1.40425   4
   6  -9  -3 4.85090 1.82104   8
  -6   9   3 5.24924 1.35714   1
  -6   9   3 6.10318 1.39922   6
   5  -9  -3 7.40866 1.77626   8
   5  -9  -3 11.3986 1.69776   2
   5  -9  -3 10.2171 1.65895   4
  -5   9   3 6.09545 1.34543   4
  -5   9   3 7.69785 1.42634   1
  -5   9   3 12.0881 1.66106   6
   4  -9  -3 12.0319 1.75850   4
   4  -9  -3 10.8760 1.88695   8
   4  -9  -3 11.8917 1.72064   2
  -4   9   3 11.0788 1.69275   4
  -4   9   3 12.5089 1.61828   6
  -4   9   3 13.0657 1.71142   1
   3  -9  -3 5.31072 1.16497   2
   3  -9  -3 3.91888 1.17130   8
  -3   9   3 6.00433 1.18006   1
  -3   9   3 4.37702 1.25397   8
  -3   9   3 5.36276 1.13850   4
  -3   9   3 5.43504 0.99226   6
   2  -9  -3 7.14705 1.36580   8
   2  -9  -3 6.07772 1.17873   2
   2  -9  -3 6.36276 1.15178   7
  -2   9   3 5.49052 1.05680   4
  -2   9   3 8.03529 1.19509   1
  -2   9   3 5.80705 1.27320   8
   1  -9  -3 3.40855 1.07471   8
   1  -9  -3 4.66257 1.12783   2
   1  -9  -3 3.85410 1.16686   7
  -1   9   3 3.58050 0.87618   1
  -1   9   3 4.50062 1.17021   8
  -1   9   3 3.52719 0.97937   4
   0  -9  -3 1.02605 0.97295   7
   0  -9  -3 1.41117 0.80249   2
   0   9   3 1.21311 0.80609   8
   0   9   3 0.71893 0.66427   4
   0   9   3 0.29751 0.84307   2
  -1  -9  -3 70.3754 4.95032   7
  -1  -9  -3 65.2178 4.64425   3
  -1  -9  -3 67.8954 4.71972   2
   1   9   3 63.9254 4.56059   4
   1   9   3 67.7772 4.69472   2
   1   9   3 73.2689 4.88676   8
  -2  -9  -3 2.51159 1.09812   2
  -2  -9  -3 1.52325 1.25664   7
  -2  -9  -3 2.57362 1.20392   3
   2   9   3 2.10297 1.17697   2
   2   9   3 2.52208 1.20072   8
   2   9   3 2.76855 0.99055   4
  -3  -9  -3 5.03208 1.49662   2
  -3  -9  -3 5.96566 2.23267   7
  -3  -9  -3 4.83633 1.68797   3
   3   9   3 3.78912 1.47641   2
   3   9   3 5.36737 1.24624   4
   3   9   3 5.43864 1.76770   8
   6 -10  -3 28.0889 2.80913   4
   6 -10  -3 25.9546 3.42328   8
  -6  10   3 28.7867 2.60669   6
  -6  10   3 26.7860 2.57751   1
  -6  10   3 23.2646 2.80748   4
   5 -10  -3 1.24113 1.34570   8
   5 -10  -3 2.10186 1.10542   4
  -5  10   3 4.21994 1.32115   1
  -5  10   3 4.07444 1.15841   6
  -5  10   3 3.50922 1.25987   4
   4 -10  -3 0.21501 0.92744   2
   4 -10  -3 0.22803 1.03276   8
   4 -10  -3 1.35806 0.77562   4
  -4  10   3 0.17931 0.78400   1
  -4  10   3 1.25848 0.74727   6
  -4  10   3 0.48925 0.71012   4
   3 -10  -3 2.16863 1.01738   2
   3 -10  -3 1.85802 1.11528   8
  -3  10   3 0.69422 1.02310   8
  -3  10   3 1.49256 0.86934   1
  -3  10   3 0.94854 0.86440   4
   2 -10  -3 13.7102 2.02216   8
   2 -10  -3 12.0413 1.79440   2
  -2  10   3 14.7677 1.91870   4
  -2  10   3 14.1376 2.08400   8
  -2  10   3 11.3004 1.58647   1
   1 -10  -3 68.0872 4.79824   7
   1 -10  -3 65.8874 4.72930   2
   1 -10  -3 69.6513 4.84622   8
  -1  10   3 68.8650 4.47692   1
  -1  10   3 71.9568 4.85732   8
  -1  10   3 60.7007 4.57611   4
   0 -10  -3 2.22887 1.05976   2
   0 -10  -3 2.43406 1.27550   7
   0  10   3 0.46415 0.71009   4
   0  10   3 0.70928 1.00655   2
   0  10   3 2.05426 1.06854   8
  -1 -10  -3 1.44607 0.97465   2
  -1 -10  -3 -1.2236 0.99247   7
   1  10   3 1.17154 0.83639   4
   1  10   3 1.76005 1.09856   8
   1  10   3 1.54444 0.96372   2
  -2 -10  -3 9.70484 1.86057   2
  -2 -10  -3 8.16338 2.35578   7
   2  10   3 5.56863 1.36997   4
   2  10   3 11.2732 2.17397   8
   2  10   3 9.88458 1.93862   2
   5 -11  -3 6.61600 1.54203   4
   5 -11  -3 6.40604 2.01765   8
  -5  11   3 6.73634 1.40441   6
  -5  11   3 5.47651 1.62857   1
  -5  11   3 7.70715 1.73958   4
   4 -11  -3 5.47120 1.48435   2
   4 -11  -3 5.07222 1.72389   8
   4 -11  -3 7.55372 1.62262   4
  -4  11   3 3.82201 1.33580   4
  -4  11   3 4.16684 1.23185   1
   3 -11  -3 4.42451 1.35832   2
   3 -11  -3 5.42856 1.60498   8
  -3  11   3 3.98092 1.53480   8
  -3  11   3 4.91398 1.21977   1
  -3  11   3 5.97758 1.42614   4
   2 -11  -3 2.52389 1.22531   8
   2 -11  -3 1.90005 1.09912   2
  -2  11   3 3.74451 1.01384   1
  -2  11   3 3.14244 1.27204   8
  -2  11   3 3.18116 1.16874   4
   1 -11  -3 0.90647 0.93992   8
   1 -11  -3 -0.3940 0.98152   7
   1 -11  -3 1.25517 0.90297   2
  -1  11   3 1.61291 0.94137   4
  -1  11   3 2.13496 1.09871   8
   0 -11  -3 0.12631 0.94596   2
   0 -11  -3 -1.2234 0.98422   7
   0  11   3 0.56865 0.81638   4
   0  11   3 -0.0564 0.99234   8
   0  11   3 -0.5882 1.04832   2
   3 -12  -3 2.35553 1.44176   8
   3 -12  -3 7.99597 1.68239   4
   3 -12  -3 5.33743 1.57563   2
  -3  12   3 4.33507 1.65769   8
  -3  12   3 3.54923 1.46095   4
  -3  12   3 7.55285 1.54469   1
   2 -12  -3 7.14849 2.06928   8
   2 -12  -3 8.05158 1.81557   2
  -2  12   3 6.98801 2.08983   8
  -2  12   3 7.34076 1.64029   4
  -2  12   3 7.59232 1.51444   1
  -2  12  -4 2.26719 1.20454   4
  -2  12  -4 2.05482 1.38931   8
   2 -12   4 2.28046 1.16898   2
   2 -12   4 2.43719 1.36408   8
  -3  12  -4 2.91851 1.23926   4
  -3  12  -4 1.43504 1.33496   8
  -3  12  -4 1.02384 0.99114   1
   3 -12   4 0.19049 1.04150   2
   3 -12   4 -0.6976 1.09400   8
   3 -12   4 3.38730 1.30778   4
   0  11  -4 26.0643 2.66356   8
   0  11  -4 26.3848 2.39683   4
   0  11  -4 27.2664 2.65255   2
   0 -11   4 23.2663 2.66696   7
   0 -11   4 22.4850 2.49629   2
  -1  11  -4 13.1642 2.05102   2
  -1  11  -4 15.0920 2.19929   8
  -1  11  -4 11.5818 1.83800   4
   1 -11   4 12.4735 1.99050   2
   1 -11   4 11.5387 2.04924   7
   1 -11   4 17.0632 2.32865   8
  -2  11  -4 5.90520 1.36617   4
  -2  11  -4 3.69562 1.43069   8
  -2  11  -4 3.74742 1.07951   1
   2 -11   4 4.72278 1.27099   2
   2 -11   4 2.95704 1.14446   8
  -3  11  -4 23.0017 2.62374   8
  -3  11  -4 27.1804 2.50427   4
  -3  11  -4 22.4157 2.19772   1
   3 -11   4 27.4106 2.45670   4
   3 -11   4 23.4438 2.52488   8
   3 -11   4 24.7573 2.43286   2
  -4  11  -4 6.27695 1.43996   1
  -4  11  -4 6.76831 1.57541   4
  -4  11  -4 5.48193 1.26372   6
   4 -11   4 5.51406 1.62006   8
   4 -11   4 6.62754 1.58390   4
  -5  11  -4 -0.2678 0.93399   1
  -5  11  -4 -0.5753 1.15040   4
  -5  11  -4 0.51353 0.88993   6
   5 -11   4 0.10040 1.13340   4
   5 -11   4 -0.6635 1.23633   8
   2  10  -4 3.22744 1.42933   2
   2  10  -4 3.00802 1.35052   8
  -2 -10   4 3.61278 1.30634   2
  -2 -10   4 3.41612 1.45542   3
  -2 -10   4 -0.4506 1.18930   7
   1  10  -4 13.7721 2.17169   8
   1  10  -4 14.5056 1.92020   4
   1  10  -4 16.6036 2.23478   2
  -1 -10   4 15.4714 2.14887   2
  -1 -10   4 15.0389 2.46302   7
  -1 -10   4 13.6596 2.09967   3
   0  10  -4 144.077 8.59698   4
   0  10  -4 139.995 8.72432   8
   0  10  -4 146.439 8.72496   2
   0 -10   4 133.686 8.65383   2
   0 -10   4 127.189 8.71509   7
  -1  10  -4 12.3099 1.83863   2
  -1  10  -4 11.4330 1.84755   8
  -1  10  -4 13.5873 1.83107   4
   1 -10   4 11.0607 1.75789   7
   1 -10   4 11.9273 1.77883   2
   1 -10   4 13.1873 1.92219   8
  -2  10  -4 2.51686 0.81035   1
  -2  10  -4 1.61887 0.95233   8
  -2  10  -4 0.95057 0.70370   4
   2 -10   4 1.29801 0.83819   8
   2 -10   4 2.76192 0.91629   2
  -3  10  -4 0.12769 0.61839   4
  -3  10  -4 -0.7760 0.93072   8
  -3  10  -4 1.37830 0.67868   6
  -3  10  -4 0.05876 0.63977   1
   3 -10   4 0.74330 0.83687   8
   3 -10   4 0.00962 0.69573   4
   3 -10   4 0.44539 0.77501   2
  -4  10  -4 2.76349 1.00204   6
  -4  10  -4 2.08298 1.06435   4
  -4  10  -4 3.98923 1.10512   1
   4 -10   4 1.72066 1.12119   8
   4 -10   4 2.37476 1.09420   4
  -5  10  -4 9.78942 1.61447   6
  -5  10  -4 11.5316 1.68544   1
  -5  10  -4 9.36665 1.83681   4
   5 -10   4 9.83000 1.98218   8
   5 -10   4 7.55872 1.70593   4
  -6  10  -4 3.77048 1.22851   6
  -6  10  -4 1.34555 1.08069   1
   6 -10   4 2.46871 1.15218   1
   6 -10   4 0.53836 1.55842   8
   6 -10   4 0.29553 1.20145   4
   3   9  -4 2.21219 1.22702   8
   3   9  -4 1.56869 1.14478   2
  -3  -9   4 -0.3277 1.23287   3
  -3  -9   4 3.56736 1.54302   7
  -3  -9   4 2.58380 1.14515   2
   2   9  -4 5.03903 1.39868   8
   2   9  -4 5.51013 1.41984   2
  -2  -9   4 5.45796 1.34650   2
  -2  -9   4 4.54186 1.41930   3
  -2  -9   4 3.95987 1.46057   7
   1   9  -4 11.6598 1.62631   4
   1   9  -4 15.0687 2.05109   2
   1   9  -4 11.3582 1.87709   8
  -1  -9   4 13.1129 2.04899   7
  -1  -9   4 12.9383 1.84015   3
  -1  -9   4 11.9432 1.83954   2
   0   9  -4 20.3442 1.91857   4
   0   9  -4 23.0488 2.14516   8
   0   9  -4 22.4138 2.13470   2
   0  -9   4 20.6600 2.24942   7
   0  -9   4 21.4370 2.06865   2
   0  -9   4 21.9922 2.00648   3
  -1   9  -4 0.78856 0.69054   4
  -1   9  -4 0.13429 0.44634   1
  -1   9  -4 0.34905 0.69879   8
  -1   9  -4 0.60668 0.72740   2
   1  -9   4 -0.0167 0.68425   7
   1  -9   4 -0.0825 0.56636   8
   1  -9   4 0.54464 0.67313   2
  -2   9  -4 1.71551 0.89258   8
  -2   9  -4 2.47916 0.85365   1
  -2   9  -4 3.42616 0.98706   4
  -2   9  -4 3.58915 0.77197   6
   2  -9   4 2.38128 0.89615   7
   2  -9   4 3.30364 0.98941   8
   2  -9   4 2.31066 0.87009   2
  -3   9  -4 8.91642 1.31646   1
  -3   9  -4 9.10002 1.44272   4
  -3   9  -4 11.0251 1.34189   6
  -3   9  -4 7.08516 1.44025   8
   3  -9   4 6.58597 1.25695   4
   3  -9   4 8.14701 1.43952   8
   3  -9   4 7.34255 1.29610   2
  -4   9  -4 22.2587 1.92477   6
  -4   9  -4 17.4148 1.86273   1
  -4   9  -4 21.7477 2.09994   4
   4  -9   4 21.6464 2.09405   4
   4  -9   4 20.5812 2.15908   8
  -5   9  -4 1.65602 0.86684   1
  -5   9  -4 2.28774 0.95648   6
  -5   9  -4 2.17400 0.98570   4
   5  -9   4 0.38803 1.09272   8
   5  -9   4 3.15511 1.12637   4
  -6   9  -4 2.99658 1.11215   6
  -6   9  -4 2.71061 1.17441   1
   6  -9   4 -1.3951 1.29955   8
   6  -9   4 0.44037 1.08448   4
   6  -9   4 2.81582 1.18757   1
   3   8  -4 25.6462 2.43555   2
   3   8  -4 24.8810 2.45309   8
  -3  -8   4 23.6354 2.78431   7
  -3  -8   4 19.4892 2.41253   3
   2   8  -4 2.74357 1.03220   8
   2   8  -4 0.88300 0.65063   4
   2   8  -4 1.17604 0.87540   2
  -2  -8   4 3.47159 1.10002   3
  -2  -8   4 2.75362 1.17322   7
   1   8  -4 -0.1997 0.63065   8
   1   8  -4 -0.7270 0.77923   7
   1   8  -4 -0.5824 0.63902   2
   1   8  -4 0.44541 0.59990   4
  -1  -8   4 0.05897 0.59133   2
  -1  -8   4 -0.5139 0.70450   7
  -1  -8   4 0.05804 0.65834   3
   0   8  -4 2.42393 0.95592   7
   0   8  -4 1.55469 0.82273   2
   0   8  -4 2.06415 0.87392   8
   0   8  -4 2.50177 0.73654   4
   0  -8   4 1.04272 0.62671   3
   0  -8   4 2.60723 0.88473   2
   0  -8   4 1.52316 0.77071   7
  -1   8  -4 61.8615 3.85275   4
  -1   8  -4 57.8857 3.65796   1
  -1   8  -4 60.1947 3.94518   8
  -1   8  -4 53.9784 3.75357   2
   1  -8   4 52.2841 3.64686   3
   1  -8   4 55.2166 3.81499   2
   1  -8   4 56.1278 3.85625   7
  -2   8  -4 14.8151 1.45395   2
  -2   8  -4 14.9187 1.57856   8
  -2   8  -4 12.4836 1.30496   1
  -2   8  -4 12.9383 1.44684   4
  -2   8  -4 11.7259 1.18245   6
   2  -8   4 14.3057 1.52619   8
   2  -8   4 12.1197 1.38303   7
   2  -8   4 12.5100 1.42980   2
  -3   8  -4 1.57117 0.52231   5
  -3   8  -4 0.84126 0.68793   4
  -3   8  -4 -0.2034 0.72053   8
  -3   8  -4 1.33117 0.64661   6
  -3   8  -4 2.67160 0.78041   1
   3  -8   4 0.52460 0.75290   8
   3  -8   4 1.45026 0.75515   2
   3  -8   4 1.74245 0.71338   4
  -4   8  -4 23.3915 1.90699   6
  -4   8  -4 20.2395 1.85329   1
  -4   8  -4 19.8385 1.67322   5
  -4   8  -4 20.3682 1.96003   4
   4  -8   4 18.4238 1.90250   4
   4  -8   4 21.2760 2.02068   2
   4  -8   4 22.0276 2.09231   8
  -5   8  -4 3.01400 0.90127   5
  -5   8  -4 5.96777 1.15471   6
  -5   8  -4 3.70402 0.97879   1
   5  -8   4 1.82393 1.02167   4
   5  -8   4 2.79608 1.27543   8
  -6   8  -4 1.64341 0.92003   1
  -6   8  -4 4.38802 1.09801   5
  -6   8  -4 3.83222 1.14496   6
   6  -8   4 2.22490 1.17126   4
   6  -8   4 0.50792 1.38302   8
   6  -8   4 3.59732 1.12507   1
  -7   8  -4 0.83509 1.00054   6
  -7   8  -4 -0.2903 0.82930   1
  -7   8  -4 -0.3842 0.86466   5
   7  -8   4 -2.1895 1.38283   8
   7  -8   4 -1.2433 1.18699   4
   7  -8   4 -0.4538 0.76858   1
   4   7  -4 4.87638 1.38248   8
   4   7  -4 6.09199 1.45270   2
  -4  -7   4 4.59696 1.57265   3
  -4  -7   4 7.14434 1.72705   7
   3   7  -4 1.16915 0.86236   2
   3   7  -4 1.05846 0.66830   4
   3   7  -4 0.75432 0.83194   8
  -3  -7   4 0.83534 0.97653   3
  -3  -7   4 -0.1497 0.88398   7
   2   7  -4 1.90359 1.07230   7
   2   7  -4 2.80277 0.93065   8
   2   7  -4 3.10763 0.94723   2
   2   7  -4 2.32823 0.72360   4
  -2  -7   4 1.95063 0.95139   3
  -2  -7   4 0.51769 0.90615   7
   1   7  -4 58.6668 4.05045   7
   1   7  -4 61.1910 3.96962   2
   1   7  -4 56.4229 3.89992   8
   1   7  -4 57.5313 3.74814   4
  -1  -7   4 57.0454 3.93128   3
  -1  -7   4 56.1904 4.03861   7
   0   7  -4 155.664 8.59611   1
   0   7  -4 133.328 8.77496   2
   0   7  -4 153.311 8.92251   7
   0   7  -4 126.779 8.66208   4
   0  -7   4 167.339 8.82571   3
   0  -7   4 160.163 8.55627   5
   0  -7   4 158.876 8.96522   7
   0  -7   4 135.185 8.80601   2
  -1   7  -4 28.7424 2.16482   7
  -1   7  -4 26.9817 1.90854   6
  -1   7  -4 25.1779 2.04228   1
  -1   7  -4 29.4627 2.02568   3
  -1   7  -4 26.2883 2.17947   8
  -1   7  -4 28.0792 2.15167   2
  -1   7  -4 30.9291 1.90374   5
  -1   7  -4 25.9719 2.09178   4
   1  -7   4 27.0694 2.13480   2
   1  -7   4 30.1800 2.18441   7
   1  -7   4 28.9671 2.02595   3
   1  -7   4 29.3037 1.86783   5
  -2   7  -4 1.95509 0.53620   6
  -2   7  -4 1.36128 0.41612   5
  -2   7  -4 1.22628 0.54814   1
  -2   7  -4 0.44222 0.59736   4
  -2   7  -4 1.38553 0.59603   2
  -2   7  -4 0.71869 0.40133   3
  -2   7  -4 1.36916 0.69553   8
   2  -7   4 1.22264 0.54275   2
   2  -7   4 1.59972 0.52702   7
   2  -7   4 1.55372 0.46437   3
   2  -7   4 1.85446 0.71882   8
  -3   7  -4 12.3136 1.12608   6
  -3   7  -4 9.56869 1.21540   1
  -3   7  -4 9.69687 1.31940   4
  -3   7  -4 8.67317 0.91321   5
   3  -7   4 8.98519 1.40010   8
   3  -7   4 9.64330 1.08765   2
   3  -7   4 8.33275 1.24499   4
  -4   7  -4 3.71345 0.96993   4
  -4   7  -4 1.11067 0.65633   1
  -4   7  -4 2.61640 0.71966   5
  -4   7  -4 3.70666 0.84818   6
   4  -7   4 2.81814 0.84849   4
   4  -7   4 4.17902 0.86611   2
   4  -7   4 2.51522 0.99654   8
  -5   7  -4 31.2766 2.39463   6
  -5   7  -4 32.0415 2.39299   1
  -5   7  -4 26.3328 2.30460   5
   5  -7   4 29.7973 2.65133   8
   5  -7   4 30.2290 2.51429   4
  -6   7  -4 8.88862 1.47373   5
  -6   7  -4 10.1406 1.57392   6
  -6   7  -4 11.3885 1.56337   1
   6  -7   4 9.63078 1.94096   8
   6  -7   4 8.01690 1.55839   4
   6  -7   4 9.42403 1.51461   1
  -7   7  -4 1.64834 1.07238   6
  -7   7  -4 1.33454 0.91973   1
  -7   7  -4 1.87269 1.06846   5
   7  -7   4 0.02781 0.78378   1
   7  -7   4 -2.0314 1.31108   8
   7  -7   4 -0.6643 1.10086   4
   5   6  -4 0.91313 0.99470   2
   5   6  -4 1.48456 1.07225   8
  -5  -6   4 2.04567 1.41030   3
  -5  -6   4 -0.5936 0.93946   7
   4   6  -4 2.89480 1.08877   2
   4   6  -4 4.18777 1.26123   8
  -4  -6   4 3.45345 1.25481   7
   3   6  -4 10.2696 1.53731   2
   3   6  -4 8.75461 1.57021   7
   3   6  -4 7.73123 1.13210   4
   3   6  -4 8.75696 1.46852   8
  -3  -6   4 9.14283 1.28614   5
  -3  -6   4 10.8379 1.69580   7
  -3  -6   4 9.11304 1.57871   3
   2   6  -4 14.5848 1.34013   4
   2   6  -4 13.8426 1.40670   2
   2   6  -4 14.9586 1.66836   7
   2   6  -4 14.4078 1.47647   8
  -2  -6   4 12.9771 1.79853   7
  -2  -6   4 14.2435 1.81303   3
  -2  -6   4 14.8711 1.33102   5
   1   6  -4 27.3494 2.01038   4
   1   6  -4 28.8730 2.18870   2
   1   6  -4 26.2328 2.14072   8
   1   6  -4 31.2026 2.31531   7
  -1  -6   4 28.4560 1.92125   5
  -1  -6   4 27.8532 2.29152   7
  -1  -6   4 27.4334 2.16685   3
   0   6  -4 112.954 7.40722   2
   0   6  -4 132.239 7.26899   1
   0   6  -4 132.670 7.14469   6
   0   6  -4 123.047 7.50135   7
   0  -6   4 126.150 7.19577   5
   0  -6   4 117.187 7.50252   7
   0  -6   4 132.127 7.14637   6
   0  -6   4 127.281 7.39673   3
  -1   6  -4 24.4030 1.78463   1
  -1   6  -4 24.4295 1.66353   5
  -1   6  -4 27.1636 1.73704   6
  -1   6  -4 26.7316 1.89187   2
  -1   6  -4 27.2622 1.88646   4
  -1   6  -4 27.1727 1.90973   7
  -1   6  -4 25.3910 1.76254   3
  -1   6  -4 26.1162 1.93960   8
   1  -6   4 25.7650 1.77340   3
   1  -6   4 25.6251 1.67407   5
   1  -6   4 23.7635 1.84872   2
   1  -6   4 25.5075 1.91934   7
  -2   6  -4 1.40360 0.54532   4
  -2   6  -4 1.17239 0.35127   5
  -2   6  -4 1.28290 0.46327   1
  -2   6  -4 1.61821 0.63460   8
  -2   6  -4 0.98692 0.34804   3
  -2   6  -4 1.37391 0.44747   7
  -2   6  -4 1.92705 0.48154   6
  -2   6  -4 1.61969 0.53515   2
   2  -6   4 1.04572 0.55430   8
   2  -6   4 1.22239 0.49406   2
   2  -6   4 1.04907 0.35009   3
   2  -6   4 0.65184 0.39196   7
  -3   6  -4 1.06139 0.44839   5
  -3   6  -4 1.69917 0.51628   3
  -3   6  -4 1.83047 0.64986   4
  -3   6  -4 1.25747 0.53382   1
  -3   6  -4 1.44638 0.55790   6
   3  -6   4 1.58679 0.70801   8
   3  -6   4 2.59700 0.72819   4
   3  -6   4 0.71924 0.51558   2
  -4   6  -4 30.2696 2.26335   4
  -4   6  -4 23.0158 2.03923   6
  -4   6  -4 25.8739 2.03454   5
  -4   6  -4 29.4153 2.12624   1
   4  -6   4 25.9136 1.96587   2
   4  -6   4 28.9467 2.32029   8
   4  -6   4 29.5959 2.23082   4
  -5   6  -4 11.4057 1.46460   1
  -5   6  -4 11.8997 1.54758   5
  -5   6  -4 9.46191 1.53881   6
   5  -6   4 8.24881 1.64636   8
   5  -6   4 14.6013 1.45393   1
   5  -6   4 10.7790 1.57368   4
  -6   6  -4 1.80487 0.78174   5
  -6   6  -4 1.30501 0.78434   1
  -6   6  -4 1.91439 0.91917   6
   6  -6   4 0.23652 0.67397   1
   6  -6   4 0.43134 0.75319   4
   6  -6   4 -0.0412 1.19998   8
  -7   6  -4 0.42100 0.91903   5
  -7   6  -4 -0.5494 0.77357   6
  -7   6  -4 0.06293 0.73716   1
   7  -6   4 0.56449 0.77126   1
   7  -6   4 -1.2891 1.01336   4
   7  -6   4 0.01361 1.29990   8
   5   5  -4 12.2665 1.98756   8
   5   5  -4 11.5980 1.83834   2
  -5  -5   4 9.91781 2.02448   3
  -5  -5   4 10.4202 1.72349   5
  -5  -5   4 9.00699 1.75084   7
   4   5  -4 20.9331 1.99522   2
   4   5  -4 21.9819 2.13561   8
   4   5  -4 20.9149 2.19444   7
   4   5  -4 23.5958 1.86736   4
  -4  -5   4 18.9785 2.18507   3
  -4  -5   4 20.4458 1.96896   5
  -4  -5   4 20.4985 2.16179   7
   3   5  -4 0.25506 0.61227   8
   3   5  -4 1.04004 0.68906   2
   3   5  -4 2.26580 0.87725   7
   3   5  -4 0.65338 0.46295   4
  -3  -5   4 1.58711 0.84135   3
  -3  -5   4 2.20886 0.84125   7
  -3  -5   4 1.79149 0.72762   5
   2   5  -4 1.41519 0.47442   4
   2   5  -4 0.60598 0.56652   2
   2   5  -4 0.82613 0.61930   7
   2   5  -4 1.13188 0.59623   8
  -2  -5   4 0.97914 0.61015   3
  -2  -5   4 1.34608 0.60353   7
  -2  -5   4 1.36548 0.48652   5
   1   5  -4 25.2139 1.86565   2
   1   5  -4 26.9154 1.78314   4
   1   5  -4 24.9974 1.97626   7
   1   5  -4 24.9816 1.61474   1
   1   5  -4 25.7076 1.87671   8
  -1  -5   4 26.0069 1.72035   5
  -1  -5   4 24.6566 1.98054   7
  -1  -5   4 25.0113 1.53115   6
  -1  -5   4 25.4526 1.91525   3
   0   5  -4 66.9226 3.88919   6
   0   5  -4 62.9101 4.16430   7
   0   5  -4 69.7212 4.13472   2
   0   5  -4 67.2529 3.97104   1
   0   5  -4 71.2614 4.07103   4
   0   5  -4 65.9248 4.07988   3
   0   5  -4 69.1001 4.13943   8
   0   5  -4 70.0008 3.96276   5
   0  -5   4 65.7869 3.88509   6
   0  -5   4 68.4527 3.94561   5
   0  -5   4 66.0352 4.08359   3
   0  -5   4 64.4475 4.18761   7
  -1   5  -4 38.0278 2.49417   7
  -1   5  -4 36.6429 2.34223   5
  -1   5  -4 38.3503 2.40863   3
  -1   5  -4 38.5299 2.48851   2
  -1   5  -4 38.0260 2.43821   1
  -1   5  -4 37.1816 2.37933   6
  -1   5  -4 41.5448 2.57396   8
  -1   5  -4 41.8580 2.51817   4
   1  -5   4 38.5197 2.52131   7
   1  -5   4 39.7201 2.49841   2
   1  -5   4 37.4582 2.40630   3
  -2   5  -4 251.251 14.3704   6
  -2   5  -4 252.349 14.2838   7
  -2   5  -4 257.187 14.3972   1
  -2   5  -4 248.807 14.2520   3
  -2   5  -4 264.752 14.4803   8
  -2   5  -4 247.413 14.3008   5
  -2   5  -4 261.531 14.4440   4
   2  -5   4 252.270 14.4673   8
   2  -5   4 259.657 14.3046   7
   2  -5   4 252.036 14.4164   4
   2  -5   4 259.988 14.3543   2
  -3   5  -4 42.0291 2.71099   1
  -3   5  -4 39.1775 2.71926   4
  -3   5  -4 43.8569 2.55767   3
  -3   5  -4 38.9095 2.63211   5
  -3   5  -4 40.5178 2.72273   6
   3  -5   4 39.2628 2.71397   4
   3  -5   4 43.3130 2.61788   2
   3  -5   4 42.1681 2.82454   8
  -4   5  -4 90.8227 5.89859   6
  -4   5  -4 98.4008 5.90314   5
  -4   5  -4 95.8073 5.87060   1
  -4   5  -4 109.035 5.83173   3
   4  -5   4 101.898 5.98892   4
   4  -5   4 99.1705 6.05102   8
   4  -5   4 91.0237 5.70474   2
  -5   5  -4 15.2960 1.48113   6
  -5   5  -4 9.30277 1.31881   1
  -5   5  -4 14.7806 1.45833   5
   5  -5   4 11.6908 1.29235   1
  -6   5  -4 1.18218 0.83430   5
  -6   5  -4 0.44630 0.72176   1
  -6   5  -4 0.27699 0.64408   6
   6  -5   4 0.36123 1.14833   8
   6  -5   4 1.54131 0.80105   1
   6  -5   4 -0.0335 0.71570   4
  -7   5  -4 1.42275 0.81187   1
  -7   5  -4 1.19492 0.84349   6
  -7   5  -4 0.69521 0.94502   5
   7  -5   4 0.75701 1.22054   8
   7  -5   4 1.88667 0.79751   1
   7  -5   4 -0.8598 0.99877   4
   6   4  -4 3.70806 1.26279   2
   6   4  -4 5.89331 1.48525   8
  -6  -4   4 1.22535 1.37128   3
  -6  -4   4 2.52355 1.26974   5
   5   4  -4 2.20127 1.00104   8
   5   4  -4 4.02409 1.03807   2
  -5  -4   4 1.03719 0.97131   5
  -5  -4   4 2.87236 1.25361   3
  -5  -4   4 2.83281 1.03370   7
   4   4  -4 19.8979 2.00648   7
   4   4  -4 19.9926 1.87214   2
   4   4  -4 16.5273 1.79709   8
   4   4  -4 19.2532 1.68852   4
  -4  -4   4 22.7701 2.04814   7
  -4  -4   4 23.1060 1.91943   5
  -4  -4   4 28.1271 2.26763   3
   3   4  -4 9.23991 1.34245   8
   3   4  -4 7.64557 0.92990   4
   3   4  -4 9.60151 1.29224   2
   3   4  -4 10.2500 1.42213   7
  -3  -4   4 9.79856 1.10930   5
  -3  -4   4 9.63529 1.35475   3
  -3  -4   4 10.7628 1.27813   7
   2   4  -4 0.86791 0.52251   7
   2   4  -4 1.20043 0.49319   8
   2   4  -4 1.41437 0.39774   4
   2   4  -4 0.90321 0.44688   2
  -2  -4   4 2.03820 0.51790   5
  -2  -4   4 0.70234 0.42777   3
  -2  -4   4 1.11992 0.53291   7
   1   4  -4 39.0585 2.50634   8
   1   4  -4 38.0687 2.59108   7
   1   4  -4 38.3683 2.51431   2
   1   4  -4 40.5813 2.42192   4
   1   4  -4 40.0445 2.27757   1
  -1  -4   4 39.4375 2.61592   7
  -1  -4   4 36.9783 2.36828   5
  -1  -4   4 36.6428 2.53190   3
  -1  -4   4 37.1404 2.23125   6
   0   4  -4 114.402 6.97827   3
   0   4  -4 126.152 7.02638   8
   0   4  -4 115.015 7.04973   7
   0   4  -4 123.930 7.02595   2
   0   4  -4 121.600 6.89220   5
   0   4  -4 122.704 6.89838   1
   0   4  -4 122.713 6.84742   6
   0   4  -4 130.672 6.97540   4
   0  -4   4 118.331 6.98810   3
   0  -4   4 122.192 7.07998   7
   0  -4   4 121.370 6.88649   5
  -1   4  -4 26.4647 1.56129   6
  -1   4  -4 26.8281 1.59024   1
  -1   4  -4 18.4154 1.54197   4
  -1   4  -4 25.1264 1.58445   7
   1  -4   4 24.2153 1.63015   7
   1  -4   4 22.4081 1.62220   8
   1  -4   4 20.5123 1.54762   2
  -2   4  -4 5.02926 0.62498   6
  -2   4  -4 4.03157 0.57973   1
  -2   4  -4 4.04880 0.40866   7
  -2   4  -4 2.68532 0.52579   4
   2  -4   4 3.05052 0.45941   2
   2  -4   4 2.39767 0.39036   7
   2  -4   4 2.38905 0.49507   4
   2  -4   4 3.18725 0.61044   8
  -3   4  -4 12.0427 1.03981   5
  -3   4  -4 12.5826 1.10823   6
  -3   4  -4 12.8232 1.18470   4
  -3   4  -4 13.4125 1.02014   3
  -3   4  -4 12.4634 1.08437   1
   3  -4   4 12.8876 1.01819   2
   3  -4   4 14.4398 1.26209   8
   3  -4   4 13.9245 1.17151   4
  -4   4  -4 13.6003 1.22560   6
  -4   4  -4 13.7630 1.16690   1
  -4   4  -4 12.7857 1.21102   5
  -4   4  -4 10.9886 1.05187   3
   4  -4   4 12.1139 1.19545   4
   4  -4   4 11.2964 1.02775   2
   4  -4   4 14.7414 1.18155   1
   4  -4   4 12.7330 1.46918   8
  -5   4  -4 9.82978 1.06669   6
  -5   4  -4 8.72341 1.12434   3
  -5   4  -4 8.60640 1.28914   5
  -5   4  -4 9.00532 1.13721   1
   5  -4   4 9.27000 1.38525   4
   5  -4   4 9.38996 1.58661   8
   5  -4   4 8.25955 1.08662   1
  -6   4  -4 2.78732 1.02502   5
  -6   4  -4 2.24046 0.78311   1
  -6   4  -4 3.06269 0.84682   6
   6  -4   4 1.39746 1.02179   4
   6  -4   4 1.87714 0.73499   1
   6  -4   4 2.69332 1.23925   8
  -7   4  -4 7.23144 1.52733   5
  -7   4  -4 9.14831 1.47731   6
   7  -4   4 8.88100 1.71230   4
   7  -4   4 9.94307 1.83636   8
   6   3  -4 2.12809 0.98226   2
   6   3  -4 2.39361 1.19126   8
  -6  -3   4 2.29842 1.15517   5
  -6  -3   4 2.55507 1.36807   3
   5   3  -4 3.78959 1.00055   2
   5   3  -4 4.96754 1.20458   7
   5   3  -4 2.93661 0.82620   4
   5   3  -4 1.95764 0.98933   8
  -5  -3   4 1.76108 1.03334   3
  -5  -3   4 4.35126 1.16737   7
  -5  -3   4 3.23336 1.04154   5
   4   3  -4 3.99520 1.03612   8
   4   3  -4 3.13043 0.70006   4
   4   3  -4 2.79891 0.83818   2
   4   3  -4 2.70382 0.84396   7
  -4  -3   4 2.85536 0.84316   7
  -4  -3   4 2.21338 0.81143   5
  -4  -3   4 3.77466 1.01518   3
   3   3  -4 1.57443 0.66754   7
   3   3  -4 1.43307 0.49552   4
   3   3  -4 0.51554 0.61097   8
   3   3  -4 0.59743 0.53605   2
  -3  -3   4 1.09992 0.62534   3
  -3  -3   4 0.28750 0.51647   7
  -3  -3   4 1.32050 0.54744   5
   2   3  -4 261.286 14.5201   8
   2   3  -4 262.664 14.3439   4
   2   3  -4 252.236 14.4584   2
   2   3  -4 259.529 14.5930   7
  -2  -3   4 254.049 14.5648   7
  -2  -3   4 252.638 14.1954   6
  -2  -3   4 255.690 14.4100   5
  -2  -3   4 249.463 14.5475   3
   1   3  -4 19.5307 1.56914   2
   1   3  -4 18.4977 1.58647   8
   1   3  -4 27.4025 1.73177   7
   1   3  -4 25.2719 1.41514   1
   1   3  -4 26.1288 1.68653   3
  -1  -3   4 21.1734 1.40927   6
  -1  -3   4 27.8657 1.77013   7
  -1  -3   4 24.0043 1.54480   5
  -1  -3   4 26.2712 1.69885   3
   0   3  -4 1285.27 72.5867   3
   0   3  -4 1334.58 72.5958   8
   0   3  -4 1275.80 72.6339   5
   0   3  -4 1390.24 72.6914   4
   0   3  -4 1338.75 72.5944   1
   0   3  -4 1351.66 72.6002   2
   0   3  -4 1331.45 72.6842   6
   0   3  -4 1266.53 72.6223   7
   0  -3   4 1272.17 72.8077   5
   0  -3   4 1345.84 72.7340   6
   0  -3   4 1302.46 72.5947   3
  -1   3  -4 199.161 11.1735   8
  -2   3  -4 0.44509 0.25262   5
  -2   3  -4 0.45164 0.30862   4
  -2   3  -4 0.05858 0.22485   1
  -2   3  -4 0.88436 0.17258   7
  -2   3  -4 0.15569 0.25964   6
   2  -3   4 0.79088 0.32682   8
  -3   3  -4 5.16995 0.72468   5
  -3   3  -4 4.65093 0.64222   1
  -3   3  -4 3.75674 0.62598   6
   3  -3   4 5.72663 0.54702   2
   3  -3   4 3.38762 0.59919   1
   3  -3   4 7.23536 0.76970   4
   3  -3   4 5.60990 0.86945   8
  -4   3  -4 21.4335 1.64856   3
  -4   3  -4 20.6904 1.63835   6
  -4   3  -4 21.6107 1.73036   5
  -4   3  -4 21.7310 1.59761   1
   4  -3   4 25.6510 1.96801   8
   4  -3   4 24.0017 1.62698   1
   4  -3   4 22.2346 1.71902   4
   4  -3   4 22.0906 1.47853   2
  -5   3  -4 12.0300 1.37766   5
  -5   3  -4 12.8228 1.18170   1
  -5   3  -4 11.2384 1.33766   3
  -5   3  -4 13.1799 1.28122   6
   5  -3   4 13.1290 1.17499   1
   5  -3   4 13.5376 1.61023   4
   5  -3   4 14.5224 1.80050   8
  -6   3  -4 48.5681 3.16498   1
  -6   3  -4 44.8048 3.35548   5
  -6   3  -4 49.5145 3.44152   3
  -6   3  -4 48.6299 3.30893   6
   6  -3   4 47.0496 3.55174   8
   6  -3   4 46.3457 3.39284   4
   6  -3   4 46.0605 3.16158   1
  -7   3  -4 3.01333 0.97371   6
  -7   3  -4 4.31602 1.26020   5
   7  -3   4 2.66618 1.22629   4
   7  -3   4 4.29436 1.35563   8
   6   2  -4 3.27953 1.10525   2
   6   2  -4 3.85773 1.35503   8
  -6  -2   4 3.87604 1.24202   5
  -6  -2   4 3.42750 1.37216   3
   5   2  -4 29.9962 2.48491   7
   5   2  -4 30.8316 2.32946   4
   5   2  -4 30.6597 2.38623   2
   5   2  -4 30.3183 2.63079   8
  -5  -2   4 28.6662 2.52897   5
  -5  -2   4 32.3850 2.51202   7
  -5  -2   4 31.9584 2.69665   3
   4   2  -4 26.9284 2.21939   8
   4   2  -4 31.0890 2.17667   2
   4   2  -4 28.7675 2.22842   7
   4   2  -4 29.9043 2.08558   4
  -4  -2   4 30.4923 2.27880   5
  -4  -2   4 26.1736 2.35809   3
  -4  -2   4 25.6996 2.23094   7
   3   2  -4 38.8897 2.67467   8
   3   2  -4 39.4797 2.65064   7
   3   2  -4 37.9283 2.52481   2
   3   2  -4 39.4073 2.49795   4
  -3  -2   4 31.7586 2.59051   3
  -3  -2   4 40.9809 2.61456   5
  -3  -2   4 39.6596 2.64859   7
  -3  -2   4 40.8651 2.38929   6
   2   2  -4 4.15449 0.63274   7
   2   2  -4 2.91242 0.48935   2
   2   2  -4 2.14894 0.51777   8
  -2  -2   4 2.66708 0.61156   7
  -2  -2   4 4.94973 0.71478   3
  -2  -2   4 2.91451 0.52777   5
  -2  -2   4 3.59165 0.37919   6
   1   2  -4 267.436 14.1113   2
   1   2  -4 241.735 14.1075   8
   1   2  -4 225.059 13.9940   4
  -1  -2   4 276.885 14.0770   5
   0   2  -4 161.183 9.05171   1
   0   2  -4 154.891 9.07896   5
   0   2  -4 170.733 9.08138   4
   0   2  -4 164.848 9.11693   2
   0   2  -4 159.395 9.05728   6
   0   2  -4 162.053 9.12930   3
   0   2  -4 159.476 9.14162   7
   0   2  -4 171.410 9.11403   8
   0  -2   4 162.662 9.08323   5
   0  -2   4 163.692 9.06018   6
  -1   2  -4 422.746 22.1520   8
  -1   2  -4 405.238 22.1580   4
  -1   2  -4 453.236 22.1548   3
  -1   2  -4 403.635 22.0849   2
  -1   2  -4 387.085 22.1407   6
  -1   2  -4 377.286 22.1313   1
  -1   2  -4 379.715 22.0821   7
  -1   2  -4 376.087 22.1324   5
   1  -2   4 394.230 22.1419   8
   1  -2   4 403.487 22.0878   2
   1  -2   4 401.394 22.1527   4
  -2   2  -4 155.915 8.80144   6
  -2   2  -4 152.376 8.79819   5
  -2   2  -4 151.017 8.75798   3
  -2   2  -4 157.224 8.76772   1
  -2   2  -4 154.855 8.60495   7
   2  -2   4 152.416 8.75838   1
   2  -2   4 162.193 8.81540   4
   2  -2   4 157.734 8.65483   2
   2  -2   4 158.377 8.81544   8
  -3   2  -4 851.187 47.5653   3
  -3   2  -4 877.425 47.6187   5
  -3   2  -4 849.361 47.5012   1
  -3   2  -4 878.655 47.5841   6
  -3   2  -4 785.718 47.3309   7
   3  -2   4 881.262 47.6452   8
   3  -2   4 868.805 47.5057   1
   3  -2   4 886.421 47.6086   4
   3  -2   4 866.955 47.3889   2
  -4   2  -4 225.990 12.5760   3
  -4   2  -4 215.440 12.5169   6
  -4   2  -4 232.667 12.6366   5
  -4   2  -4 222.472 12.4297   1
   4  -2   4 212.553 12.5682   4
   4  -2   4 215.869 12.6426   8
   4  -2   4 216.829 12.3181   2
   4  -2   4 221.321 12.4233   1
  -5   2  -4 10.2072 1.02949   1
  -5   2  -4 9.46361 1.35629   5
  -5   2  -4 12.0300 1.50314   3
  -5   2  -4 10.8088 1.10202   6
   5  -2   4 10.4721 1.43910   4
   5  -2   4 10.8443 1.56181   8
   5  -2   4 9.20298 1.01791   1
  -6   2  -4 0.88430 0.83572   3
  -6   2  -4 1.11180 0.69213   5
  -6   2  -4 0.93950 0.60411   6
   6  -2   4 0.22708 0.89062   8
   6  -2   4 -0.3871 0.83565   4
  -7   2  -4 -0.9347 0.84538   5
  -7   2  -4 -1.1885 0.95457   3
   7  -2   4 1.92180 1.09048   8
   7  -2   4 0.03336 0.95768   4
   7   1  -4 1.01950 1.16537   8
  -7  -1   4 -0.7790 1.02011   3
  -7  -1   4 -0.9754 1.05200   5
   6   1  -4 10.1544 1.51318   2
   6   1  -4 10.8302 1.85561   8
  -6  -1   4 9.02552 1.68876   5
  -6  -1   4 10.6584 1.92382   3
   5   1  -4 10.6207 1.22286   2
   5   1  -4 7.83848 1.46976   8
   5   1  -4 11.7834 1.32881   7
   5   1  -4 8.77903 1.29049   4
  -5  -1   4 10.4277 1.38040   7
  -5  -1   4 13.6009 1.70381   5
  -5  -1   4 14.6638 1.84634   3
   4   1  -4 103.671 6.02894   7
   4   1  -4 102.860 6.15620   8
   4   1  -4 98.1032 5.95035   2
   4   1  -4 102.511 5.94968   4
  -4  -1   4 93.1934 6.11082   3
  -4  -1   4 101.463 6.02759   7
  -4  -1   4 97.8533 5.84956   6
  -4  -1   4 96.5796 6.07701   5
   3   1  -4 12.9569 1.03713   2
   3   1  -4 10.8289 0.72407   1
   3   1  -4 10.1271 1.02032   7
   3   1  -4 11.6462 0.97457   4
   3   1  -4 11.7178 1.16290   8
  -3  -1   4 11.5800 1.02158   7
  -3  -1   4 10.8236 1.05309   5
  -3  -1   4 12.0991 1.11507   3
  -3  -1   4 13.8096 0.95801   6
   2   1  -4 0.23017 0.26290   2
   2   1  -4 0.03044 0.19972   4
   2   1  -4 0.42886 0.29248   8
   2   1  -4 0.13253 0.24002   7
   2   1  -4 0.21656 0.08473   1
  -2  -1   4 0.12685 0.22142   3
  -2  -1   4 0.22126 0.19955   6
  -2  -1   4 0.28778 0.22996   5
   1   1  -4 421.305 21.6841   4
   1   1  -4 373.319 21.7798   3
   1   1  -4 419.637 21.7862   8
   1   1  -4 399.383 21.8034   7
   1   1  -4 384.669 21.7537   2
  -1  -1   4 375.269 21.7828   3
  -1  -1   4 387.685 21.6945   6
  -1  -1   4 383.525 21.7500   5
   0   1  -4 1992.45 105.209   4
   0   1  -4 1721.62 105.366   3
   0   1  -4 2009.58 105.287   5
   0   1  -4 1823.49 105.359   7
   0   1  -4 1887.59 105.277   1
   0   1  -4 2022.20 105.314   8
   0   1  -4 1946.24 105.398   2
   0   1  -4 1910.24 105.382   6
   0  -1   4 1915.63 105.319   6
   0  -1   4 1870.89 105.223   1
  -1   1  -4 117.877 6.92447   1
  -1   1  -4 113.967 6.94320   5
   1  -1   4 140.513 6.96349   4
  -2   1  -4 3.16634 0.36334   1
  -2   1  -4 3.08270 0.49020   5
  -2   1  -4 3.58112 0.35372   7
  -2   1  -4 4.11790 0.52952   3
  -2   1  -4 2.70073 0.42621   6
   2  -1   4 3.04042 0.35275   1
   2  -1   4 3.27363 0.28743   2
   2  -1   4 4.00308 0.57577   8
  -3   1  -4 178.802 10.1529   1
  -3   1  -4 177.920 10.1122   7
  -3   1  -4 197.242 10.3357   3
  -3   1  -4 199.114 10.3358   5
  -3   1  -4 196.215 10.2406   6
   3  -1   4 161.207 10.1315   1
   3  -1   4 159.431 10.0717   2
  -4   1  -4 2.00043 0.64040   3
  -4   1  -4 1.64358 0.41275   7
  -4   1  -4 3.56140 0.58045   6
  -4   1  -4 0.61433 0.45266   5
   4  -1   4 2.29658 0.45899   1
   4  -1   4 1.32364 0.35265   2
   4  -1   4 1.01679 0.57086   8
   4  -1   4 1.11256 0.64027   4
  -5   1  -4 1.02750 0.75721   3
  -5   1  -4 0.41589 0.69207   5
  -5   1  -4 1.80357 0.60768   6
   5  -1   4 0.69629 0.45542   1
   5  -1   4 0.59987 0.73307   4
   5  -1   4 1.03467 0.82457   8
  -6   1  -4 5.96105 1.46483   3
  -6   1  -4 7.43780 1.41095   5
   6  -1   4 8.35618 1.47554   4
   6  -1   4 7.47021 1.46492   8
  -7   1  -4 -0.6772 1.00922   3
  -7   1  -4 -0.2745 0.65535   5
   7  -1   4 1.21993 1.07296   8
   7  -1   4 1.74919 1.07346   4
   7   0  -4 1.42552 1.15927   8
  -7   0   4 -0.4072 1.21858   3
  -7   0   4 0.57338 1.12671   5
   6   0  -4 2.23721 1.10970   8
   6   0  -4 2.94634 0.80670   2
   6   0  -4 1.31317 0.82224   4
  -6   0   4 2.85696 1.17235   5
  -6   0   4 -0.1293 0.99647   3
   5   0  -4 10.0419 1.23751   2
  -5   0   4 15.6517 1.58951   3
  -5   0   4 14.1538 1.29599   6
  -5   0   4 14.9308 1.58178   5
   4   0  -4 12.6176 1.18832   4
   4   0  -4 12.6965 1.40401   8
   4   0  -4 11.9253 1.10493   7
   4   0  -4 12.2483 1.10007   2
  -4   0   4 11.3173 1.07336   7
  -4   0   4 10.0537 1.12679   5
  -4   0   4 11.3181 0.90769   1
  -4   0   4 9.99868 1.02458   6
  -4   0   4 17.0591 1.39309   3
   3   0  -4 5.12037 0.86510   8
   3   0  -4 4.61156 0.65625   7
   3   0  -4 6.41412 0.65038   4
   3   0  -4 7.27177 0.69294   2
  -3   0   4 4.76130 0.74536   5
  -3   0   4 5.10507 0.66155   6
  -3   0   4 4.69689 0.74596   3
   2   0  -4 155.774 8.90479   8
   2   0  -4 156.275 8.83033   7
   2   0  -4 156.825 8.84170   2
   2   0  -4 156.783 8.78634   4
  -2   0   4 150.853 8.87269   3
  -2   0   4 158.661 8.89008   5
  -2   0   4 163.763 8.84423   6
  -2   0   4 156.675 8.71741   1
   1   0  -4 140.576 8.48723   8
   1   0  -4 141.199 8.40342   4
   1   0  -4 166.281 8.49582   2
  -1   0   4 160.376 8.47440   6
   0   0  -4 532.202 30.0800   7
   0   0  -4 528.470 30.1649   2
   0   0  -4 554.291 30.2129   5
   0   0  -4 553.023 30.1127   8
   0   0  -4 549.512 30.2896   3
   0   0   4 557.386 30.2466   1
   0   0   4 558.501 30.2303   4
   0   0   4 536.927 30.1624   6
  -1   0  -4 813.704 44.8339   3
  -1   0  -4 811.982 44.7556   6
  -1   0  -4 802.624 44.8675   7
  -1   0  -4 802.968 44.7903   5
   1   0   4 816.536 44.8070   4
   1   0   4 793.842 44.9160   1
   1   0   4 829.464 44.8533   2
   1   0   4 836.512 45.1549   8
  -2   0  -4 16.5530 1.00863   6
  -2   0  -4 14.1324 1.11634   3
  -2   0  -4 13.8008 1.02537   7
   2   0   4 15.2012 0.96065   2
  -3   0  -4 61.5581 3.67558   7
  -3   0  -4 59.3510 3.61596   6
  -3   0  -4 63.5952 3.82824   3
  -3   0  -4 59.9615 3.75118   5
   3   0   4 62.1656 3.59537   2
   3   0   4 61.2084 3.78246   8
   3   0   4 61.3204 3.59199   1
   3   0   4 62.1109 3.76100   4
  -4   0  -4 43.4320 2.86162   3
  -4   0  -4 38.4208 2.59925   7
  -4   0  -4 39.2841 2.73731   5
  -4   0  -4 39.9106 2.54152   6
   4   0   4 38.9756 2.79753   8
   4   0   4 40.6216 2.75863   4
   4   0   4 39.7599 2.51942   2
   4   0   4 39.5735 2.48784   1
  -5   0  -4 32.4337 2.58422   5
  -5   0  -4 35.7424 2.78757   3
  -5   0  -4 32.2467 2.34627   6
   5   0   4 35.9485 2.69646   4
   5   0   4 38.4703 2.78790   8
  -6   0  -4 14.5346 1.94388   5
  -6   0  -4 13.2979 2.03532   3
   6   0   4 15.5137 1.78885   4
   6   0   4 15.9795 1.85726   8
  -7   0  -4 -0.1219 0.97968   5
  -7   0  -4 -0.5466 1.07221   3
   7   0   4 1.01506 1.09540   8
   7   0   4 0.72817 1.13971   4
   7  -1  -4 2.22772 1.15277   8
  -7   1   4 -0.3289 1.00175   5
   6  -1  -4 1.28515 0.63254   2
   6  -1  -4 2.63601 1.05238   8
   6  -1  -4 -0.5151 0.66751   4
  -6   1   4 1.89344 0.99093   3
  -6   1   4 0.26748 0.68365   5
  -6   1   4 1.43545 0.65760   6
   5  -1  -4 8.83904 1.21254   4
   5  -1  -4 9.74122 1.03286   2
   5  -1  -4 10.7413 1.52419   8
  -5   1   4 9.37154 1.20177   6
  -5   1   4 9.88317 1.44516   5
  -5   1   4 10.0554 1.36547   3
   4  -1  -4 23.8467 1.93492   8
   4  -1  -4 21.2746 1.62034   2
   4  -1  -4 22.8174 1.67940   4
   4  -1  -4 22.4309 1.46885   1
   4  -1  -4 23.2410 1.56563   7
  -4   1   4 23.0839 1.55841   7
  -4   1   4 20.7025 1.72167   5
  -4   1   4 23.1051 1.69083   6
  -4   1   4 21.2479 1.46382   1
  -4   1   4 22.3215 1.74533   3
   3  -1  -4 887.616 48.8703   7
   3  -1  -4 887.668 49.0734   8
   3  -1  -4 901.231 48.9251   4
   3  -1  -4 863.155 48.9256   2
  -3   1   4 885.738 48.9886   6
  -3   1   4 886.169 48.8432   1
  -3   1   4 887.527 48.9752   3
  -3   1   4 887.864 49.0367   5
   2  -1  -4 4.57468 0.68372   8
   2  -1  -4 3.59200 0.39683   4
   2  -1  -4 3.56202 0.35322   7
   2  -1  -4 3.94831 0.44966   2
  -2   1   4 3.65826 0.46822   3
  -2   1   4 3.66512 0.52524   6
  -2   1   4 4.36978 0.54507   5
  -2   1   4 3.12404 0.41081   1
   1  -1  -4 793.031 44.6137   3
   1  -1  -4 744.787 44.5674   7
   1  -1  -4 814.215 44.6869   8
   1  -1  -4 785.062 44.5486   2
  -1   1   4 837.077 44.5299   1
  -1   1   4 803.070 44.6876   3
  -1   1   4 827.697 44.6069   5
  -1   1   4 820.768 44.5531   6
  -1   1   4 853.342 44.7353   4
   0  -1  -4 992.021 56.7477   2
   0  -1  -4 996.457 56.8312   3
   0  -1  -4 958.457 56.7366   7
   0   1   4 1026.39 56.8990   4
   0   1   4 1207.19 56.9258   8
   0   1   4 1019.85 56.8114   1
   0   1   4 997.700 56.7792   6
  -1  -1  -4 706.610 39.2478   3
  -1  -1  -4 710.566 39.2519   6
  -1  -1  -4 706.725 39.1569   5
  -1  -1  -4 718.586 39.2460   7
   1   1   4 722.159 39.2163   4
   1   1   4 709.252 39.2080   8
   1   1   4 702.917 39.1472   1
   1   1   4 700.067 39.1646   2
   1   1   4 720.079 39.2872   6
  -2  -1  -4 37.5255 2.36416   5
  -2  -1  -4 38.0149 2.22586   6
  -2  -1  -4 38.2371 2.46666   3
  -2  -1  -4 38.5503 2.41606   7
   2   1   4 37.5213 2.40809   8
   2   1   4 39.2021 2.28330   1
   2   1   4 38.4783 2.41092   4
   2   1   4 38.4114 2.31255   2
  -3  -1  -4 1.09951 0.47418   3
  -3  -1  -4 0.94787 0.29022   6
  -3  -1  -4 0.66756 0.42167   7
  -3  -1  -4 0.77486 0.36605   5
   3   1   4 0.93831 0.43786   4
   3   1   4 0.92744 0.49430   8
   3   1   4 0.94794 0.35706   2
   3   1   4 1.10518 0.31965   1
  -4  -1  -4 0.05461 0.38910   6
  -4  -1  -4 -0.1159 0.54548   7
  -4  -1  -4 1.24506 0.76763   3
  -4  -1  -4 1.38515 0.65049   5
   4   1   4 1.49728 0.69180   4
   4   1   4 0.74205 0.65574   8
   4   1   4 1.35111 0.52993   2
   4   1   4 0.74941 0.39438   1
  -5  -1  -4 5.06541 1.13677   5
  -5  -1  -4 3.53908 1.13765   3
   5   1   4 5.25404 1.11317   8
   5   1   4 3.36666 0.91667   2
   5   1   4 4.67715 1.10789   4
  -6  -1  -4 17.1255 1.87605   5
  -6  -1  -4 16.5569 2.25887   3
   6   1   4 11.5846 1.82237   4
   6   1   4 14.8626 2.14127   8
  -7  -1  -4 0.06294 1.00046   5
  -7  -1  -4 -0.8316 1.12460   3
   7   1   4 2.84575 1.23588   8
   7   1   4 0.91981 0.95298   4
   7  -2  -4 1.91286 1.00356   4
   7  -2  -4 3.30501 1.28932   8
  -7   2   4 2.36631 1.21253   5
   6  -2  -4 3.02335 0.77622   2
   6  -2  -4 4.26743 1.30956   8
   6  -2  -4 1.56154 0.99276   4
  -6   2   4 2.29530 1.04741   5
  -6   2   4 2.59323 0.79807   6
   5  -2  -4 12.4885 1.32063   4
   5  -2  -4 12.3942 1.06548   1
   5  -2  -4 11.2443 1.41512   8
   5  -2  -4 13.6091 1.20073   2
  -5   2   4 13.0597 1.44814   5
  -5   2   4 12.2004 1.27494   6
  -5   2   4 12.1907 1.26907   3
  -5   2   4 11.3015 1.03136   1
   4  -2  -4 218.802 12.2198   7
   4  -2  -4 218.372 12.4066   4
   4  -2  -4 204.162 12.5606   8
   4  -2  -4 214.887 12.3689   2
  -4   2   4 222.405 12.3041   1
  -4   2   4 228.441 12.5449   5
  -4   2   4 214.115 12.2937   7
  -4   2   4 220.325 12.4920   6
  -4   2   4 224.641 12.4058   3
   3  -2  -4 186.508 10.4427   7
   3  -2  -4 161.231 10.5615   2
  -3   2   4 183.245 10.5516   1
  -3   2   4 186.302 10.6611   5
  -3   2   4 200.959 10.6997   6
  -3   2   4 207.070 10.5696   3
   2  -2  -4 28.5050 1.84473   2
   2  -2  -4 28.2705 1.90413   8
   2  -2  -4 29.4929 1.80964   4
  -2   2   4 34.1460 1.84945   4
  -2   2   4 25.2327 1.68834   3
   1  -2  -4 715.762 38.8966   8
   1  -2  -4 689.161 38.8671   2
   1  -2  -4 688.245 38.8244   7
  -1   2   4 736.294 38.8596   4
  -1   2   4 712.064 38.7839   5
  -1   2   4 697.532 38.8588   1
  -1   2   4 708.717 38.8909   8
  -1   2   4 687.451 38.8560   6
   0  -2  -4 24.2395 1.50854   2
   0  -2  -4 23.9168 1.47172   3
   0  -2  -4 23.4344 1.53902   7
   0   2   4 23.5010 1.47371   1
   0   2   4 24.9668 1.51846   2
   0   2   4 25.7206 1.49828   4
   0   2   4 22.7759 1.41125   6
   0   2   4 23.8115 1.50291   8
  -1  -2  -4 598.489 32.8246   7
  -1  -2  -4 585.247 32.6443   5
  -1  -2  -4 579.511 32.7857   3
   1   2   4 590.457 32.7448   4
   1   2   4 604.379 32.7397   2
   1   2   4 597.917 32.7670   8
   1   2   4 589.780 32.5965   6
   1   2   4 590.148 32.6592   1
  -2  -2  -4 1399.58 78.6407   7
  -2  -2  -4 1440.45 78.5120   5
  -2  -2  -4 1427.16 78.5264   6
  -2  -2  -4 1404.03 78.6619   3
   2   2   4 1418.01 78.6459   1
   2   2   4 1441.69 78.6176   8
   2   2   4 1416.91 78.5671   4
   2   2   4 1450.43 78.5356   2
  -3  -2  -4 20.0519 1.56258   3
  -3  -2  -4 21.0028 1.39431   5
  -3  -2  -4 18.6064 1.05391   6
  -3  -2  -4 18.3052 1.45320   7
   3   2   4 13.5049 1.31599   8
   3   2   4 14.8775 1.25901   2
   3   2   4 11.5968 1.29627   4
   3   2   4 13.5703 1.10206   1
  -4  -2  -4 53.4731 3.20205   5
  -4  -2  -4 54.2360 3.42968   3
  -4  -2  -4 46.2875 3.20727   7
   4   2   4 41.2009 3.19834   8
   4   2   4 41.2653 3.12415   4
   4   2   4 43.5418 3.01117   2
  -5  -2  -4 1.71232 1.05145   3
  -5  -2  -4 4.13967 0.98151   7
  -5  -2  -4 6.11524 1.14915   5
   5   2   4 3.15167 0.96895   4
   5   2   4 2.39226 0.96251   8
   5   2   4 3.62751 0.84850   2
  -6  -2  -4 1.47800 1.07212   5
  -6  -2  -4 0.47952 1.08724   3
   6   2   4 2.58297 1.05988   8
   6   2   4 0.25439 0.76666   4
   7  -3  -4 9.53110 1.63800   4
   7  -3  -4 13.3834 2.11066   8
  -7   3   4 8.46107 1.47545   6
  -7   3   4 10.2363 1.76910   5
   6  -3  -4 44.3218 3.31979   4
   6  -3  -4 40.8267 3.51815   8
  -6   3   4 52.4237 3.54444   5
  -6   3   4 50.1214 3.36578   6
   5  -3  -4 8.60001 1.22935   4
   5  -3  -4 9.51789 1.63283   8
   5  -3  -4 9.67635 1.07936   2
  -5   3   4 10.8626 1.44740   5
  -5   3   4 9.73209 1.00274   1
  -5   3   4 10.6711 1.38667   6
   4  -3  -4 0.48991 0.61853   2
   4  -3  -4 0.95044 0.91609   8
   4  -3  -4 0.07470 0.42469   4
  -4   3   4 1.21019 0.54490   5
  -4   3   4 3.26781 0.56236   1
  -4   3   4 2.00201 0.45484   3
  -4   3   4 1.58083 0.57491   6
   3  -3  -4 61.3882 3.52135   7
   3  -3  -4 65.1646 3.77311   2
   3  -3  -4 62.6096 3.75211   4
   3  -3  -4 63.8431 3.90628   8
  -3   3   4 63.8562 3.77088   4
  -3   3   4 60.5871 3.81922   6
  -3   3   4 61.3004 3.57548   3
  -3   3   4 60.1987 3.75290   5
  -3   3   4 59.5520 3.72683   1
   2  -3  -4 46.3919 2.76788   4
   2  -3  -4 47.6166 2.79767   2
   2  -3  -4 50.3034 2.88466   8
   2  -3  -4 53.5594 2.66283   7
  -2   3   4 39.2961 2.76328   6
  -2   3   4 42.5614 2.76017   4
  -2   3   4 36.9870 2.67114   5
  -2   3   4 44.7072 2.77612   1
   1  -3  -4 592.309 32.7731   7
   1  -3  -4 598.886 32.8449   8
   1  -3  -4 597.845 32.8134   2
   1  -3  -4 590.988 32.6358   3
  -1   3   4 572.170 32.6266   5
  -1   3   4 595.426 32.7632   6
  -1   3   4 584.585 32.7889   1
  -1   3   4 607.949 32.8009   4
  -1   3   4 594.720 32.8384   8
   0  -3  -4 215.039 12.3012   7
   0  -3  -4 224.473 12.2113   3
   0  -3  -4 217.231 12.0090   5
   0  -3  -4 215.146 12.2630   2
   0   3   4 219.821 12.2385   4
   0   3   4 216.934 12.1134   6
   0   3   4 214.974 12.2035   1
   0   3   4 217.541 12.2682   8
   0   3   4 223.940 12.2673   2
  -1  -3  -4 1012.02 55.6699   3
  -1  -3  -4 1036.83 55.4672   5
  -1  -3  -4 1034.18 55.6533   2
  -1  -3  -4 1023.03 55.7322   7
   1   3   4 948.907 55.6249   8
   1   3   4 1012.63 55.6343   2
   1   3   4 1005.70 55.5134   1
   1   3   4 984.888 55.5992   4
  -2  -3  -4 77.4069 4.47962   3
  -2  -3  -4 76.7139 4.49737   7
  -2  -3  -4 78.8915 4.25599   5
   2   3   4 66.5423 4.30422   4
   2   3   4 69.2476 4.30538   2
   2   3   4 66.8463 4.36141   8
   2   3   4 67.2658 4.14003   1
  -3  -3  -4 13.1185 1.39500   3
  -3  -3  -4 14.8783 1.24708   5
  -3  -3  -4 12.9831 1.37064   7
   3   3   4 13.5302 1.28009   4
   3   3   4 14.0795 1.22896   2
   3   3   4 13.9793 1.03066   1
   3   3   4 13.5016 1.34776   8
  -4  -3  -4 19.3437 1.71841   5
  -4  -3  -4 21.2829 1.90690   7
  -4  -3  -4 16.1168 1.84604   3
   4   3   4 17.2747 1.79350   8
   4   3   4 19.5201 1.72891   4
   4   3   4 19.3792 1.68819   2
  -5  -3  -4 1.79556 0.85346   7
  -5  -3  -4 3.16247 1.17484   3
  -5  -3  -4 2.07439 0.92376   5
   5   3   4 2.14373 0.85402   4
   5   3   4 2.68093 1.01607   8
   5   3   4 1.76484 0.74128   2
  -6  -3  -4 6.74239 1.56214   5
  -6  -3  -4 2.28743 1.41898   3
   6   3   4 6.27307 1.44445   8
   6   3   4 4.73896 1.17035   4
   7  -4  -4 3.62489 1.48116   8
   7  -4  -4 3.08553 1.30032   4
  -7   4   4 3.22024 1.04057   6
  -7   4   4 1.68922 1.10105   5
   6  -4  -4 0.45414 1.10853   8
   6  -4  -4 1.69130 0.62358   1
   6  -4  -4 0.34881 0.86030   4
  -6   4   4 1.10621 0.88245   5
  -6   4   4 0.99318 0.70165   6
  -6   4   4 0.94420 0.56582   1
   5  -4  -4 -0.1654 0.59498   4
   5  -4  -4 0.85439 1.11898   8
   5  -4  -4 0.37311 0.62168   2
  -5   4   4 1.50323 0.57948   1
  -5   4   4 2.79690 0.80419   6
  -5   4   4 2.00092 0.74298   5
   4  -4  -4 40.2749 2.68295   2
   4  -4  -4 41.1586 2.95129   8
   4  -4  -4 39.9080 2.65800   4
  -4   4   4 39.1847 2.66799   5
  -4   4   4 38.8643 2.74766   6
  -4   4   4 39.3696 2.63724   1
   3  -4  -4 1.86028 0.56828   2
   3  -4  -4 1.50694 0.65924   8
   3  -4  -4 0.30699 0.38136   4
   3  -4  -4 1.05882 0.27481   7
  -3   4   4 0.58766 0.42077   6
  -3   4   4 1.04383 0.40820   5
  -3   4   4 0.99372 0.16912   3
  -3   4   4 1.27292 0.42744   1
  -3   4   4 1.13716 0.45478   4
   2  -4  -4 1410.10 78.1458   2
   2  -4  -4 1462.24 78.2521   8
   2  -4  -4 1422.79 78.0257   7
  -2   4   4 1410.25 78.1544   6
  -2   4   4 1428.09 78.1634   4
  -2   4   4 1384.30 77.9935   5
  -2   4   4 1400.92 78.1501   1
   1  -4  -4 1012.90 56.0572   8
   1  -4  -4 1033.74 55.8781   3
   1  -4  -4 1001.85 56.0091   2
   1  -4  -4 1018.56 55.9838   7
  -1   4   4 1013.31 55.9798   1
  -1   4   4 1000.39 56.0418   8
  -1   4   4 1007.39 55.9915   4
  -1   4   4 1049.25 55.9316   6
  -1   4   4 986.363 55.9345   5
   0  -4  -4 0.49376 0.32237   2
   0  -4  -4 0.52197 0.34371   7
   0  -4  -4 0.67589 0.28760   3
   0  -4  -4 0.87695 0.12637   5
   0   4   4 0.85980 0.35353   2
   0   4   4 0.35246 0.25571   1
   0   4   4 0.66820 0.19242   6
   0   4   4 0.47187 0.33791   8
   0   4   4 0.55631 0.26750   4
  -1  -4  -4 0.20177 0.34537   3
  -1  -4  -4 -0.0275 0.18609   5
  -1  -4  -4 -0.2621 0.32900   7
  -1  -4  -4 0.26673 0.25831   2
   1   4   4 -0.0793 0.24860   2
   1   4   4 -0.1355 0.19232   1
   1   4   4 0.28958 0.30056   4
   1   4   4 -0.1244 0.26920   8
  -2  -4  -4 47.5218 2.90087   5
  -2  -4  -4 43.7394 3.13506   3
  -2  -4  -4 47.5128 3.20955   7
   2   4   4 50.0620 3.08940   2
   2   4   4 48.5342 3.04176   4
   2   4   4 46.9897 2.84479   1
   2   4   4 44.6856 3.09222   8
  -3  -4  -4 0.77351 0.48021   5
  -3  -4  -4 1.09987 0.70692   7
  -3  -4  -4 2.05720 0.79410   3
   3   4   4 0.51221 0.53171   2
   3   4   4 0.56710 0.53675   4
   3   4   4 1.30519 0.68997   8
  -4  -4  -4 14.1389 1.68897   7
  -4  -4  -4 15.0052 1.47491   5
  -4  -4  -4 15.7345 2.03633   3
   4   4   4 13.8622 1.64879   8
   4   4   4 15.2313 1.55091   4
   4   4   4 14.3002 1.49892   2
  -5  -4  -4 6.16920 1.30924   5
  -5  -4  -4 4.20430 1.44716   3
  -5  -4  -4 4.05968 1.26878   7
   5   4   4 3.22251 1.06199   2
   5   4   4 3.31454 0.99886   4
   5   4   4 2.52531 1.02636   8
  -6  -4  -4 3.26962 1.50148   3
   6   4   4 5.56192 1.22162   4
   6   4   4 3.96490 1.24203   8
   7  -5  -4 -0.9077 0.94209   4
   7  -5  -4 -0.2032 1.32236   8
  -7   5   4 0.27806 0.93112   5
  -7   5   4 -0.1058 0.77968   6
   6  -5  -4 7.16484 1.37874   4
   6  -5  -4 6.67274 1.67224   8
  -6   5   4 6.59292 1.15907   1
  -6   5   4 7.13346 1.35405   5
  -6   5   4 7.75593 1.37013   6
   5  -5  -4 32.9173 2.58192   2
   5  -5  -4 33.0243 2.91078   8
   5  -5  -4 35.1640 2.65350   4
  -5   5   4 40.5982 2.64428   1
  -5   5   4 34.1877 2.67023   6
  -5   5   4 34.8286 2.59808   5
   4  -5  -4 1.65261 0.65589   4
   4  -5  -4 2.26352 0.80090   2
   4  -5  -4 2.18385 0.96820   8
  -4   5   4 0.12810 0.48918   6
  -4   5   4 0.84275 0.53039   5
  -4   5   4 1.13152 0.64497   4
  -4   5   4 0.90157 0.60162   1
   3  -5  -4 15.8138 1.40968   2
   3  -5  -4 14.3122 1.35603   4
   3  -5  -4 15.2552 1.52857   8
   3  -5  -4 20.1247 1.21386   7
  -3   5   4 17.1304 1.39673   1
  -3   5   4 15.0246 1.37760   4
  -3   5   4 17.1517 1.39090   6
  -3   5   4 18.5293 1.29072   5
   2  -5  -4 69.3978 4.37395   2
   2  -5  -4 73.3728 4.28196   7
   2  -5  -4 68.7936 4.44734   8
  -2   5   4 67.9615 4.43287   8
  -2   5   4 76.0431 4.15207   5
  -2   5   4 75.8650 4.35859   6
  -2   5   4 69.1594 4.36981   4
  -2   5   4 73.8299 4.38201   1
   1  -5  -4 -0.1365 0.19120   3
   1  -5  -4 0.05793 0.35448   8
   1  -5  -4 -0.0582 0.30847   2
   1  -5  -4 0.19149 0.37869   7
  -1   5   4 0.04723 0.36257   8
  -1   5   4 0.04790 0.24158   6
  -1   5   4 0.17575 0.28534   4
  -1   5   4 0.11624 0.30123   1
  -1   5   4 0.05310 0.10501   5
   0  -5  -4 42.6813 2.69235   3
   0  -5  -4 40.8151 2.75840   2
   0  -5  -4 41.2495 2.39918   5
   0  -5  -4 41.2464 2.83538   7
   0   5   4 45.4090 2.75643   4
   0   5   4 41.0537 2.66127   1
   0   5   4 42.5031 2.76703   2
   0   5   4 45.2495 2.83002   8
   0   5   4 42.1134 2.49694   6
  -1  -5  -4 63.0522 4.14939   7
  -1  -5  -4 62.4702 4.02998   3
  -1  -5  -4 64.2331 3.72111   5
  -1  -5  -4 64.7179 4.06162   2
   1   5   4 63.5572 4.05796   8
   1   5   4 63.5653 3.85072   1
   1   5   4 64.2626 4.04553   2
   1   5   4 67.4440 3.99689   4
  -2  -5  -4 2.41833 0.79770   7
  -2  -5  -4 1.64130 0.49103   5
  -2  -5  -4 2.75397 0.78856   3
  -2  -5  -4 0.58597 0.58203   2
   2   5   4 1.64586 0.59851   2
   2   5   4 0.27280 0.45645   8
   2   5   4 0.31754 0.32317   4
  -3  -5  -4 4.38943 1.14534   3
  -3  -5  -4 4.53725 1.10863   7
   3   5   4 4.17245 0.88666   4
   3   5   4 4.95277 1.01044   2
   3   5   4 4.62464 1.03409   8
  -4  -5  -4 1.47255 0.98995   7
  -4  -5  -4 0.94758 0.98723   3
   4   5   4 2.05384 0.76504   4
   4   5   4 1.33861 0.76220   2
   4   5   4 1.79718 0.88654   8
  -5  -5  -4 -0.4674 1.08428   3
  -5  -5  -4 -0.3687 0.97587   7
   5   5   4 1.00187 0.77717   4
   5   5   4 1.20225 0.97618   8
   5   5   4 0.72475 0.77715   2
   7  -6  -4 1.79239 0.76633   1
   7  -6  -4 -1.4499 1.05123   4
   7  -6  -4 0.06906 1.40798   8
  -7   6   4 0.81301 0.95392   6
  -7   6   4 0.38136 0.84406   5
  -7   6   4 0.81307 0.73960   1
   6  -6  -4 15.0732 1.77393   4
   6  -6  -4 14.5126 2.29042   8
  -6   6   4 15.5323 1.91055   5
  -6   6   4 13.5388 1.92601   6
  -6   6   4 15.9241 1.84334   1
   5  -6  -4 5.01877 1.08440   2
   5  -6  -4 5.30331 1.42665   8
   5  -6  -4 3.72380 0.93958   4
  -5   6   4 6.19953 1.04146   5
  -5   6   4 3.42167 0.96691   1
  -5   6   4 5.04930 1.11139   6
   4  -6  -4 41.7112 3.34203   8
   4  -6  -4 43.4657 3.17572   4
   4  -6  -4 48.6901 3.22483   2
  -4   6   4 47.8467 3.18286   1
  -4   6   4 46.5446 3.20920   4
  -4   6   4 49.6782 3.03866   5
  -4   6   4 46.7759 3.21680   6
   3  -6  -4 16.2358 1.54819   8
   3  -6  -4 16.2484 1.41147   2
   3  -6  -4 14.2554 1.36113   4
   3  -6  -4 14.3822 1.16234   7
  -3   6   4 14.6412 1.12802   5
  -3   6   4 14.4592 1.32079   6
  -3   6   4 13.7172 1.35023   4
  -3   6   4 12.9234 1.29640   1
   2  -6  -4 46.6101 2.99728   7
   2  -6  -4 46.0809 3.18054   8
   2  -6  -4 44.5439 3.07489   2
  -2   6   4 48.8668 3.10976   4
  -2   6   4 48.9719 3.21538   8
  -2   6   4 47.4749 2.99595   6
  -2   6   4 44.9176 2.75755   5
  -2   6   4 48.6731 3.07978   1
   1  -6  -4 59.8917 3.94607   7
   1  -6  -4 61.6054 4.03284   8
   1  -6  -4 61.1942 3.71546   3
   1  -6  -4 65.5327 3.97016   2
  -1   6   4 64.3013 4.04494   8
  -1   6   4 62.7616 3.93724   4
  -1   6   4 62.7117 3.74138   6
  -1   6   4 62.1737 3.88545   1
   0  -6  -4 225.830 12.9248   3
   0  -6  -4 238.917 13.0909   2
   0  -6  -4 216.973 13.0986   7
   0   6   4 230.943 13.0053   4
   0   6   4 222.618 12.8955   1
   0   6   4 225.951 13.0425   2
   0   6   4 229.674 13.0897   8
  -1  -6  -4 3.90290 1.03588   7
  -1  -6  -4 3.52870 0.90980   3
  -1  -6  -4 3.46996 0.88019   2
   1   6   4 3.52993 0.59732   1
   1   6   4 1.40988 0.57295   4
   1   6   4 3.22450 0.81311   2
   1   6   4 0.96999 0.63142   8
  -2  -6  -4 37.4629 3.09541   7
  -2  -6  -4 42.1388 3.04010   3
  -2  -6  -4 42.7843 2.99083   2
   2   6   4 41.2076 2.96130   2
   2   6   4 41.0816 2.85810   4
   2   6   4 39.5541 2.93473   8
  -3  -6  -4 3.90796 1.17079   3
  -3  -6  -4 3.23158 1.14085   7
  -3  -6  -4 2.58951 0.91498   2
   3   6   4 3.15214 0.98993   2
   3   6   4 3.15290 0.97629   8
   3   6   4 2.68090 0.79651   4
  -4  -6  -4 1.02259 0.74302   2
  -4  -6  -4 -0.0441 1.11113   3
  -4  -6  -4 0.37100 0.96472   7
   4   6   4 0.44175 0.60299   4
   4   6   4 0.22265 0.70432   2
   4   6   4 -0.1696 0.71194   8
  -5  -6  -4 3.19220 1.51308   3
  -5  -6  -4 1.86147 1.35702   7
  -5  -6  -4 2.26506 1.11070   2
   5   6   4 3.39768 1.06890   4
   5   6   4 3.92933 1.31962   8
   5   6   4 2.20297 1.12862   2
   7  -7  -4 -1.6214 1.44138   8
   7  -7  -4 2.12629 1.00503   1
   7  -7  -4 -0.4181 1.00171   4
  -7   7   4 1.31969 1.11357   6
  -7   7   4 0.15910 0.84369   1
  -7   7   4 -0.6985 0.83450   5
   6  -7  -4 11.1171 1.76479   4
   6  -7  -4 11.4325 2.13736   8
  -6   7   4 17.8290 1.80106   1
  -6   7   4 16.9616 1.69078   5
  -6   7   4 14.3362 1.90778   6
   5  -7  -4 2.62641 1.01227   2
   5  -7  -4 3.40361 0.99049   4
   5  -7  -4 1.97276 1.21791   8
  -5   7   4 3.71872 0.95695   4
  -5   7   4 4.04848 0.94640   1
  -5   7   4 6.64510 1.19746   6
  -5   7   4 5.49377 1.00395   5
   4  -7  -4 20.5149 2.04728   8
   4  -7  -4 18.3619 1.75758   2
   4  -7  -4 18.7265 1.78868   4
  -4   7   4 20.3153 1.81303   4
  -4   7   4 16.6431 1.60672   6
  -4   7   4 21.8583 1.78108   1
  -4   7   4 18.4948 1.47705   5
   3  -7  -4 1.78146 0.78785   8
   3  -7  -4 3.52503 0.88546   2
  -3   7   4 1.73080 0.68846   4
  -3   7   4 1.13915 0.60149   1
  -3   7   4 1.55558 0.61307   6
   2  -7  -4 1.86411 0.64079   7
   2  -7  -4 1.13280 0.63666   8
   2  -7  -4 1.47492 0.67451   2
  -2   7   4 0.82778 0.53314   1
  -2   7   4 0.04278 0.48659   4
  -2   7   4 2.16512 0.52097   6
  -2   7   4 0.11850 0.65196   8
   1  -7  -4 2.88687 0.86005   7
   1  -7  -4 4.05414 0.84148   2
   1  -7  -4 3.07139 0.85879   8
  -1   7   4 0.85434 0.72619   8
  -1   7   4 4.80386 0.65635   6
  -1   7   4 1.26195 0.65016   4
  -1   7   4 2.41586 0.71978   2
  -1   7   4 2.90018 0.68908   1
   0  -7  -4 107.231 6.50521   7
   0  -7  -4 100.754 6.23121   3
   0  -7  -4 107.471 6.43016   2
   0   7   4 103.301 6.20548   1
   0   7   4 102.948 6.39020   2
   0   7   4 101.869 6.43386   8
   0   7   4 103.889 6.32760   4
  -1  -7  -4 5.88566 1.13276   2
  -1  -7  -4 5.75833 1.09673   3
  -1  -7  -4 4.13450 1.20406   7
   1   7   4 6.27482 0.90215   1
   1   7   4 7.57120 1.22369   2
   1   7   4 6.42247 1.07098   4
   1   7   4 6.25019 1.19523   8
  -2  -7  -4 0.71795 0.92975   7
  -2  -7  -4 2.18023 0.92396   3
  -2  -7  -4 2.20857 0.84895   2
   2   7   4 1.85465 0.71135   4
   2   7   4 1.72281 0.83845   8
   2   7   4 3.33779 0.93982   2
  -3  -7  -4 -0.2667 0.67265   2
  -3  -7  -4 -1.9520 0.63132   3
  -3  -7  -4 -0.9392 0.80574   7
   3   7   4 0.50325 0.78370   2
   3   7   4 0.40141 0.63090   4
   3   7   4 -0.6537 0.71256   8
  -4  -7  -4 1.17678 1.28848   7
  -4  -7  -4 1.80250 0.91802   2
  -4  -7  -4 0.59207 1.17465   3
   4   7   4 1.94880 0.83412   4
   4   7   4 3.56105 1.26913   8
   4   7   4 2.99232 1.09830   2
   7  -8  -4 -1.5286 1.51758   8
   7  -8  -4 -2.3099 0.83903   4
  -7   8   4 -0.3935 0.94954   6
  -7   8   4 -1.1280 0.85112   1
   6  -8  -4 -0.4989 1.33160   8
   6  -8  -4 -0.1117 0.85183   4
  -6   8   4 0.00596 0.86322   1
  -6   8   4 1.03171 0.93119   6
   5  -8  -4 1.95639 1.07677   2
   5  -8  -4 1.51184 1.20371   8
   5  -8  -4 2.80679 1.00547   4
  -5   8   4 1.88802 0.92979   4
  -5   8   4 2.64700 0.95203   6
  -5   8   4 2.35775 0.83480   1
   4  -8  -4 16.0528 1.65919   4
   4  -8  -4 13.6001 1.64315   8
   4  -8  -4 14.0996 1.62111   2
  -4   8   4 13.3861 1.52757   1
  -4   8   4 13.7409 1.41216   6
  -4   8   4 14.7581 1.62885   4
   3  -8  -4 4.00730 1.00102   2
   3  -8  -4 6.05776 1.29104   8
  -3   8   4 4.22716 0.85645   6
  -3   8   4 3.35305 0.88411   1
  -3   8   4 4.96628 1.05157   4
  -3   8   4 4.03127 1.12998   8
   2  -8  -4 44.2179 2.96250   2
   2  -8  -4 38.5249 2.97363   8
   2  -8  -4 38.6965 2.81153   7
  -2   8   4 37.4553 2.79526   1
  -2   8   4 39.8236 3.00264   8
  -2   8   4 38.9382 2.65877   6
  -2   8   4 38.5959 2.86544   4
   1  -8  -4 5.98442 1.16469   2
   1  -8  -4 6.19118 1.20635   8
   1  -8  -4 5.18366 1.13574   7
  -1   8   4 5.97745 1.21272   8
  -1   8   4 4.60469 0.90109   1
  -1   8   4 6.45410 1.11025   4
   0  -8  -4 1.99430 0.78728   2
   0  -8  -4 1.58930 0.90345   7
   0  -8  -4 1.73358 0.72507   3
   0   8   4 2.46572 0.82207   8
   0   8   4 2.10325 0.60206   1
   0   8   4 1.89867 0.90172   2
   0   8   4 1.37670 0.65467   4
  -1  -8  -4 2.57642 1.10181   7
  -1  -8  -4 4.48505 1.12517   2
  -1  -8  -4 3.77998 0.99644   3
   1   8   4 4.11418 1.08754   2
   1   8   4 4.63642 0.98978   4
   1   8   4 4.03039 1.14824   8
  -2  -8  -4 3.60760 1.27962   7
  -2  -8  -4 3.51129 1.12887   3
  -2  -8  -4 2.42599 1.02112   2
   2   8   4 2.32493 1.04551   8
   2   8   4 1.97289 0.81746   4
   2   8   4 1.37865 0.96556   2
  -3  -8  -4 2.96875 1.35007   3
  -3  -8  -4 1.64839 1.28993   7
  -3  -8  -4 2.89974 1.08318   2
   3   8   4 2.05390 1.03118   2
   3   8   4 2.21014 0.89574   4
   3   8   4 2.55667 1.12968   8
   6  -9  -4 5.14834 1.47526   4
   6  -9  -4 5.12000 1.88162   8
  -6   9   4 5.87491 1.43742   1
  -6   9   4 5.54415 1.41378   6
   5  -9  -4 4.21512 1.26113   4
   5  -9  -4 1.00148 1.27365   2
   5  -9  -4 3.25590 1.30856   8
  -5   9   4 6.95291 1.34787   1
  -5   9   4 6.57890 1.24980   6
  -5   9   4 4.34565 1.26537   4
   4  -9  -4 2.29060 0.79284   4
   4  -9  -4 2.24725 1.16071   8
   4  -9  -4 0.48403 0.94588   2
  -4   9   4 1.72423 0.80137   4
  -4   9   4 2.44703 0.84271   6
  -4   9   4 1.61523 0.82348   1
   3  -9  -4 2.15283 1.02655   8
   3  -9  -4 3.48964 1.06005   2
  -3   9   4 2.91059 1.00246   8
  -3   9   4 2.62258 0.87708   1
  -3   9   4 3.72596 1.00903   4
  -3   9   4 4.16137 0.89290   6
   2  -9  -4 2.33712 0.90374   7
   2  -9  -4 2.48603 0.89671   2
   2  -9  -4 0.42105 0.72974   8
  -2   9   4 1.16018 0.74041   4
  -2   9   4 2.46321 0.79026   1
  -2   9   4 0.98942 0.81840   8
   1  -9  -4 2.72508 1.01329   8
   1  -9  -4 3.14687 1.02361   2
   1  -9  -4 5.65013 1.23054   7
  -1   9   4 4.93323 0.97918   1
  -1   9   4 4.12502 1.01033   4
  -1   9   4 3.09667 1.01849   8
   0  -9  -4 19.0393 2.11410   7
   0  -9  -4 19.3425 1.99885   2
   0   9   4 19.4828 1.75772   1
   0   9   4 21.4643 2.11989   8
   0   9   4 21.2066 1.94756   4
   0   9   4 19.8379 2.07057   2
  -1  -9  -4 13.6303 2.02010   2
  -1  -9  -4 17.7346 2.35033   7
   1   9   4 16.7727 2.19716   2
   1   9   4 19.6263 2.08179   8
   1   9   4 14.6832 1.71920   4
  -2  -9  -4 34.7242 3.27563   7
  -2  -9  -4 28.8230 2.87730   3
  -2  -9  -4 32.7464 2.95962   2
   2   9   4 35.6859 3.12019   8
   2   9   4 36.4705 2.85513   4
   2   9   4 35.1283 3.03823   2
  -3  -9  -4 0.98711 1.72958   7
  -3  -9  -4 1.81660 1.04223   2
  -3  -9  -4 1.24677 1.44100   3
   3   9   4 1.34369 1.00662   4
   3   9   4 1.30106 1.28276   8
   3   9   4 2.40929 1.32969   2
   6 -10  -4 2.81126 1.34451   4
   6 -10  -4 -0.9457 1.57668   8
  -6  10   4 2.51397 1.47624   4
  -6  10   4 4.02619 1.21080   6
  -6  10   4 4.74346 1.32994   1
   5 -10  -4 -1.0198 1.16427   8
   5 -10  -4 0.53492 1.00977   4
   5 -10  -4 -0.4865 1.19308   2
  -5  10   4 1.40887 0.91429   1
  -5  10   4 1.26953 0.83564   6
  -5  10   4 1.75549 1.07536   4
   4 -10  -4 -0.5347 0.90759   2
   4 -10  -4 -1.4854 0.90286   8
   4 -10  -4 -0.1439 0.72685   4
  -4  10   4 -0.8454 0.59459   1
  -4  10   4 -0.4151 0.82489   4
  -4  10   4 0.61142 0.70113   6
   3 -10  -4 0.11700 0.91706   8
   3 -10  -4 -0.3113 0.78803   2
  -3  10   4 0.43906 0.82491   4
  -3  10   4 -0.8847 0.91328   8
  -3  10   4 0.82426 0.75765   1
   2 -10  -4 1.70783 1.15130   7
   2 -10  -4 2.67393 1.14596   8
   2 -10  -4 1.86234 0.98008   2
  -2  10   4 2.21961 0.99129   4
  -2  10   4 3.20834 1.00380   1
  -2  10   4 2.33155 0.99287   8
   1 -10  -4 13.4456 2.06451   2
   1 -10  -4 17.3073 1.98276   8
   1 -10  -4 16.1941 2.13492   7
  -1  10   4 17.8089 2.02678   8
  -1  10   4 15.2034 1.61232   1
  -1  10   4 16.3496 1.82656   4
   0 -10  -4 7.19691 1.42537   2
   0 -10  -4 5.34491 1.55536   7
   0  10   4 7.35002 1.63285   8
   0  10   4 6.62723 1.43714   4
   0  10   4 7.29217 1.49338   2
  -1 -10  -4 45.8856 3.74251   2
  -1 -10  -4 45.0761 3.94480   7
   1  10   4 48.4287 3.61916   4
   1  10   4 46.6629 3.79475   2
   1  10   4 50.4687 3.88990   8
  -2 -10  -4 -0.0553 1.04596   2
  -2 -10  -4 3.60396 1.90784   7
   2  10   4 2.99367 1.31114   2
   2  10   4 2.55877 2.13085   8
   2  10   4 1.53373 0.95408   4
   5 -11  -4 2.72090 1.28542   4
   5 -11  -4 2.06832 1.66685   8
  -5  11   4 0.72467 1.07580   1
  -5  11   4 3.82095 1.22563   6
  -5  11   4 1.43808 1.22845   4
   4 -11  -4 -0.0629 1.23655   8
   4 -11  -4 2.27875 1.15660   4
   4 -11  -4 -0.4318 0.99371   2
  -4  11   4 1.67305 0.98214   1
  -4  11   4 1.62216 1.09630   4
   3 -11  -4 1.65176 1.22388   8
   3 -11  -4 1.84129 1.10698   2
  -3  11   4 0.28799 1.16613   8
  -3  11   4 4.24257 1.09910   1
  -3  11   4 0.98584 0.95559   4
   2 -11  -4 33.4024 2.96933   2
   2 -11  -4 35.6874 3.11857   8
  -2  11   4 28.0281 2.94356   8
  -2  11   4 34.1228 2.92667   4
  -2  11   4 34.5376 2.79760   1
   1 -11  -4 40.3838 3.70018   7
   1 -11  -4 47.6612 3.72952   2
   1 -11  -4 48.7916 3.81661   8
  -1  11   4 48.2449 3.61572   4
  -1  11   4 43.7454 3.71210   8
   0 -11  -4 3.51789 1.31298   2
   0 -11  -4 3.99526 1.49700   7
   0  11   4 5.24966 1.55959   8
   0  11   4 4.94107 1.28753   4
   3 -12  -4 1.85132 1.30659   2
  -3  12   4 0.89452 1.30298   4
  -3  12   4 1.26969 0.93036   1
   2 -12  -4 2.11857 1.24729   2
  -2  12   4 2.79832 1.19909   4
  -2  12   4 1.85827 0.92417   1
  -2  12  -5 0.40638 0.97425   4
  -2  12  -5 0.81662 1.15455   8
   2 -12   5 1.72473 1.00220   4
   2 -12   5 1.31466 1.03499   2
   2 -12   5 0.33064 1.14067   8
  -3  12  -5 3.55102 1.37207   4
  -3  12  -5 3.85270 1.26051   1
  -3  12  -5 1.63732 1.36625   8
   3 -12   5 4.97568 1.34070   4
   3 -12   5 3.96277 2.23827   2
   3 -12   5 0.41880 1.27490   8
   0  11  -5 0.85007 0.92799   4
   0  11  -5 1.44738 0.92982   2
   0  11  -5 1.38745 1.04509   8
   0 -11   5 0.95420 0.99405   2
   0 -11   5 0.80592 1.29211   7
  -1  11  -5 2.70935 1.23160   8
  -1  11  -5 2.97312 1.23042   2
  -1  11  -5 3.55996 1.10805   4
   1 -11   5 4.76137 1.37450   7
   1 -11   5 3.18468 1.25707   8
   1 -11   5 2.65981 1.15078   2
  -2  11  -5 -0.0047 0.77499   4
  -2  11  -5 -1.0326 0.82736   8
  -2  11  -5 -0.4251 0.73228   1
   2 -11   5 0.12845 0.85328   8
   2 -11   5 0.32800 0.80622   2
  -3  11  -5 2.13918 1.17918   8
  -3  11  -5 3.19710 0.98134   1
  -3  11  -5 1.18369 0.99012   4
   3 -11   5 1.58423 0.95355   2
   3 -11   5 2.12942 1.19127   8
   3 -11   5 2.17569 1.03520   4
  -4  11  -5 1.11603 1.16970   4
  -4  11  -5 3.94299 1.04935   6
  -4  11  -5 3.22598 1.10915   1
   4 -11   5 0.53568 1.23399   8
   4 -11   5 1.81903 1.07872   4
  -5  11  -5 -1.3911 1.12561   4
  -5  11  -5 0.41563 0.96067   1
  -5  11  -5 1.56968 0.98826   6
   5 -11   5 -0.0038 1.07794   4
   5 -11   5 -0.1395 1.34934   8
   2  10  -5 1.60067 1.28718   2
   2  10  -5 0.80272 1.11300   8
  -2 -10   5 1.47821 1.48142   7
  -2 -10   5 1.61222 1.17712   3
  -2 -10   5 1.71867 1.10589   2
   1  10  -5 3.36425 0.98328   4
   1  10  -5 3.03881 1.25750   8
   1  10  -5 2.40833 1.24040   2
  -1 -10   5 3.52670 1.16095   2
  -1 -10   5 2.49593 1.32973   7
  -1 -10   5 4.48980 1.31667   3
   0  10  -5 7.18561 1.49042   2
   0  10  -5 3.82448 1.20132   8
   0 -10   5 8.92593 1.59848   7
   0 -10   5 5.97765 1.36882   2
  -1  10  -5 0.03692 0.72991   4
  -1  10  -5 1.42806 0.88391   8
  -1  10  -5 1.20707 0.86246   2
   1 -10   5 1.83128 0.96688   7
   1 -10   5 1.01492 0.82332   2
   1 -10   5 1.08728 0.75839   8
  -2  10  -5 0.76880 0.96363   8
  -2  10  -5 -0.0882 0.69902   4
  -2  10  -5 1.17712 0.71993   1
   2 -10   5 0.97390 0.80256   8
   2 -10   5 0.32135 0.72438   2
  -3  10  -5 5.29958 1.27276   4
  -3  10  -5 3.74467 1.23728   8
  -3  10  -5 4.24321 0.97060   6
  -3  10  -5 2.86872 0.92292   1
   3 -10   5 6.12629 1.25081   4
   3 -10   5 3.59595 1.18606   8
   3 -10   5 3.71751 1.07747   2
  -4  10  -5 0.71494 0.98476   4
  -4  10  -5 0.20839 0.65606   6
  -4  10  -5 1.95554 0.88919   1
   4 -10   5 -1.0075 0.80983   8
   4 -10   5 -0.0203 0.82947   4
  -5  10  -5 20.3782 2.16013   1
  -5  10  -5 21.1411 2.65472   4
  -5  10  -5 22.0430 2.17565   6
   5 -10   5 24.7082 2.48923   4
   5 -10   5 22.1595 2.82537   8
  -6  10  -5 5.23033 1.44934   1
  -6  10  -5 6.20267 1.40016   6
   6 -10   5 1.62928 1.75934   8
   6 -10   5 9.09153 1.77525   1
   6 -10   5 1.52459 1.29260   4
   3   9  -5 4.97699 1.45620   2
   3   9  -5 5.74036 1.69252   8
  -3  -9   5 9.71904 2.42157   7
  -3  -9   5 3.15032 1.24085   2
  -3  -9   5 3.54574 1.53276   3
   2   9  -5 -0.5722 0.82006   8
   2   9  -5 0.44992 0.88923   2
  -2  -9   5 0.07685 1.01023   3
  -2  -9   5 0.62168 0.87022   2
  -2  -9   5 -0.7546 0.96048   7
   1   9  -5 0.73242 0.77653   2
   1   9  -5 1.40650 0.77273   4
   1   9  -5 0.69051 0.78735   8
  -1  -9   5 0.49883 0.81245   2
  -1  -9   5 2.53013 1.01519   3
   0   9  -5 0.27677 0.56723   4
   0   9  -5 0.80281 0.82354   2
   0   9  -5 -0.3816 0.63708   8
   0  -9   5 1.76561 0.78348   2
   0  -9   5 4.24741 1.10706   7
   0  -9   5 4.58327 0.97618   3
  -1   9  -5 -0.0980 0.69953   8
  -1   9  -5 0.62727 0.58918   1
  -1   9  -5 -0.0911 0.62224   4
  -1   9  -5 1.04109 0.74928   2
   1  -9   5 -0.0762 0.61705   2
   1  -9   5 0.14501 0.72222   8
   1  -9   5 -0.2271 0.70425   7
  -2   9  -5 29.5540 2.35706   4
  -2   9  -5 27.2391 2.05968   6
  -2   9  -5 28.2620 2.42735   8
  -2   9  -5 32.0179 2.37866   2
  -2   9  -5 27.9025 2.19038   1
   2  -9   5 28.4711 2.40534   8
   2  -9   5 22.6075 2.24683   7
   2  -9   5 26.9788 2.31797   2
  -3   9  -5 13.5119 1.61581   1
  -3   9  -5 11.3205 1.30376   6
  -3   9  -5 13.1325 1.72810   4
  -3   9  -5 13.5270 1.86233   8
   3  -9   5 11.3302 1.58065   2
   3  -9   5 13.9245 1.97116   8
   3  -9   5 13.9294 1.76129   4
  -4   9  -5 14.4589 1.90716   4
  -4   9  -5 13.4523 1.67624   6
  -4   9  -5 11.6221 1.62900   1
   4  -9   5 13.0327 1.93827   8
   4  -9   5 14.5175 1.89196   4
  -5   9  -5 74.6649 4.81980   6
  -5   9  -5 65.8693 4.81538   4
  -5   9  -5 71.1992 4.76136   1
   5  -9   5 68.9212 5.01094   8
   5  -9   5 74.4772 4.95574   4
  -6   9  -5 0.96298 0.93197   1
  -6   9  -5 1.06853 0.94608   6
   6  -9   5 -2.1197 1.15687   8
   6  -9   5 1.46709 0.99202   1
   6  -9   5 -1.0903 1.00612   4
   3   8  -5 3.99667 1.24142   2
   3   8  -5 4.23208 1.25161   8
  -3  -8   5 1.58145 1.19445   3
  -3  -8   5 3.29913 1.38929   7
   2   8  -5 0.57482 0.55870   4
   2   8  -5 1.22804 1.09854   7
   2   8  -5 0.20311 0.75176   2
   2   8  -5 1.20383 0.82692   8
  -2  -8   5 0.92331 1.02398   7
  -2  -8   5 1.48451 0.90147   3
   1   8  -5 -0.2910 0.80387   7
   1   8  -5 -0.1497 0.73776   2
   1   8  -5 0.22621 0.50310   4
   1   8  -5 -0.7304 0.64332   8
  -1  -8   5 0.03623 0.44328   2
  -1  -8   5 0.02999 0.77308   7
  -1  -8   5 -0.2297 0.58844   3
   0   8  -5 0.83744 0.78255   7
   0   8  -5 -0.9220 0.52836   8
   0   8  -5 0.13333 0.67001   2
   0   8  -5 -0.4633 0.44468   4
   0  -8   5 -0.1771 0.54484   2
   0  -8   5 -0.5254 0.49992   3
   0  -8   5 -0.9730 0.45899   7
  -1   8  -5 126.202 7.36861   4
  -1   8  -5 120.611 7.41431   7
  -1   8  -5 118.431 7.18991   1
  -1   8  -5 122.293 7.37751   2
  -1   8  -5 121.630 7.46020   8
   1  -8   5 121.774 7.42690   7
   1  -8   5 122.701 7.39006   2
   1  -8   5 118.234 7.22271   3
  -2   8  -5 93.5246 5.99704   8
  -2   8  -5 98.0968 5.92370   4
  -2   8  -5 97.2176 5.72632   6
  -2   8  -5 92.7236 5.85997   2
  -2   8  -5 98.7019 5.84827   1
   2  -8   5 91.3648 5.98047   8
   2  -8   5 96.0995 5.88295   2
   2  -8   5 93.8487 5.84251   7
  -3   8  -5 13.1026 1.34968   1
  -3   8  -5 14.8767 1.20202   5
  -3   8  -5 13.1824 1.30496   6
   3  -8   5 9.91757 1.38922   4
   3  -8   5 9.16169 1.52297   8
   3  -8   5 11.1581 1.44398   2
  -4   8  -5 4.19825 0.95482   1
  -4   8  -5 4.26128 0.94586   6
  -4   8  -5 2.49569 0.69419   5
  -4   8  -5 1.90907 0.88250   4
   4  -8   5 2.75140 1.01805   8
   4  -8   5 1.96746 0.87316   4
  -5   8  -5 11.1213 1.48077   5
  -5   8  -5 9.14473 1.46734   6
  -5   8  -5 11.6884 1.55793   1
   5  -8   5 11.1978 1.86910   8
   5  -8   5 12.5875 1.80661   4
  -6   8  -5 0.27256 0.80685   6
  -6   8  -5 1.00571 0.85173   1
  -6   8  -5 0.83073 0.80230   5
   6  -8   5 -0.3087 0.94725   4
   6  -8   5 -0.7710 1.25693   8
   6  -8   5 -0.2534 0.78886   1
  -7   8  -5 0.67414 0.94829   1
  -7   8  -5 1.13838 1.03080   5
  -7   8  -5 1.31536 1.02733   6
   7  -8   5 -1.9945 1.43646   8
   7  -8   5 0.61172 0.92708   1
   7  -8   5 -1.3621 1.11085   4
   4   7  -5 2.24012 1.13146   8
   4   7  -5 3.18030 1.11609   2
  -4  -7   5 3.61273 1.42580   3
  -4  -7   5 3.26121 1.48188   7
   3   7  -5 3.99066 1.17025   8
   3   7  -5 2.81871 1.23520   7
   3   7  -5 4.43537 1.20910   2
  -3  -7   5 5.55178 1.39967   3
  -3  -7   5 3.71752 1.28549   7
   2   7  -5 31.3470 2.14529   4
   2   7  -5 23.5608 2.44179   7
   2   7  -5 26.2945 2.29147   2
   2   7  -5 29.3601 2.36353   8
  -2  -7   5 23.6609 2.42616   7
  -2  -7   5 25.4834 2.37323   3
   1   7  -5 122.837 7.17582   4
   1   7  -5 120.985 7.34057   8
   1   7  -5 123.422 7.35620   2
   1   7  -5 118.695 7.44924   7
  -1  -7   5 113.779 7.29488   3
  -1  -7   5 120.186 7.48762   7
   0   7  -5 0.02081 0.53172   8
   0   7  -5 0.62017 0.65493   2
   0   7  -5 1.00429 0.57904   7
   0   7  -5 -0.1002 0.45179   4
   0   7  -5 -0.3039 0.38219   1
   0  -7   5 0.29562 0.43168   5
   0  -7   5 1.02139 0.63436   7
   0  -7   5 -0.0253 0.57306   2
   0  -7   5 0.71136 0.54299   3
  -1   7  -5 86.4651 5.26589   2
  -1   7  -5 83.4923 5.32580   8
  -1   7  -5 86.0385 5.29991   7
  -1   7  -5 87.1617 5.03823   5
  -1   7  -5 89.5553 5.27327   4
  -1   7  -5 85.6783 5.03806   6
  -1   7  -5 83.7018 5.15059   1
  -1   7  -5 86.6401 5.17240   3
   1  -7   5 84.0174 5.26690   2
   1  -7   5 84.6440 4.99646   5
   1  -7   5 83.6140 5.30957   7
   1  -7   5 82.2480 5.13866   3
  -2   7  -5 38.1096 2.62793   2
  -2   7  -5 40.1419 2.71175   4
  -2   7  -5 37.8687 2.73216   8
  -2   7  -5 37.9441 2.56950   7
  -2   7  -5 39.4052 2.46704   3
  -2   7  -5 36.1874 2.50524   6
  -2   7  -5 34.7164 2.39123   5
  -2   7  -5 37.3518 2.58098   1
   2  -7   5 36.3551 2.70178   8
   2  -7   5 38.8486 2.61293   2
   2  -7   5 39.4951 2.58890   7
   2  -7   5 35.9837 2.43502   3
  -3   7  -5 9.52980 0.98319   5
  -3   7  -5 10.4012 1.28658   1
  -3   7  -5 11.2144 1.25851   4
  -3   7  -5 9.76880 1.08485   6
   3  -7   5 10.8704 1.37799   4
   3  -7   5 10.9335 1.12617   2
   3  -7   5 12.1280 1.56963   8
  -4   7  -5 6.74672 1.05206   1
  -4   7  -5 5.42180 1.10523   4
  -4   7  -5 3.88717 0.90397   5
  -4   7  -5 5.45243 1.01228   6
   4  -7   5 3.89453 0.99873   4
   4  -7   5 5.62881 1.20904   8
  -5   7  -5 20.8795 1.91837   6
  -5   7  -5 17.5475 1.80480   5
  -5   7  -5 21.2504 1.86503   1
   5  -7   5 23.4269 1.90547   1
   5  -7   5 17.6853 2.06748   8
   5  -7   5 20.0388 1.88353   4
  -6   7  -5 57.2913 3.95137   5
  -6   7  -5 54.2978 3.84020   1
  -6   7  -5 56.7069 4.00968   6
   6  -7   5 57.4824 4.10722   4
   6  -7   5 55.1966 4.29401   8
   6  -7   5 55.1530 3.87790   1
  -7   7  -5 0.43324 0.85799   1
  -7   7  -5 1.58183 1.04562   5
  -7   7  -5 -0.5706 0.88865   6
   7  -7   5 -1.6284 1.05435   4
   7  -7   5 0.60142 0.92282   1
   7  -7   5 -2.6247 1.20674   8
   5   6  -5 2.83579 1.15031   2
   5   6  -5 1.43809 1.04917   8
  -5  -6   5 -0.5840 1.06532   7
  -5  -6   5 0.93040 1.31354   3
   4   6  -5 1.12581 1.00790   7
   4   6  -5 0.71860 0.79984   2
   4   6  -5 0.13590 0.81735   8
  -4  -6   5 1.85180 1.11465   3
  -4  -6   5 -0.0662 0.84372   7
   3   6  -5 14.1146 1.76943   2
   3   6  -5 11.1992 1.22960   4
   3   6  -5 14.6899 1.86654   8
   3   6  -5 10.4999 1.75557   7
  -3  -6   5 13.7142 1.90376   7
  -3  -6   5 9.97276 1.73202   3
  -3  -6   5 11.1575 1.27307   5
   2   6  -5 95.4728 5.78617   2
   2   6  -5 94.5661 5.93609   7
   2   6  -5 93.0253 5.56865   4
   2   6  -5 94.9174 5.78529   8
  -2  -6   5 87.1095 5.82102   3
  -2  -6   5 90.4700 5.93517   7
  -2  -6   5 87.4606 5.51076   5
   1   6  -5 91.7952 5.25761   4
   1   6  -5 82.3850 5.36088   2
   1   6  -5 85.3972 5.37863   8
   1   6  -5 83.6893 5.47197   7
  -1  -6   5 86.5769 5.13437   5
  -1  -6   5 88.9783 5.54874   7
  -1  -6   5 87.8097 5.41220   3
   0   6  -5 1.11338 0.52061   7
   0   6  -5 0.62554 0.40775   4
   0   6  -5 1.11597 0.54513   2
   0   6  -5 -0.0132 0.32813   1
   0   6  -5 0.37568 0.42275   8
   0   6  -5 0.26929 0.29977   6
   0   6  -5 1.07818 0.49513   3
   0  -6   5 0.72803 0.38108   5
   0  -6   5 0.37091 0.30671   6
   0  -6   5 0.17045 0.46454   7
   0  -6   5 0.16559 0.38479   3
  -1   6  -5 -0.1099 0.35680   8
  -1   6  -5 1.01389 0.42684   2
  -1   6  -5 0.61404 0.31248   6
  -1   6  -5 0.15876 0.26348   5
  -1   6  -5 0.12896 0.38812   7
  -1   6  -5 0.02827 0.30430   1
  -1   6  -5 0.02114 0.35334   4
   1  -6   5 -0.1341 0.25621   3
   1  -6   5 0.39827 0.26781   5
   1  -6   5 -0.0329 0.33121   2
   1  -6   5 0.79386 0.46704   7
  -2   6  -5 0.59866 0.36825   6
  -2   6  -5 1.00218 0.42714   2
  -2   6  -5 2.89887 0.58879   1
  -2   6  -5 0.63950 0.46885   8
   2  -6   5 0.25814 0.33945   7
   2  -6   5 -0.0484 0.38882   8
   2  -6   5 0.51100 0.43552   4
   2  -6   5 0.95502 0.39037   2
  -3   6  -5 4.00664 0.65831   5
  -3   6  -5 3.81374 0.72816   6
  -3   6  -5 3.47766 0.80493   4
  -3   6  -5 2.83796 0.64964   1
  -3   6  -5 3.21997 0.57982   3
   3  -6   5 3.08442 0.79631   4
   3  -6   5 3.52683 0.84269   8
   3  -6   5 2.56859 0.62957   2
  -4   6  -5 153.056 9.34737   5
  -4   6  -5 150.696 9.42778   6
  -4   6  -5 170.192 9.44175   1
  -4   6  -5 181.954 9.56948   4
   4  -6   5 151.125 9.50857   8
   4  -6   5 159.995 9.47775   4
  -5   6  -5 1.56132 0.78602   5
  -5   6  -5 0.27254 0.82451   6
  -5   6  -5 1.16439 0.71822   1
   5  -6   5 1.44068 0.88381   4
   5  -6   5 0.44363 0.98181   8
   5  -6   5 2.09210 0.72071   1
  -6   6  -5 4.77568 1.17263   5
  -6   6  -5 4.46670 1.13473   6
  -6   6  -5 4.86162 1.06860   1
   6  -6   5 4.02942 1.29171   4
   6  -6   5 4.99304 1.13243   1
   6  -6   5 3.79321 1.49398   8
  -7   6  -5 -0.5659 0.80070   5
  -7   6  -5 0.12669 0.65017   6
  -7   6  -5 0.09671 0.84677   1
   7  -6   5 -1.6851 1.01670   4
   7  -6   5 -1.1391 1.21248   8
   7  -6   5 0.29167 0.84648   1
   5   5  -5 22.7371 2.21592   2
   5   5  -5 24.1177 2.40147   8
  -5  -5   5 19.2930 2.25025   5
  -5  -5   5 25.6440 2.67831   3
  -5  -5   5 17.5737 2.24104   7
   4   5  -5 14.4473 1.62880   2
   4   5  -5 13.5170 1.68675   8
   4   5  -5 14.0908 1.96392   7
  -4  -5   5 14.8743 1.77954   7
  -4  -5   5 13.2562 1.99182   3
  -4  -5   5 13.0310 1.74863   5
   3   5  -5 11.2833 1.65300   7
  -3  -5   5 12.9213 1.53261   7
  -3  -5   5 11.5777 1.25743   5
  -3  -5   5 12.9739 1.54582   3
   2   5  -5 37.9815 2.70916   8
   2   5  -5 38.0840 2.50293   4
   2   5  -5 38.0508 2.70409   2
   2   5  -5 37.5883 2.81757   7
  -2  -5   5 39.1953 2.78300   3
  -2  -5   5 38.4810 2.84209   7
  -2  -5   5 36.9013 2.52394   5
   1   5  -5 -0.0764 0.19995   1
   1   5  -5 0.24575 0.30147   4
   1   5  -5 0.02719 0.29178   2
   1   5  -5 -0.1026 0.43115   7
   1   5  -5 0.22220 0.37693   8
  -1  -5   5 0.16534 0.28908   5
  -1  -5   5 0.73973 0.44520   3
  -1  -5   5 0.00086 0.18651   6
  -1  -5   5 0.11867 0.42428   7
   0   5  -5 0.65041 0.32447   4
   0   5  -5 -0.7790 0.30661   7
   0   5  -5 0.37711 0.27041   1
   0   5  -5 0.46196 0.31550   8
   0   5  -5 -0.1567 0.20784   2
   0  -5   5 0.39524 0.21002   6
   0  -5   5 0.29058 0.22572   5
   0  -5   5 0.06127 0.33947   7
  -1   5  -5 0.41947 0.36553   8
  -1   5  -5 0.39468 0.25168   6
  -1   5  -5 -0.2832 0.23205   5
  -1   5  -5 0.29204 0.25380   1
  -1   5  -5 0.56012 0.31853   3
  -1   5  -5 -0.0371 0.32503   2
  -1   5  -5 0.33971 0.32202   4
  -1   5  -5 -0.1674 0.24674   7
   1  -5   5 -0.0157 0.26028   2
   1  -5   5 0.41253 0.34526   7
   1  -5   5 0.31752 0.28085   3
  -2   5  -5 140.462 8.36276   6
  -2   5  -5 145.201 8.29088   7
  -2   5  -5 147.641 8.39511   1
  -2   5  -5 151.888 8.34796   2
  -2   5  -5 146.999 8.43674   4
  -2   5  -5 144.087 8.32027   5
  -2   5  -5 145.405 8.45230   8
  -2   5  -5 143.603 8.27371   3
   2  -5   5 143.516 8.45664   8
   2  -5   5 148.891 8.34573   2
   2  -5   5 141.588 8.40892   4
   2  -5   5 150.564 8.32046   7
  -3   5  -5 95.1204 5.74093   1
  -3   5  -5 95.5079 5.61775   3
  -3   5  -5 99.0336 5.82010   4
  -3   5  -5 94.6371 5.76250   6
  -3   5  -5 96.2660 5.70648   5
   3  -5   5 95.8274 5.62086   2
   3  -5   5 97.8341 5.84823   8
   3  -5   5 100.488 5.81837   4
  -4   5  -5 6.10275 0.92937   1
  -4   5  -5 4.66725 0.91678   6
  -4   5  -5 5.65255 0.87085   3
  -4   5  -5 5.35552 0.92501   5
   4  -5   5 4.89009 1.09121   2
   4  -5   5 6.20227 1.05497   4
   4  -5   5 6.53289 1.20628   8
  -5   5  -5 9.01285 1.31381   6
  -5   5  -5 14.7838 1.38876   1
   5  -5   5 16.5008 1.37911   1
   5  -5   5 9.06310 1.43868   4
   5  -5   5 7.52840 1.55323   8
  -6   5  -5 4.41725 1.07072   6
  -6   5  -5 5.40771 1.04775   1
  -6   5  -5 5.45544 1.15360   5
   6  -5   5 4.81440 1.61326   8
   6  -5   5 4.04952 1.29598   4
   6  -5   5 5.99071 1.09399   1
  -7   5  -5 0.71266 0.95084   5
  -7   5  -5 1.06647 0.84122   6
  -7   5  -5 0.21269 0.87121   1
   7  -5   5 0.43666 1.18241   4
   7  -5   5 0.90370 0.85840   1
   7  -5   5 1.75299 1.28714   8
   6   4  -5 6.68248 1.38217   2
   6   4  -5 6.09485 1.46874   8
  -6  -4   5 6.36166 1.71860   5
  -6  -4   5 4.19046 1.55892   3
   5   4  -5 70.6521 4.86253   8
   5   4  -5 69.1267 4.84170   7
   5   4  -5 69.5337 4.68475   2
  -5  -4   5 66.7046 5.00970   3
  -5  -4   5 71.9652 4.86099   7
  -5  -4   5 64.7231 4.68884   5
   4   4  -5 1.94986 0.88437   8
   4   4  -5 2.27268 0.86422   2
   4   4  -5 5.07544 1.15118   7
   4   4  -5 2.57036 0.70011   4
  -4  -4   5 3.24844 1.05061   3
  -4  -4   5 5.25210 1.10495   7
  -4  -4   5 3.56955 0.93476   5
   3   4  -5 10.6093 0.99918   4
   3   4  -5 11.5587 1.42611   2
   3   4  -5 11.4228 1.49850   8
   3   4  -5 9.70311 1.46669   7
  -3  -4   5 11.2208 1.32563   7
  -3  -4   5 10.7615 1.44499   3
  -3  -4   5 9.20731 1.08925   5
   2   4  -5 0.32354 0.41966   8
   2   4  -5 0.51595 0.45931   2
   2   4  -5 0.77291 0.31251   4
   2   4  -5 -0.1880 0.41030   7
  -2  -4   5 1.86619 0.60355   3
  -2  -4   5 0.16804 0.41394   7
   1   4  -5 -0.2396 0.22674   4
   1   4  -5 -0.1907 0.31309   2
   1   4  -5 -0.0320 0.29085   8
   1   4  -5 0.16240 0.15804   1
   1   4  -5 0.29350 0.35471   7
   1   4  -5 -0.1537 0.26446   3
  -1  -4   5 0.27798 0.28449   7
  -1  -4   5 0.16769 0.16479   6
  -1  -4   5 -0.0101 0.34131   3
  -1  -4   5 0.21457 0.28064   5
   0   4  -5 -0.1165 0.20381   4
   0   4  -5 0.17184 0.27155   3
   0   4  -5 -0.0352 0.29739   2
   0   4  -5 0.19815 0.26271   5
   0   4  -5 -0.0052 0.27333   8
   0   4  -5 0.15500 0.19102   6
   0   4  -5 0.48171 0.22524   1
   0   4  -5 0.12216 0.31202   7
   0  -4   5 0.08118 0.19706   5
   0  -4   5 -0.2223 0.25624   3
   0  -4   5 0.58035 0.31258   7
   0  -4   5 -0.3758 0.18293   6
  -1   4  -5 507.453 29.3094   2
  -1   4  -5 559.364 29.3028   6
  -1   4  -5 571.791 29.2921   5
  -1   4  -5 537.244 29.3374   7
  -1   4  -5 535.668 29.3152   1
  -1   4  -5 556.322 29.3117   3
  -1   4  -5 512.142 29.3355   4
  -1   4  -5 491.435 29.3553   8
   1  -4   5 518.557 29.3241   2
   1  -4   5 499.699 29.3676   8
  -2   4  -5 338.820 17.9839   1
  -2   4  -5 347.787 18.0054   6
  -2   4  -5 319.472 17.8351   7
  -2   4  -5 368.035 17.9756   5
   2  -4   5 273.330 17.9460   4
   2  -4   5 346.332 17.8580   7
   2  -4   5 285.469 17.9793   8
   2  -4   5 293.854 17.8655   2
  -3   4  -5 1.83214 0.48869   5
  -3   4  -5 2.50932 0.56290   6
  -3   4  -5 2.38401 0.53313   1
  -3   4  -5 4.33338 0.62190   3
   3  -4   5 2.46370 0.48543   2
   3  -4   5 2.73603 0.76534   8
   3  -4   5 2.62534 0.62798   4
  -4   4  -5 14.8075 1.25583   3
  -4   4  -5 13.8460 1.33238   6
  -4   4  -5 14.2102 1.29588   5
  -4   4  -5 16.4644 1.31377   1
   4  -4   5 16.7499 1.49188   4
   4  -4   5 15.7148 1.30919   1
   4  -4   5 16.2147 1.17556   2
   4  -4   5 16.2991 1.61779   8
  -5   4  -5 8.68903 1.16439   3
  -5   4  -5 10.7088 1.33438   6
  -5   4  -5 8.95814 1.15248   1
  -5   4  -5 9.89737 1.34037   5
   5  -4   5 9.52068 1.41469   4
   5  -4   5 8.68764 1.54132   8
   5  -4   5 8.78259 1.14003   1
  -6   4  -5 6.33409 1.04722   1
  -6   4  -5 6.36769 1.15757   6
  -6   4  -5 5.63533 1.13481   5
   6  -4   5 5.54995 1.44088   8
   6  -4   5 6.82862 1.04988   1
   6  -4   5 4.70955 1.33065   4
  -7   4  -5 2.61001 0.97026   5
  -7   4  -5 4.22870 1.10299   6
   7  -4   5 4.70509 1.43341   8
   7  -4   5 2.51544 1.23999   4
   6   3  -5 1.97204 1.08492   8
   6   3  -5 0.67393 0.91153   2
  -6  -3   5 1.54575 1.19451   3
  -6  -3   5 -0.3075 0.94058   5
   5   3  -5 12.2757 1.77186   7
   5   3  -5 11.2592 1.83174   8
   5   3  -5 13.3224 1.73346   2
  -5  -3   5 14.0958 1.83321   5
  -5  -3   5 12.0927 1.75042   7
  -5  -3   5 11.0741 1.82679   3
   4   3  -5 4.97009 0.98427   2
   4   3  -5 3.98446 0.80755   4
   4   3  -5 3.83600 1.04526   8
   4   3  -5 6.23658 1.12976   7
  -4  -3   5 5.84661 1.18444   3
  -4  -3   5 4.80246 0.97474   5
  -4  -3   5 3.66497 0.90345   7
   3   3  -5 2.26940 0.75488   7
   3   3  -5 1.82103 0.76210   8
   3   3  -5 2.14863 0.67405   2
   3   3  -5 2.49906 0.54431   4
  -3  -3   5 0.80357 0.54924   3
  -3  -3   5 3.48314 0.70247   5
  -3  -3   5 1.41257 0.58149   7
   2   3  -5 139.418 8.20077   2
   2   3  -5 137.921 8.28061   7
   2   3  -5 146.297 8.07248   4
   2   3  -5 142.547 8.25074   8
  -2  -3   5 139.278 8.29690   3
  -2  -3   5 144.212 8.31573   7
  -2  -3   5 143.473 8.16185   5
  -2  -3   5 141.396 7.95642   6
   1   3  -5 527.804 28.8487   7
   1   3  -5 512.654 28.7693   2
   1   3  -5 534.234 28.8231   3
   1   3  -5 494.281 28.7672   8
   1   3  -5 488.827 28.6440   4
   1   3  -5 551.328 28.5414   1
  -1  -3   5 533.576 28.8281   3
  -1  -3   5 513.648 28.5779   6
  -1  -3   5 506.906 28.6865   5
   0  -3   5 34.3538 2.06980   5
   0  -3   5 35.0940 2.15242   3
   0  -3   5 33.6199 2.04065   6
  -1   3  -5 35.2958 2.28828   6
  -1   3  -5 41.5469 2.29739   2
  -1   3  -5 37.1930 2.30277   1
  -1   3  -5 36.7689 2.29051   7
  -1   3  -5 39.0191 2.33362   4
   1  -3   5 39.3068 2.29405   2
   1  -3   5 38.5315 2.32195   4
  -2   3  -5 171.686 9.95210   3
  -2   3  -5 171.855 9.99042   5
  -2   3  -5 175.030 9.83427   7
  -2   3  -5 175.897 10.0278   4
  -2   3  -5 174.196 9.98547   1
  -2   3  -5 174.512 10.0105   6
   2  -3   5 178.255 10.0223   8
   2  -3   5 182.392 10.0274   4
   2  -3   5 189.877 9.88786   2
  -3   3  -5 41.0635 2.62110   5
  -3   3  -5 38.9796 2.54543   1
  -3   3  -5 40.4718 2.53919   3
  -3   3  -5 40.1549 2.61266   6
   3  -3   5 40.2271 2.55878   1
   3  -3   5 43.0800 2.65512   4
   3  -3   5 42.0877 2.70674   8
   3  -3   5 40.6471 2.40888   2
  -4   3  -5 6.80569 0.90899   3
  -4   3  -5 6.17974 0.82933   1
  -4   3  -5 7.08749 0.98504   5
  -4   3  -5 5.16999 0.80918   6
   4  -3   5 5.91285 0.79333   1
   4  -3   5 5.66906 0.58914   2
   4  -3   5 5.28014 0.95497   4
   4  -3   5 6.38995 1.13318   8
  -5   3  -5 13.6086 1.20516   1
  -5   3  -5 12.6030 1.34072   3
  -5   3  -5 15.6072 1.35113   6
  -5   3  -5 11.2707 1.25352   5
   5  -3   5 12.9517 1.17613   1
   5  -3   5 13.0574 1.56886   8
   5  -3   5 9.04056 1.43277   4
  -6   3  -5 7.23754 1.13892   6
  -6   3  -5 7.95553 1.36530   5
  -6   3  -5 4.58809 0.90940   1
  -6   3  -5 4.41638 1.12036   3
   6  -3   5 7.52783 1.48989   8
   6  -3   5 6.36413 0.97127   1
   6  -3   5 7.53071 1.38248   4
  -7   3  -5 1.49902 0.80380   6
  -7   3  -5 0.78581 0.98625   5
   7  -3   5 1.75545 1.15852   4
   7  -3   5 2.53217 1.20586   8
   6   2  -5 -0.2567 0.90741   8
   6   2  -5 -0.0619 0.67287   2
  -6  -2   5 0.17385 0.95655   5
  -6  -2   5 0.30864 0.99954   3
   5   2  -5 20.3030 1.69004   4
   5   2  -5 22.9946 1.90535   2
   5   2  -5 18.8698 2.02966   8
   5   2  -5 18.0687 1.86212   7
  -5  -2   5 17.2684 1.80883   7
  -5  -2   5 17.7652 2.00652   3
  -5  -2   5 18.3914 1.93110   5
   4   2  -5 157.931 9.12302   2
   4   2  -5 164.899 9.25494   7
   4   2  -5 151.435 9.24968   8
   4   2  -5 156.255 9.02425   4
  -4  -2   5 150.973 9.30617   3
  -4  -2   5 149.829 9.19877   7
  -4  -2   5 158.789 9.22660   5
   3   2  -5 95.3472 5.79130   8
   3   2  -5 97.1536 5.77860   7
   3   2  -5 95.4076 5.68927   2
   3   2  -5 99.8983 5.60195   4
  -3  -2   5 92.2149 5.75217   7
  -3  -2   5 94.4231 5.51420   6
  -3  -2   5 94.4868 5.82845   3
  -3  -2   5 95.3568 5.72590   5
   2   2  -5 283.336 16.6247   2
  -2  -2   5 310.254 16.4967   6
   1   2  -5 36.4865 2.24853   2
   1   2  -5 35.2242 2.28642   3
   1   2  -5 35.6926 2.30460   7
   1   2  -5 40.6748 2.16333   4
  -1  -2   5 36.3918 2.04974   1
  -1  -2   5 34.9459 2.27764   3
   0   2  -5 0.21108 0.12745   4
   0   2  -5 0.16305 0.21135   7
   0   2  -5 0.04716 0.16664   2
   0   2  -5 0.01494 0.12880   5
   0   2  -5 0.41725 0.13338   1
   0   2  -5 0.03672 0.14523   6
   0   2  -5 0.00216 0.18517   3
   0   2  -5 0.11229 0.14563   8
   0  -2   5 0.24698 0.13305   6
   0  -2   5 0.00918 0.11440   1
  -1   2  -5 227.145 13.2644   5
  -1   2  -5 231.301 13.2515   1
  -1   2  -5 239.368 13.2509   8
  -1   2  -5 231.828 13.2682   3
  -1   2  -5 248.934 13.1993   2
  -1   2  -5 232.167 13.2160   7
  -1   2  -5 246.747 13.2768   4
  -1   2  -5 235.381 13.2664   6
   1  -2   5 228.644 13.2485   1
   1  -2   5 243.376 13.2699   4
   1  -2   5 249.815 13.2599   8
   1  -2   5 246.925 13.2017   2
  -2   2  -5 8.12708 0.71164   6
  -2   2  -5 10.2414 0.77033   5
  -2   2  -5 10.5858 0.76547   3
  -2   2  -5 9.97638 0.57330   7
  -2   2  -5 6.69748 0.66161   1
   2  -2   5 8.63653 0.77114   8
   2  -2   5 8.92249 0.75432   4
   2  -2   5 6.47721 0.66670   1
   2  -2   5 8.39212 0.57760   2
  -3   2  -5 8.99606 0.87677   5
  -3   2  -5 7.03311 0.77606   6
  -3   2  -5 8.27722 0.73584   1
  -3   2  -5 7.09136 0.80109   3
   3  -2   5 7.85072 0.79274   4
   3  -2   5 7.32727 0.58457   2
   3  -2   5 7.61761 0.72591   1
   3  -2   5 8.79101 0.93590   8
  -4   2  -5 0.82490 0.54154   5
  -4   2  -5 1.53980 0.59322   3
  -4   2  -5 1.38922 0.43364   1
  -4   2  -5 0.99959 0.45873   6
   4  -2   5 0.86503 0.60774   4
   4  -2   5 0.93457 0.39186   1
   4  -2   5 0.84693 0.69555   8
   4  -2   5 0.83063 0.29174   2
  -5   2  -5 24.1295 1.72491   1
  -5   2  -5 22.2470 1.77580   6
  -5   2  -5 23.3265 2.01057   3
  -5   2  -5 22.4549 1.93624   5
   5  -2   5 24.4709 2.07487   8
   5  -2   5 22.4674 1.70460   1
   5  -2   5 21.4186 1.87229   4
  -6   2  -5 2.42486 0.79654   6
  -6   2  -5 0.71135 0.82628   3
  -6   2  -5 1.72845 0.93575   5
   6  -2   5 0.17352 0.90624   8
   6  -2   5 1.08468 0.97807   4
  -7   2  -5 0.81764 0.99802   5
  -7   2  -5 -0.2366 0.90253   3
   7  -2   5 0.07944 0.97193   4
   7  -2   5 0.23747 0.87061   8
   7   1  -5 1.91704 1.31087   8
  -7  -1   5 -0.3377 1.28949   3
  -7  -1   5 0.70518 1.22078   5
   6   1  -5 61.9767 4.30391   8
   6   1  -5 55.4415 3.88119   2
  -6  -1   5 55.4980 4.16122   5
  -6  -1   5 55.8437 4.23664   3
   5   1  -5 2.02696 0.75341   2
   5   1  -5 1.99189 0.75421   4
   5   1  -5 1.74687 0.68878   7
   5   1  -5 2.45363 0.98050   8
  -5  -1   5 2.12758 0.96838   3
  -5  -1   5 0.83853 0.68466   7
  -5  -1   5 2.23855 0.97953   5
   4   1  -5 4.78385 0.90017   2
   4   1  -5 6.28653 1.15748   8
   4   1  -5 7.19322 0.99829   7
   4   1  -5 5.66123 0.86779   4
  -4  -1   5 4.96040 0.80195   6
  -4  -1   5 4.88338 1.01631   3
  -4  -1   5 5.73983 0.92236   7
  -4  -1   5 5.52297 1.06161   5
   3   1  -5 1.88153 0.22581   1
   3   1  -5 2.50553 0.48443   4
   3   1  -5 2.13342 0.52744   7
   3   1  -5 1.68560 0.56125   8
   3   1  -5 2.60840 0.58894   2
  -3  -1   5 3.14548 0.64246   5
  -3  -1   5 1.36742 0.47848   3
  -3  -1   5 2.62968 0.46633   6
   2   1  -5 179.725 9.89294   4
   2   1  -5 178.766 10.0212   7
   2   1  -5 174.410 10.0321   8
   2   1  -5 177.316 9.97794   2
   2   1  -5 173.866 9.72742   1
  -2  -1   5 176.926 10.0498   3
  -2  -1   5 179.709 10.0121   5
  -2  -1   5 173.644 9.89976   6
   1   1  -5 230.297 13.2191   3
   1   1  -5 249.335 13.0955   4
   1   1  -5 227.416 13.2150   7
   1   1  -5 229.284 13.1899   2
   1   1  -5 239.265 13.2028   8
  -1  -1   5 235.689 13.2291   3
  -1  -1   5 246.842 13.0426   1
  -1  -1   5 233.588 13.1860   5
  -1  -1   5 240.056 13.1401   6
   0   1  -5 0.13522 0.09480   4
   0   1  -5 -0.0527 0.08933   8
   0   1  -5 0.44247 0.17280   5
   0   1  -5 -0.1167 0.13585   3
   0   1  -5 -0.2263 0.12443   2
   0   1  -5 0.10611 0.10447   6
   0   1  -5 -0.1097 0.14969   7
   0  -1   5 -0.0085 0.08896   6
   0  -1   5 0.07090 0.08688   4
   0  -1   5 0.15252 0.10849   1
  -1   1  -5 88.0819 4.90855   6
  -1   1  -5 87.1137 4.92228   5
  -1   1  -5 81.4524 4.86778   7
  -1   1  -5 84.8204 4.89620   1
  -1   1  -5 83.1588 4.92765   3
   1  -1   5 90.3013 4.90341   1
   1  -1   5 89.6994 4.88393   8
   1  -1   5 90.1894 4.91889   4
  -2   1  -5 407.933 21.8804   5
  -2   1  -5 395.784 21.8874   3
  -2   1  -5 394.399 21.7509   7
  -2   1  -5 393.541 21.8044   1
  -2   1  -5 404.306 21.8355   6
   2  -1   5 397.253 21.6865   2
   2  -1   5 390.498 21.8036   1
   2  -1   5 384.038 21.8638   4
   2  -1   5 376.079 21.8468   8
  -3   1  -5 1.21238 0.38549   5
  -3   1  -5 1.39190 0.47956   3
  -3   1  -5 1.73403 0.37348   1
  -3   1  -5 1.35684 0.34692   7
  -3   1  -5 1.72364 0.42171   6
   3  -1   5 1.36481 0.34832   1
   3  -1   5 1.48758 0.45877   4
   3  -1   5 1.32302 0.26695   2
   3  -1   5 0.87483 0.49688   8
  -4   1  -5 15.9224 1.35163   3
  -4   1  -5 12.0226 1.05540   6
  -4   1  -5 12.7982 1.25401   5
  -4   1  -5 13.1588 1.02737   7
   4  -1   5 12.5557 1.31330   8
   4  -1   5 12.1130 1.03748   1
   4  -1   5 10.8978 0.92990   2
   4  -1   5 12.9706 1.29111   4
  -5   1  -5 15.8948 1.64146   5
  -5   1  -5 15.2691 1.67535   3
  -5   1  -5 16.8538 1.40017   6
   5  -1   5 14.4265 1.29068   1
   5  -1   5 18.9650 1.76124   8
   5  -1   5 15.1686 1.61258   4
  -6   1  -5 5.73895 1.36171   3
  -6   1  -5 4.49772 1.22548   5
   6  -1   5 8.20753 1.47082   4
   6  -1   5 7.46324 1.42793   8
  -7   1  -5 6.61691 1.63260   3
  -7   1  -5 9.23506 1.73033   5
   7  -1   5 9.39303 1.79387   8
   7  -1   5 7.21371 1.60004   4
   7   0  -5 1.91889 1.23159   8
  -7   0   5 -0.3971 1.02184   3
  -7   0   5 1.12200 1.21003   5
   6   0  -5 4.02532 1.25804   8
   6   0  -5 4.14282 1.05658   4
   6   0  -5 4.01898 0.99793   2
  -6   0   5 4.87153 1.31192   5
  -6   0   5 4.03474 1.26404   3
   5   0  -5 11.3988 1.22851   2
   5   0  -5 9.44437 1.27288   4
   5   0  -5 8.75444 1.48648   8
  -5   0   5 11.0393 1.13033   6
  -5   0   5 16.4441 1.54116   3
  -5   0   5 9.35188 1.41344   5
   4   0  -5 16.1284 1.34686   4
   4   0  -5 15.6317 1.46644   8
   4   0  -5 15.7152 1.29794   7
   4   0  -5 14.7820 1.29058   2
  -4   0   5 16.7795 1.46105   5
  -4   0   5 15.5377 1.40446   3
  -4   0   5 13.7987 1.23612   7
  -4   0   5 13.9128 1.23203   6
   3   0  -5 42.4143 2.64704   2
   3   0  -5 42.6485 2.63358   7
   3   0  -5 44.6041 2.60937   4
   3   0  -5 40.1991 2.75398   8
  -3   0   5 42.0421 2.43953   1
  -3   0   5 39.0404 2.69392   5
  -3   0   5 42.0561 2.62703   6
  -3   0   5 41.8209 2.71797   3
   2   0  -5 7.48062 0.57985   4
   2   0  -5 8.13599 0.65355   7
   2   0  -5 8.18168 0.68742   2
   2   0  -5 9.00762 0.73281   8
  -2   0   5 6.21185 0.62825   5
  -2   0   5 6.91552 0.50964   1
  -2   0   5 6.06675 0.66017   3
  -2   0   5 6.91628 0.62357   6
   1   0  -5 86.7399 4.98384   3
   1   0  -5 85.4806 4.98224   7
   1   0  -5 89.1205 4.89708   4
   1   0  -5 83.3822 4.99250   2
   1   0  -5 91.3274 5.00818   8
  -1   0   5 86.6947 4.97617   6
  -1   0   5 87.3793 4.98707   3
  -1   0   5 92.2717 4.92012   1
  -1   0   5 90.0886 4.99358   5
   0   0  -5 0.06397 0.13783   2
   0   0  -5 -0.1006 0.06673   3
   0   0  -5 0.11698 0.09404   5
   0   0  -5 0.25888 0.15641   7
   0   0   5 -0.0260 0.08094   6
   0   0   5 0.01316 0.09702   1
   1   0   5 11.1085 0.67797   1
   1   0   5 7.95638 0.66186   8
   1   0   5 9.86992 0.72694   4
  -2   0  -5 21.4919 1.50610   3
  -2   0  -5 21.7960 1.41547   7
  -2   0  -5 20.6667 1.43868   5
  -2   0  -5 20.8466 1.35635   6
   2   0   5 22.9440 1.48096   4
   2   0   5 22.4334 1.32614   2
   2   0   5 21.2644 1.44916   8
   2   0   5 22.0559 1.37634   1
  -3   0  -5 18.0008 1.53285   3
  -3   0  -5 19.7537 1.42888   7
  -3   0  -5 19.1565 1.46714   5
  -3   0  -5 19.4928 1.36959   6
   3   0   5 22.0191 1.52381   4
   3   0   5 21.9636 1.35540   2
   3   0   5 20.4424 1.53813   8
   3   0   5 22.2347 1.38985   1
  -4   0  -5 26.1020 1.95166   5
  -4   0  -5 25.2101 1.80397   7
  -4   0  -5 24.2649 2.01453   3
  -4   0  -5 22.4301 1.69557   6
   4   0   5 25.5219 1.69532   2
   4   0   5 24.6035 1.69221   1
   4   0   5 25.7653 2.00920   8
   4   0   5 26.3725 1.98852   4
  -5   0  -5 211.979 12.6911   5
  -5   0  -5 210.796 12.7817   3
   5   0   5 221.248 12.7624   8
   5   0   5 229.607 12.7440   4
  -6   0  -5 3.42603 1.40850   3
  -6   0  -5 1.78646 0.79840   5
   6   0   5 3.22987 1.07678   4
   6   0   5 4.15338 1.16331   8
  -7   0  -5 1.59092 1.28937   3
  -7   0  -5 2.34147 1.15935   5
   7   0   5 0.99375 1.05373   4
   7   0   5 3.26336 1.20733   8
   7  -1  -5 1.07610 1.13431   8
  -7   1   5 0.29761 1.12596   5
   6  -1  -5 6.96669 1.44953   8
   6  -1  -5 6.35519 1.13159   2
   6  -1  -5 4.30328 1.06300   4
  -6   1   5 6.14899 1.26244   3
  -6   1   5 7.62518 1.46058   5
  -6   1   5 6.40927 1.07296   6
   5  -1  -5 9.73877 1.24618   4
   5  -1  -5 9.80164 1.24106   2
   5  -1  -5 7.78029 1.44446   8
  -5   1   5 9.20259 1.18572   6
  -5   1   5 9.29937 1.34745   3
  -5   1   5 10.2462 1.44228   5
   4  -1  -5 6.61965 0.89628   2
   4  -1  -5 6.37021 0.87880   4
   4  -1  -5 7.33374 0.75795   7
   4  -1  -5 5.95362 1.12761   8
  -4   1   5 6.37754 0.70509   7
  -4   1   5 5.48687 0.92754   5
  -4   1   5 5.97607 0.91580   3
  -4   1   5 7.51564 0.64605   1
  -4   1   5 6.76990 0.89997   6
   3  -1  -5 8.52423 0.98432   8
   3  -1  -5 7.62504 0.68315   7
   3  -1  -5 8.42009 0.80567   2
   3  -1  -5 8.50126 0.78683   4
  -3   1   5 6.66516 0.76562   6
  -3   1   5 6.82270 0.78603   3
  -3   1   5 7.01497 0.65115   1
  -3   1   5 6.57391 0.76342   5
   2  -1  -5 392.456 22.1754   7
   2  -1  -5 396.626 22.3119   8
   2  -1  -5 388.828 22.1826   4
   2  -1  -5 401.126 22.2563   2
  -2   1   5 405.643 22.2758   6
  -2   1   5 405.684 22.2728   5
  -2   1   5 401.576 22.1851   1
  -2   1   5 416.091 22.2202   3
   1  -1  -5 12.8288 0.78706   3
  -1   1   5 11.4544 0.79828   4
  -1   1   5 13.5107 0.87292   6
  -1   1   5 14.8959 0.85595   5
  -1   1   5 11.0334 0.82037   1
   0  -1  -5 0.05691 0.16095   2
   0  -1  -5 0.95576 0.26113   7
   0  -1  -5 0.28291 0.16617   3
   0   1   5 0.16983 0.10967   8
   0   1   5 0.20616 0.14467   1
   0   1   5 0.15341 0.10198   4
   0   1   5 0.31582 0.12253   6
  -1  -1  -5 56.2112 3.53440   3
  -1  -1  -5 61.7907 3.47464   2
  -1  -1  -5 56.0192 3.52983   7
  -1  -1  -5 63.6995 3.40140   6
  -1  -1  -5 58.1146 3.44688   5
   1   1   5 59.3742 3.49907   8
   1   1   5 67.3904 3.54361   4
   1   1   5 59.8786 3.39585   6
   1   1   5 61.0646 3.46919   2
  -2  -1  -5 39.7113 2.31368   6
  -2  -1  -5 39.1067 2.55863   3
  -2  -1  -5 36.1503 2.43080   5
  -2  -1  -5 37.0015 2.48368   7
   2   1   5 43.8901 2.53533   4
   2   1   5 44.0306 2.40624   1
   2   1   5 39.1812 2.49641   8
   2   1   5 39.3664 2.39071   2
  -3  -1  -5 15.2948 1.24348   7
  -3  -1  -5 14.8739 1.00890   6
  -3  -1  -5 15.0371 1.33172   3
  -3  -1  -5 16.5857 1.23863   5
   3   1   5 13.3270 1.04442   1
   3   1   5 12.9709 1.24922   4
   3   1   5 14.4615 1.08755   2
   3   1   5 13.7903 1.24643   8
  -4  -1  -5 132.889 7.94046   3
  -4  -1  -5 126.644 7.49695   6
  -4  -1  -5 132.325 7.76528   7
  -4  -1  -5 125.893 7.76535   5
   4   1   5 129.066 7.53619   1
   4   1   5 132.512 7.85682   8
   4   1   5 136.471 7.63412   2
   4   1   5 138.172 7.83784   4
  -5  -1  -5 58.9812 3.97520   5
  -5  -1  -5 56.4401 4.10923   3
   5   1   5 59.9168 4.06881   8
   5   1   5 57.8324 3.98183   4
  -6  -1  -5 11.5021 1.87404   3
  -6  -1  -5 14.4266 1.87790   5
   6   1   5 10.6678 1.70664   4
   6   1   5 10.3330 1.78939   8
  -7  -1  -5 2.50326 1.42840   3
  -7  -1  -5 3.45643 1.29970   5
   7   1   5 1.29500 1.00396   4
   7   1   5 3.40781 1.35732   8
   7  -2  -5 1.95746 1.20450   8
  -7   2   5 0.99661 1.11208   5
   6  -2  -5 7.64004 1.51321   8
   6  -2  -5 6.90370 1.03715   2
   6  -2  -5 5.23714 1.12874   4
  -6   2   5 5.15522 1.22630   5
  -6   2   5 6.38744 1.15058   6
   5  -2  -5 13.6181 1.65258   8
   5  -2  -5 13.4163 1.07587   1
   5  -2  -5 11.2881 1.29768   4
   5  -2  -5 12.5585 1.29032   2
  -5   2   5 13.6825 1.11557   1
  -5   2   5 12.4643 1.30610   6
  -5   2   5 13.6661 1.64558   5
  -5   2   5 12.1510 1.25949   3
   4  -2  -5 0.88340 0.80488   8
   4  -2  -5 0.71646 0.29965   7
   4  -2  -5 2.63320 0.62848   4
   4  -2  -5 0.75196 0.51835   2
  -4   2   5 0.83677 0.55828   5
  -4   2   5 0.99702 0.48152   3
  -4   2   5 0.91726 0.37548   1
  -4   2   5 1.05532 0.48549   6
   3  -2  -5 1.49464 0.40289   4
   3  -2  -5 1.41735 0.67219   8
   3  -2  -5 1.34209 0.50629   2
   3  -2  -5 1.44140 0.26874   7
  -3   2   5 1.17097 0.40465   5
  -3   2   5 1.72297 0.37185   1
  -3   2   5 2.01116 0.38964   3
  -3   2   5 0.97060 0.45455   6
   2  -2  -5 23.1082 1.52426   2
   2  -2  -5 22.7071 1.57256   8
   2  -2  -5 23.8677 1.45815   4
   2  -2  -5 22.9728 1.38519   7
  -2   2   5 22.3786 1.46775   5
  -2   2   5 21.0677 1.50053   6
  -2   2   5 21.8537 1.45100   4
  -2   2   5 21.3802 1.44887   1
  -2   2   5 21.7811 1.34649   3
   1  -2  -5 60.7542 3.51287   8
   1  -2  -5 57.7796 3.32447   3
   1  -2  -5 57.9770 3.45480   7
   1  -2  -5 58.7465 3.49164   2
  -1   2   5 57.0203 3.47078   6
  -1   2   5 59.1485 3.47638   1
  -1   2   5 70.8814 3.49511   4
  -1   2   5 57.0150 3.38938   5
   0  -2  -5 0.24914 0.20080   3
   0  -2  -5 0.04018 0.21564   7
   0  -2  -5 0.09884 0.15268   2
   0   2   5 0.00858 0.13509   4
   0   2   5 0.05610 0.10062   6
   0   2   5 0.20589 0.16759   2
   0   2   5 -0.1838 0.13307   1
  -1  -2  -5 78.7796 4.72582   7
  -1  -2  -5 80.0132 4.70297   3
  -1  -2  -5 80.9591 4.64978   2
  -1  -2  -5 80.2687 4.54618   5
   1   2   5 80.4829 4.64332   2
   1   2   5 78.8597 4.46295   6
   1   2   5 81.4765 4.67073   8
   1   2   5 79.8986 4.58140   1
   1   2   5 81.6796 4.66026   4
  -2  -2  -5 545.837 31.0916   6
  -2  -2  -5 574.902 31.2948   5
  -2  -2  -5 551.271 31.4475   3
  -2  -2  -5 572.423 31.4462   7
   2   2   5 562.874 31.3637   4
   2   2   5 558.316 31.2148   1
   2   2   5 586.163 31.4091   8
   2   2   5 558.971 31.0914   6
   2   2   5 573.863 31.3172   2
   3   2   5 36.0684 2.59296   4
   3   2   5 39.3024 2.38000   1
   3   2   5 35.5885 2.61117   8
   3   2   5 43.3209 2.54008   2
  -4  -2  -5 60.0195 3.62601   3
  -4  -2  -5 52.0657 3.43626   7
   4   2   5 43.0991 3.29853   4
   4   2   5 49.2278 3.19865   2
   4   2   5 44.5900 3.36847   8
  -5  -2  -5 5.61048 1.18440   7
  -5  -2  -5 2.55935 1.15946   3
  -5  -2  -5 5.57885 1.14662   5
   5   2   5 4.49639 1.18396   8
   5   2   5 3.17959 1.02345   4
  -6  -2  -5 5.49740 1.37508   5
  -6  -2  -5 3.58533 1.43674   3
   6   2   5 8.16236 1.57312   8
   6   2   5 6.79955 1.37423   4
   7  -3  -5 3.06177 1.32820   8
   7  -3  -5 1.94100 1.08002   4
  -7   3   5 4.17426 1.20970   5
  -7   3   5 3.50235 1.02999   6
   6  -3  -5 6.22432 1.46858   8
   6  -3  -5 6.26196 1.04962   2
   6  -3  -5 6.31437 1.23276   4
  -6   3   5 8.13365 1.46111   5
  -6   3   5 7.38696 1.25356   6
   5  -3  -5 22.5436 1.86904   4
   5  -3  -5 24.8697 2.23700   8
   5  -3  -5 23.1460 1.83826   2
  -5   3   5 21.3589 1.88525   6
  -5   3   5 22.1391 1.97240   5
  -5   3   5 22.2637 1.68684   1
   4  -3  -5 14.2708 1.59222   8
   4  -3  -5 11.6256 1.17818   2
   4  -3  -5 11.6468 1.12653   4
  -4   3   5 11.2016 1.16110   6
  -4   3   5 14.4234 1.22567   5
  -4   3   5 10.8194 0.95242   3
  -4   3   5 9.66526 0.99880   1
   3  -3  -5 22.4976 1.73044   8
   3  -3  -5 21.0105 1.33195   7
   3  -3  -5 21.8652 1.59366   2
   3  -3  -5 21.9417 1.52891   4
  -3   3   5 21.1428 1.35350   3
  -3   3   5 21.2075 1.52304   1
  -3   3   5 20.5019 1.56407   6
  -3   3   5 20.9167 1.53158   5
  -3   3   5 23.1080 1.55343   4
   2  -3  -5 37.4667 2.27748   7
   2  -3  -5 38.2372 2.42124   2
   2  -3  -5 39.1927 2.49131   8
  -2   3   5 38.9497 2.39408   4
  -2   3   5 37.8408 2.31658   5
  -2   3   5 38.6955 2.41227   6
  -2   3   5 36.9477 2.38732   1
   1  -3  -5 77.4364 4.52372   7
   1  -3  -5 78.7516 4.56379   2
   1  -3  -5 76.4379 4.34488   3
   1  -3  -5 79.9842 4.59102   8
  -1   3   5 74.9344 4.36082   5
  -1   3   5 80.9922 4.54309   1
  -1   3   5 74.7704 4.49609   6
  -1   3   5 80.4602 4.53902   4
  -1   3   5 78.4383 4.58298   8
   0  -3  -5 190.382 10.5771   7
   0  -3  -5 209.910 10.4865   3
   0  -3  -5 159.153 10.4892   2
  -1  -3  -5 421.069 23.0912   2
  -1  -3  -5 422.548 23.1889   7
  -1  -3  -5 407.435 23.1095   3
  -1  -3  -5 419.957 22.9020   5
   1   3   5 403.979 22.9725   1
   1   3   5 416.645 23.0626   4
   1   3   5 414.849 23.0791   2
   1   3   5 413.080 23.0916   8
   1   3   5 409.857 22.7839   6
   2   3   5 22.4696 1.69944   4
   2   3   5 23.1192 1.74830   8
   2   3   5 25.2693 1.56310   1
   2   3   5 23.6926 1.67999   2
  -3  -3  -5 19.4437 1.63325   3
  -3  -3  -5 18.8724 1.57718   7
   3   3   5 14.0540 1.30333   2
   3   3   5 13.2479 1.40222   8
  -4  -3  -5 19.7628 2.01132   3
  -4  -3  -5 20.8594 1.89517   7
  -4  -3  -5 21.8738 1.76149   5
   4   3   5 18.8658 1.77727   4
   4   3   5 20.6910 1.73026   2
   4   3   5 20.7096 1.92256   8
  -5  -3  -5 5.78800 1.28346   7
  -5  -3  -5 7.89117 1.64657   3
  -5  -3  -5 6.46654 1.26419   5
   5   3   5 6.88740 1.40157   8
   5   3   5 6.82427 1.28087   2
   5   3   5 6.72383 1.27920   4
  -6  -3  -5 1.23756 1.27923   3
  -6  -3  -5 0.92228 0.99605   5
   6   3   5 3.24419 1.17256   8
   6   3   5 1.66865 0.91104   4
   7  -4  -5 0.86410 1.22447   8
   7  -4  -5 -0.9030 0.88357   4
  -7   4   5 2.14078 1.01200   6
  -7   4   5 1.11790 0.83380   5
   6  -4  -5 1.43071 0.67078   1
   6  -4  -5 1.32599 0.76455   2
   6  -4  -5 0.62338 1.10999   8
   6  -4  -5 1.01599 0.88899   4
  -6   4   5 2.49649 1.01391   5
  -6   4   5 1.59151 0.64919   1
  -6   4   5 1.52368 0.82902   6
   5  -4  -5 14.5267 1.49159   2
   5  -4  -5 13.7486 1.46179   4
   5  -4  -5 13.2437 1.65274   8
  -5   4   5 14.6141 1.34070   1
  -5   4   5 14.3637 1.51314   6
  -5   4   5 17.0761 1.56938   5
   4  -4  -5 25.3314 1.91691   4
   4  -4  -5 28.1845 2.25678   8
   4  -4  -5 25.5901 1.95684   2
  -4   4   5 25.8877 1.91672   5
  -4   4   5 25.6948 1.99146   6
  -4   4   5 24.3674 1.85574   1
   3  -4  -5 16.1661 1.45000   8
   3  -4  -5 16.0809 1.25888   4
   3  -4  -5 16.0984 1.05234   7
   3  -4  -5 15.8353 1.32273   2
  -3   4   5 15.0157 1.25232   4
  -3   4   5 15.7037 1.18698   5
  -3   4   5 14.9451 1.23413   1
  -3   4   5 12.3246 1.20746   6
   2  -4  -5 553.406 31.2290   7
   2  -4  -5 563.836 31.3550   2
   2  -4  -5 569.375 31.4414   8
  -2   4   5 576.402 31.3641   1
  -2   4   5 566.493 31.3527   4
  -2   4   5 551.278 31.1831   5
  -2   4   5 570.540 31.3553   6
   1  -4  -5 423.487 23.1732   2
   1  -4  -5 418.448 22.9428   3
   1  -4  -5 416.157 23.1405   7
   1  -4  -5 428.343 23.2192   8
  -1   4   5 423.276 23.1432   4
  -1   4   5 406.756 22.8754   5
  -1   4   5 406.210 23.1271   1
  -1   4   5 404.359 23.0626   6
  -1   4   5 411.988 23.1916   8
   0  -4  -5 20.2469 1.34490   2
   0   4   5 16.2363 1.23115   4
   0   4   5 17.2392 1.28999   8
   0   4   5 14.7254 1.25172   2
  -1  -4  -5 25.4794 1.73075   2
  -1  -4  -5 25.4952 1.46929   5
  -1  -4  -5 17.7839 1.69512   7
   1   4   5 23.9951 1.70793   2
   1   4   5 22.7343 1.70436   8
   1   4   5 25.9332 1.59217   1
   1   4   5 21.6741 1.63451   4
  -2  -4  -5 2.17126 0.48046   5
  -2  -4  -5 1.86848 0.63635   3
  -2  -4  -5 1.73485 0.57520   7
   2   4   5 1.82800 0.53699   4
   2   4   5 2.44797 0.61645   8
   2   4   5 2.91414 0.47122   1
   2   4   5 1.74618 0.54779   2
  -3  -4  -5 0.90429 0.66779   7
  -3  -4  -5 0.50059 0.70583   3
  -3  -4  -5 1.02882 0.54224   5
   3   4   5 0.99705 0.58135   4
   3   4   5 0.51324 0.52791   2
   3   4   5 1.39001 0.72351   8
  -4  -4  -5 0.41103 0.67495   5
  -4  -4  -5 0.63387 0.83714   3
  -4  -4  -5 -0.0080 0.68732   7
   4   4   5 0.51991 0.66216   2
   4   4   5 1.07897 0.77026   8
   4   4   5 0.70647 0.70220   4
  -5  -4  -5 1.41873 1.16394   3
  -5  -4  -5 -0.0036 0.90687   7
   5   4   5 1.68405 0.91820   8
   5   4   5 1.77161 0.86498   4
   5   4   5 0.96039 0.85680   2
  -6  -4  -5 2.87451 1.50579   3
   6   4   5 6.81599 1.33166   4
   6   4   5 5.99611 1.49720   8
   7  -5  -5 0.26057 1.38452   8
   7  -5  -5 -0.6234 0.92562   4
  -7   5   5 -0.2006 0.91176   5
  -7   5   5 1.34952 0.93629   6
   6  -5  -5 7.96077 1.75815   8
   6  -5  -5 6.84837 1.33633   4
  -6   5   5 4.97513 1.00461   1
  -6   5   5 8.00656 1.40744   5
  -6   5   5 6.46447 1.31825   6
   5  -5  -5 232.038 12.9776   4
   5  -5  -5 221.805 13.1870   8
   5  -5  -5 225.528 12.8761   2
  -5   5   5 215.023 13.0326   6
  -5   5   5 216.820 12.9190   5
  -5   5   5 232.987 12.9262   1
   4  -5  -5 135.602 7.93661   2
   4  -5  -5 136.782 7.95452   4
   4  -5  -5 136.955 8.14415   8
  -4   5   5 135.755 7.87316   5
  -4   5   5 130.680 7.99536   6
  -4   5   5 131.718 7.92298   1
  -4   5   5 134.616 7.95524   4
   3  -5  -5 43.3904 3.21133   4
   3  -5  -5 42.3836 3.33140   8
   3  -5  -5 52.7395 3.30350   2
  -3   5   5 54.5536 3.30251   1
  -3   5   5 43.5671 3.22240   4
  -3   5   5 61.7705 3.38920   6
  -3   5   5 59.5690 3.15840   5
   2  -5  -5 34.2182 2.21872   7
   2  -5  -5 29.2646 2.26612   2
  -2   5   5 34.6952 2.30350   1
  -2   5   5 37.6425 2.28795   6
   1  -5  -5 28.6440 1.87908   7
   1  -5  -5 22.0892 1.83747   8
   1  -5  -5 23.8101 1.62359   3
   1  -5  -5 24.1177 1.84176   2
  -1   5   5 25.5671 1.82105   4
  -1   5   5 28.0359 1.49071   5
  -1   5   5 26.9576 1.90096   8
  -1   5   5 27.8149 1.83454   1
   0  -5  -5 0.06005 0.30117   3
   0  -5  -5 0.58640 0.42671   2
   0  -5  -5 0.23118 0.41865   7
   0   5   5 0.28013 0.32024   4
   0   5   5 0.38925 0.35773   8
   0   5   5 -0.1952 0.16001   6
   0   5   5 -0.3035 0.32798   2
   0   5   5 0.29671 0.27953   1
  -1  -5  -5 1.49072 0.57113   3
  -1  -5  -5 1.17438 0.44411   5
  -1  -5  -5 1.31433 0.49020   2
  -1  -5  -5 1.71417 0.64451   7
   1   5   5 1.83752 0.54453   2
   1   5   5 2.10788 0.57843   8
   1   5   5 1.26219 0.47179   4
   1   5   5 0.89040 0.37696   1
  -2  -5  -5 5.29448 1.06794   7
  -2  -5  -5 2.82776 0.80900   2
  -2  -5  -5 5.74305 1.01730   3
   2   5   5 2.82356 0.69086   4
   2   5   5 5.06364 0.91836   2
   2   5   5 3.98633 0.61568   1
   2   5   5 4.09183 0.86414   8
  -3  -5  -5 23.8884 2.23316   3
  -3  -5  -5 25.7203 2.27161   7
   3   5   5 26.9604 2.10178   2
   3   5   5 24.0546 2.00869   4
   3   5   5 23.4102 2.10484   8
  -4  -5  -5 9.37326 1.62368   7
  -4  -5  -5 8.84306 1.70260   3
   4   5   5 8.74344 1.37926   4
   4   5   5 9.25728 1.48574   2
   4   5   5 10.7315 1.67853   8
  -5  -5  -5 5.18023 1.55972   3
  -5  -5  -5 1.26364 1.16482   7
   5   5   5 3.94767 1.21737   2
   5   5   5 4.96203 1.35106   8
   5   5   5 2.89111 0.95919   4
   7  -6  -5 7.57255 1.64215   4
   7  -6  -5 9.66130 2.17634   8
  -7   6   5 7.17778 1.27918   1
  -7   6   5 6.02931 1.50179   6
  -7   6   5 7.12496 1.48737   5
   6  -6  -5 1.03435 1.26286   8
   6  -6  -5 1.38186 0.82702   4
  -6   6   5 2.75435 0.96804   5
  -6   6   5 1.56282 0.77368   1
  -6   6   5 2.41784 0.99021   6
   5  -6  -5 59.3292 3.85601   2
   5  -6  -5 51.7313 4.10699   8
   5  -6  -5 57.9355 3.91898   4
  -5   6   5 60.0158 3.83790   5
  -5   6   5 56.8471 3.85158   1
  -5   6   5 60.2713 4.00279   6
   4  -6  -5 45.2663 3.45435   4
   4  -6  -5 45.1149 3.64310   8
   4  -6  -5 53.8247 3.51961   2
  -4   6   5 59.3882 3.38078   5
  -4   6   5 48.7805 3.49580   4
  -4   6   5 57.3639 3.59159   6
  -4   6   5 56.3391 3.52977   1
  -3   6   5 21.6321 1.69474   1
  -3   6   5 21.7287 1.46294   5
  -3   6   5 18.1506 1.66039   4
   2  -6  -5 2.98611 0.69436   2
   2  -6  -5 1.63334 0.58730   8
   2  -6  -5 3.21130 0.65474   7
  -2   6   5 2.14707 0.63836   8
  -2   6   5 2.93049 0.65562   4
  -2   6   5 2.39203 0.55982   6
  -2   6   5 1.66990 0.53608   1
   1  -6  -5 2.40918 0.69520   8
   1  -6  -5 1.53538 0.57007   7
   1  -6  -5 1.19785 0.50380   2
   1  -6  -5 1.91006 0.43099   3
  -1   6   5 0.82725 0.47204   4
  -1   6   5 0.92910 0.62727   8
  -1   6   5 0.92263 0.38597   6
  -1   6   5 1.94330 0.53884   1
  -1  -6  -5 1.31368 0.69364   2
  -1  -6  -5 0.82255 0.77785   7
  -1  -6  -5 1.53804 0.75807   3
   1   6   5 0.26183 0.58739   2
   1   6   5 1.78718 0.60784   4
   1   6   5 0.66782 0.59764   8
   1   6   5 1.38961 0.46537   1
  -2  -6  -5 9.60844 1.38170   2
  -2  -6  -5 11.1350 1.49397   3
  -2  -6  -5 10.6066 1.53667   7
   2   6   5 5.39950 1.01488   4
   2   6   5 7.78118 1.24821   2
   2   6   5 5.19244 1.09300   8
  -3  -6  -5 7.36682 1.25692   2
  -3  -6  -5 4.64759 1.28921   3
  -3  -6  -5 7.27087 1.50967   7
   3   6   5 5.58116 1.20530   2
   3   6   5 6.21165 1.32207   8
   3   6   5 7.62008 1.22743   4
  -4  -6  -5 -0.5047 0.96139   3
  -4  -6  -5 1.48194 0.86861   2
  -4  -6  -5 -0.4795 0.96934   7
   4   6   5 0.41044 0.70490   2
   4   6   5 0.47171 0.78435   8
   4   6   5 0.37951 0.59742   4
  -5  -6  -5 4.19623 1.47982   7
  -5  -6  -5 5.42558 1.73915   3
   5   6   5 7.83765 2.53474   2
   5   6   5 6.71285 1.57789   8
   5   6   5 5.04045 1.17102   4
   7  -7  -5 -0.7889 1.52392   8
   7  -7  -5 -0.0804 1.09398   4
  -7   7   5 2.39051 0.95126   1
  -7   7   5 0.80943 1.03639   6
  -7   7   5 2.31587 1.09318   5
  -6   7   5 14.8848 1.73351   1
  -6   7   5 16.0255 1.69501   5
  -6   7   5 18.3288 1.93487   6
   5  -7  -5 3.07082 1.07829   2
   5  -7  -5 4.58063 1.11967   4
   5  -7  -5 2.88623 1.34423   8
  -5   7   5 7.19902 1.22871   6
  -5   7   5 5.02113 1.19799   4
  -5   7   5 4.67764 0.93025   5
  -5   7   5 5.76888 1.06292   1
   4  -7  -5 18.1137 1.71752   4
   4  -7  -5 19.0914 1.81732   2
   4  -7  -5 21.3007 2.07459   8
  -4   7   5 20.6481 1.77674   4
  -4   7   5 20.9814 1.79551   6
  -4   7   5 18.5803 1.74789   1
   3  -7  -5 0.99236 0.70779   2
   3  -7  -5 1.09802 0.64362   8
  -3   7   5 1.55580 0.68215   4
  -3   7   5 0.63765 0.52952   6
  -3   7   5 1.48857 0.62625   1
   2  -7  -5 4.02719 0.80481   7
   2  -7  -5 3.99878 0.88434   8
   2  -7  -5 4.82145 0.90590   2
  -2   7   5 4.65622 0.86226   1
  -2   7   5 4.21302 0.94613   8
  -2   7   5 3.79519 0.86743   4
  -2   7   5 4.81976 0.78248   6
   1  -7  -5 0.53307 0.68470   2
   1  -7  -5 1.86850 0.80996   7
   1  -7  -5 1.97937 0.74837   8
  -1   7   5 1.21454 0.73776   8
  -1   7   5 1.00876 0.58125   1
  -1   7   5 0.75875 0.58079   4
  -1   7   5 2.41161 0.52995   6
   0  -7  -5 1.64619 0.82393   7
   0  -7  -5 1.18441 0.67110   3
   0  -7  -5 1.57452 0.79174   2
   0   7   5 1.69974 0.81493   2
   0   7   5 1.92018 0.60937   1
  -1  -7  -5 62.6478 4.33041   2
  -1  -7  -5 68.7374 4.55872   7
  -1  -7  -5 74.5194 4.37322   3
   1   7   5 61.9536 4.35277   8
   1   7   5 59.2656 4.19440   4
   1   7   5 71.9393 4.13180   1
   1   7   5 59.9513 4.29992   2
  -2  -7  -5 8.76552 1.40582   3
  -2  -7  -5 9.48880 1.61029   7
  -2  -7  -5 5.67980 1.14144   2
   2   7   5 8.16709 1.35531   2
   2   7   5 4.53013 1.14739   8
   2   7   5 6.28639 1.13955   4
  -3  -7  -5 -0.1703 0.82551   3
  -3  -7  -5 0.27286 0.91839   7
  -3  -7  -5 0.04688 0.61926   2
   3   7   5 0.60449 0.78558   8
   3   7   5 0.83827 0.64870   4
   3   7   5 0.87222 0.77968   2
  -4  -7  -5 12.5770 2.25457   7
  -4  -7  -5 14.7844 2.05110   2
  -4  -7  -5 14.8211 2.41327   3
   4   7   5 17.0847 2.37694   8
   4   7   5 15.8239 1.76143   4
   4   7   5 16.5291 2.18046   2
   7  -8  -5 -0.1936 1.66205   8
   7  -8  -5 2.23281 1.31397   4
  -7   8   5 1.02921 1.04300   1
  -7   8   5 2.14951 1.25136   6
   6  -8  -5 7.88002 1.98680   8
   6  -8  -5 6.57712 1.43638   4
  -6   8   5 5.88542 1.32371   1
  -6   8   5 7.04757 1.38393   6
   5  -8  -5 8.30884 1.59892   2
   5  -8  -5 6.73215 1.32906   4
   5  -8  -5 7.93608 1.76453   8
  -5   8   5 6.04373 1.16335   6
  -5   8   5 5.81959 1.19443   1
  -5   8   5 6.66012 1.33911   4
   4  -8  -5 -0.3215 0.80462   2
   4  -8  -5 0.43380 0.71191   4
   4  -8  -5 0.45999 0.88165   8
  -4   8   5 1.05681 0.73808   4
  -4   8   5 1.28381 0.65734   1
  -4   8   5 1.22222 0.65181   6
   3  -8  -5 28.3826 2.18282   2
   3  -8  -5 22.0370 2.20718   8
  -3   8   5 24.5077 1.94683   6
  -3   8   5 22.5212 2.00097   4
  -3   8   5 24.5824 2.25258   8
  -3   8   5 24.3872 2.05577   1
   2  -8  -5 10.2840 1.32556   7
   2  -8  -5 8.91401 1.45766   8
   2  -8  -5 10.1202 1.35824   2
  -2   8   5 5.26821 1.07040   4
  -2   8   5 8.93801 0.95910   6
  -2   8   5 5.65528 1.14822   8
  -2   8   5 11.0620 1.19832   1
   1  -8  -5 69.2766 4.39414   7
   1  -8  -5 66.2354 4.36791   2
   1  -8  -5 63.0287 4.39039   8
  -1   8   5 62.8091 4.28182   4
  -1   8   5 69.9627 4.24256   1
  -1   8   5 60.4465 4.35046   8
   0  -8  -5 -0.4404 0.76876   7
   0  -8  -5 -0.0373 0.59732   2
   0   8   5 -0.2842 0.40144   1
   0   8   5 0.46138 0.74209   2
   0   8   5 0.45909 0.63747   8
   0   8   5 -0.1513 0.49174   4
  -1  -8  -5 0.66401 0.91285   7
  -1  -8  -5 0.28153 0.67693   2
  -1  -8  -5 0.57738 0.73702   3
   1   8   5 -0.0049 0.65596   2
   1   8   5 -0.0688 0.56688   4
   1   8   5 0.60839 0.73645   8
  -2  -8  -5 2.86748 1.23872   7
  -2  -8  -5 2.02902 0.85003   2
  -2  -8  -5 2.55283 1.09329   3
   2   8   5 2.23556 0.92368   2
   2   8   5 3.87197 1.01341   4
   2   8   5 1.44420 0.97197   8
  -3  -8  -5 2.32705 1.28286   3
  -3  -8  -5 3.77070 1.22807   2
  -3  -8  -5 4.98496 1.62573   7
   3   8   5 4.22036 1.33161   8
   3   8   5 4.14841 1.13512   4
   3   8   5 5.08655 1.36990   2
   6  -9  -5 -1.3762 0.91675   4
   6  -9  -5 -1.7808 1.34742   8
  -6   9   5 0.95474 1.05505   1
  -6   9   5 1.42523 1.00908   6
   5  -9  -5 0.08675 1.03931   2
   5  -9  -5 1.26640 1.02564   4
   5  -9  -5 0.22072 1.31709   8
  -5   9   5 0.81741 0.83917   1
  -5   9   5 2.19274 0.97453   6
  -5   9   5 1.44275 0.98283   4
   4  -9  -5 9.85046 1.76359   8
   4  -9  -5 8.65044 1.51056   2
   4  -9  -5 10.2358 1.57281   4
  -4   9   5 5.79185 1.23754   1
  -4   9   5 7.06905 1.24000   6
  -4   9   5 7.89101 1.45228   4
   3  -9  -5 5.67582 1.38568   8
   3  -9  -5 6.20917 1.32105   2
  -3   9   5 7.68809 1.14475   6
  -3   9   5 6.01999 1.46522   8
  -3   9   5 4.99721 1.17094   4
  -3   9   5 6.12921 1.18603   1
   2  -9  -5 6.10960 1.21926   2
   2  -9  -5 8.27608 1.32963   7
   2  -9  -5 5.10325 1.22337   8
  -2   9   5 9.68371 1.33812   1
  -2   9   5 5.87531 1.15316   4
  -2   9   5 7.21026 1.39254   8
   1  -9  -5 -0.0971 0.65421   2
   1  -9  -5 0.45325 0.72752   8
   1  -9  -5 -0.0527 0.75990   7
  -1   9   5 0.26761 0.52836   1
  -1   9   5 0.31858 0.71207   8
  -1   9   5 0.11391 0.55394   4
   0  -9  -5 -0.1154 0.77360   7
   0  -9  -5 1.11400 0.87391   2
   0   9   5 -0.0297 0.63236   4
   0   9   5 0.51854 0.60442   1
   0   9   5 0.63636 0.86755   2
   0   9   5 0.15543 0.71322   8
  -1  -9  -5 0.62039 0.87506   2
  -1  -9  -5 0.75768 1.05569   7
   1   9   5 1.15441 1.02165   2
   1   9   5 0.46867 0.70843   4
   1   9   5 0.54377 0.82494   8
  -2  -9  -5 2.17015 1.29852   7
  -2  -9  -5 0.23236 0.84585   2
  -2  -9  -5 0.92256 1.02962   3
   2   9   5 1.51994 0.86634   4
   2   9   5 0.94653 0.98350   2
   2   9   5 0.74933 0.94478   8
  -3  -9  -5 1.58944 1.38507   3
  -3  -9  -5 2.49836 1.23225   2
   3   9   5 0.50439 1.05970   2
   3   9   5 2.13624 0.98877   4
   3   9   5 0.56569 1.84031   8
   6 -10  -5 1.66096 1.75124   8
   6 -10  -5 1.45499 1.25859   4
  -6  10   5 3.32448 1.17857   6
  -6  10   5 2.27704 1.47503   4
  -6  10   5 3.71322 1.36339   1
   5 -10  -5 0.54818 1.35347   8
   5 -10  -5 0.06592 1.33497   2
   5 -10  -5 2.64066 1.18969   4
  -5  10   5 2.38644 1.18836   4
  -5  10   5 2.49554 0.98563   6
  -5  10   5 2.89347 1.10092   1
   4 -10  -5 0.05600 1.03624   8
   4 -10  -5 -1.2780 0.81878   2
   4 -10  -5 -0.0631 0.79482   4
  -4  10   5 -0.7694 0.80767   4
  -4  10   5 -0.0296 0.63114   6
  -4  10   5 0.38127 0.77450   1
   3 -10  -5 -1.1477 0.75329   2
   3 -10  -5 -1.2914 0.74627   8
  -3  10   5 -0.3030 0.76608   1
  -3  10   5 0.26770 1.00606   8
  -3  10   5 -0.3438 0.69713   4
   2 -10  -5 2.26373 1.11756   8
   2 -10  -5 3.28088 1.26857   7
   2 -10  -5 1.16441 0.96310   2
  -2  10   5 2.71746 1.03647   4
  -2  10   5 1.72887 1.09488   8
  -2  10   5 1.26376 0.77132   1
   1 -10  -5 -0.4320 0.80522   2
   1 -10  -5 1.07618 0.91891   8
   1 -10  -5 0.46518 0.92079   7
  -1  10   5 -0.0865 0.84009   8
  -1  10   5 -0.2269 0.63252   1
  -1  10   5 -0.2390 0.66280   4
   0 -10  -5 1.78532 1.32207   7
   0 -10  -5 2.37093 1.07509   2
   0  10   5 1.00647 0.81394   4
   0  10   5 1.80570 1.16621   2
   0  10   5 1.21291 0.97012   8
  -1 -10  -5 0.18378 0.93708   2
  -1 -10  -5 4.77788 1.42134   7
   1  10   5 1.29905 1.19236   2
   1  10   5 1.68693 0.93007   4
   1  10   5 2.66629 1.23127   8
  -2 -10  -5 -0.2019 1.06355   2
   2  10   5 0.63311 0.83281   4
   2  10   5 0.06836 1.25552   2
   5 -11  -5 5.68525 1.61349   4
   5 -11  -5 3.52795 1.74253   8
  -5  11   5 5.71596 1.29076   6
  -5  11   5 4.50708 1.44823   1
  -5  11   5 3.64035 1.39931   4
   4 -11  -5 14.1690 2.36308   8
   4 -11  -5 19.2488 2.44161   4
   4 -11  -5 12.4458 2.13146   2
  -4  11   5 14.8631 2.19317   4
  -4  11   5 16.1285 2.16855   1
   3 -11  -5 2.30161 1.27676   8
   3 -11  -5 2.20130 1.18495   2
  -3  11   5 2.99333 1.41313   8
  -3  11   5 3.37244 1.26095   4
  -3  11   5 5.52783 1.22145   1
   2 -11  -5 0.91562 1.04572   8
   2 -11  -5 1.15386 1.12215   2
  -2  11   5 0.43455 0.86221   4
  -2  11   5 1.73522 0.84502   1
  -2  11   5 0.60226 1.02794   8
   1 -11  -5 3.66131 1.31220   8
   1 -11  -5 1.28403 1.12780   2
   1 -11  -5 1.40762 1.22702   7
  -1  11   5 3.16546 1.09831   4
  -1  11   5 1.81078 1.13686   8
   0 -11  -5 -0.9648 0.81481   2
   0 -11  -5 -0.2877 0.85511   8
   0 -11  -5 -2.2861 0.92991   7
   0  11   5 -0.0168 0.86471   8
   0  11   5 0.36975 0.77493   4
   3 -12  -5 1.21432 1.30648   2
  -3  12   5 2.37203 1.08750   1
   2 -12  -5 1.37076 1.20363   2
  -2  12   5 1.97975 1.02722   1
  -2  12  -6 4.59816 1.36666   4
  -2  12  -6 4.81770 1.54532   8
   2 -12   6 8.17131 1.54045   4
   2 -12   6 4.63664 1.50761   8
   2 -12   6 4.29576 1.50025   2
  -3  12  -6 30.0195 3.09655   8
  -3  12  -6 29.2506 2.81486   4
  -3  12  -6 25.4669 2.56310   1
   3 -12   6 29.4094 2.74437   4
   3 -12   6 25.1571 2.96451   8
   0  11  -6 0.93194 1.02749   8
   0  11  -6 2.35786 1.17737   2
   0  11  -6 0.79397 0.90409   4
   0 -11   6 0.59115 1.14006   7
   0 -11   6 0.69966 1.02323   2
  -1  11  -6 0.75676 1.12928   2
  -1  11  -6 0.44508 0.96746   8
  -1  11  -6 0.37581 0.77553   4
   1 -11   6 0.46635 0.96988   8
   1 -11   6 0.18510 0.79003   2
   1 -11   6 -0.5784 0.86531   7
  -2  11  -6 0.54594 1.00229   8
  -2  11  -6 0.78506 0.86074   1
  -2  11  -6 1.46862 0.98620   4
   2 -11   6 0.80420 0.94117   8
   2 -11   6 0.98738 0.81213   4
   2 -11   6 1.69212 0.94314   2
  -3  11  -6 -0.0066 0.97724   8
  -3  11  -6 -0.1700 0.86709   4
  -3  11  -6 1.39737 0.95714   1
   3 -11   6 -0.0237 0.90803   8
   3 -11   6 1.00534 0.86710   4
   3 -11   6 0.19819 0.84325   2
  -4  11  -6 0.34801 0.82142   1
  -4  11  -6 1.20552 1.10346   4
  -4  11  -6 -0.3460 0.80332   6
   4 -11   6 0.45832 1.01502   4
   4 -11   6 -0.8595 1.00373   8
  -5  11  -6 0.20026 1.20717   4
  -5  11  -6 0.04346 0.92171   1
  -5  11  -6 0.61489 0.87698   6
   5 -11   6 0.49485 1.57510   8
   5 -11   6 2.10756 1.06085   1
   5 -11   6 -1.1651 0.97196   4
   2  10  -6 5.17862 1.54216   8
   2  10  -6 4.61579 1.54877   2
  -2 -10   6 3.22914 1.62343   7
  -2 -10   6 7.59594 1.68377   2
  -2 -10   6 4.68803 1.69764   3
   1  10  -6 0.19881 0.91516   8
   1  10  -6 1.14447 1.03356   2
  -1 -10   6 1.33946 0.84324   2
  -1 -10   6 0.88861 1.08748   3
  -1 -10   6 -0.4065 0.84278   7
   0  10  -6 22.7506 2.30857   2
   0  10  -6 19.9814 1.99771   4
   0  10  -6 23.1901 2.29716   8
   0 -10   6 18.3184 2.22271   7
   0 -10   6 19.7988 2.17903   2
  -1  10  -6 9.15999 1.58216   2
  -1  10  -6 6.19446 1.26518   4
  -1  10  -6 5.20762 1.40009   8
   1 -10   6 10.2540 1.56178   2
   1 -10   6 9.81156 1.59143   8
   1 -10   6 15.1950 1.71111   7
  -2  10  -6 -0.0010 0.77467   2
  -2  10  -6 1.42489 0.98361   8
  -2  10  -6 2.58244 0.86615   1
  -2  10  -6 1.16007 0.86874   4
   2 -10   6 1.88422 0.89799   8
   2 -10   6 1.55618 0.80613   2
  -3  10  -6 0.32733 0.71582   1
  -3  10  -6 -0.2962 0.62777   6
  -3  10  -6 -0.4484 0.86668   8
  -3  10  -6 0.91394 0.91368   4
   3 -10   6 0.07277 0.64567   2
   3 -10   6 -0.6272 0.75864   8
   3 -10   6 1.95817 0.90883   4
  -4  10  -6 2.45791 0.91487   6
  -4  10  -6 1.51715 0.88282   1
  -4  10  -6 2.40825 1.14978   4
   4 -10   6 2.52115 1.17709   8
   4 -10   6 1.85045 1.04015   4
  -5  10  -6 0.93750 1.21608   4
   5 -10   6 2.18240 1.04357   1
   5 -10   6 0.67394 1.05979   4
   5 -10   6 0.85994 1.27337   8
  -6  10  -6 -0.6691 0.81526   1
  -6  10  -6 0.19718 0.95503   6
   6 -10   6 -1.4033 1.29825   8
   6 -10   6 1.95488 1.10076   1
   6 -10   6 1.95994 1.28769   4
   3   9  -6 29.4710 2.87436   8
   3   9  -6 25.6341 2.81707   2
  -3  -9   6 29.7080 3.25872   3
  -3  -9   6 29.8723 3.65110   7
  -3  -9   6 29.8526 2.90076   2
   2   9  -6 2.01756 1.16863   2
   2   9  -6 1.86697 1.08637   8
  -2  -9   6 2.96287 1.19866   3
  -2  -9   6 2.71126 1.07679   2
  -2  -9   6 5.35852 1.54740   7
   1   9  -6 6.79448 1.15373   4
   1   9  -6 6.48229 1.39820   8
   1   9  -6 7.44426 1.46435   2
  -1  -9   6 9.22340 1.45942   2
  -1  -9   6 11.4508 1.77567   7
   0   9  -6 3.26104 0.99807   4
   0   9  -6 3.49288 1.12856   7
   0   9  -6 3.05749 1.06111   8
   0   9  -6 4.01946 1.17289   2
   0  -9   6 2.87321 0.87910   2
   0  -9   6 3.16500 0.98806   3
   0  -9   6 3.47865 1.12062   7
  -1   9  -6 0.60358 0.68888   4
  -1   9  -6 1.20469 0.75944   2
  -1   9  -6 0.35856 0.67141   8
  -1   9  -6 0.33872 0.50369   1
   1  -9   6 0.49668 0.67269   8
   1  -9   6 -0.0818 0.72127   7
   1  -9   6 0.34499 0.62139   2
  -2   9  -6 6.26191 0.97335   6
  -2   9  -6 6.78262 1.21377   2
  -2   9  -6 5.50065 1.25598   8
  -2   9  -6 7.09574 1.10768   1
  -2   9  -6 5.94402 1.20616   4
   2  -9   6 5.32212 1.20059   7
   2  -9   6 6.26957 1.24536   8
   2  -9   6 8.42754 1.31390   2
  -3   9  -6 -0.3804 0.76057   8
  -3   9  -6 2.04749 0.77106   6
  -3   9  -6 0.53200 0.72772   4
  -3   9  -6 -0.2136 0.54657   1
   3  -9   6 0.66063 0.55709   4
   3  -9   6 0.77992 0.85108   8
   3  -9   6 -0.1483 0.61214   2
  -4   9  -6 8.01109 1.34398   1
  -4   9  -6 5.72959 1.32819   4
  -4   9  -6 6.76559 1.22314   6
   4  -9   6 6.76614 1.35054   4
   4  -9   6 6.33779 1.42228   8
  -5   9  -6 20.4034 1.98228   1
  -5   9  -6 20.9728 2.02223   6
  -5   9  -6 14.9710 2.11903   4
   5  -9   6 19.8069 2.16178   4
   5  -9   6 20.3298 1.97429   1
   5  -9   6 19.2879 2.55011   8
  -6   9  -6 2.05918 1.01952   6
  -6   9  -6 0.63864 0.91220   1
  -6   9  -6 1.72596 0.94713   5
   6  -9   6 -0.4458 1.29010   8
   6  -9   6 -0.8124 1.01647   4
   6  -9   6 0.18232 0.96637   1
   3   8  -6 1.94778 0.99470   8
   3   8  -6 1.27375 0.93865   2
  -3  -8   6 0.50799 1.03775   7
  -3  -8   6 1.25173 1.20465   3
   2   8  -6 1.80682 0.83539   2
   2   8  -6 1.70792 0.89198   8
   2   8  -6 1.41183 1.08629   7
  -2  -8   6 1.99516 1.05192   7
  -2  -8   6 2.52018 1.01795   3
   1   8  -6 -0.2255 0.52915   4
   1   8  -6 -0.1842 0.74532   2
   1   8  -6 -0.4519 0.73176   7
   1   8  -6 0.07802 0.71620   8
  -1  -8   6 0.88512 0.70695   3
  -1  -8   6 -0.0425 0.69231   7
   0   8  -6 9.74757 1.54714   8
   0   8  -6 8.49213 1.40276   2
   0   8  -6 8.94000 1.51586   7
   0   8  -6 8.01872 1.21352   4
   0  -8   6 7.69119 1.38677   7
   0  -8   6 8.01389 1.29382   3
   0  -8   6 8.15720 1.35926   2
  -1   8  -6 7.71383 1.24241   2
  -1   8  -6 8.50064 1.27769   7
  -1   8  -6 6.67197 1.16956   4
  -1   8  -6 6.98258 0.99632   1
  -1   8  -6 5.61962 1.19359   8
  -1   8  -6 7.32764 1.12761   3
   1  -8   6 6.30597 1.11997   2
   1  -8   6 5.35509 1.00422   3
   1  -8   6 12.1081 1.34781   7
  -2   8  -6 12.2359 1.08069   5
  -2   8  -6 11.3128 1.18542   6
  -2   8  -6 9.90559 1.50313   8
  -2   8  -6 12.2594 1.27453   1
  -2   8  -6 13.3482 1.42621   4
  -2   8  -6 11.4705 1.27419   7
  -2   8  -6 12.0209 1.48597   2
   2  -8   6 10.5980 1.42557   2
   2  -8   6 13.1013 1.35157   7
   2  -8   6 10.3454 1.55411   8
  -3   8  -6 6.94746 0.99377   5
  -3   8  -6 6.40358 1.05267   1
  -3   8  -6 5.38307 1.25215   8
  -3   8  -6 6.81906 1.08753   6
  -3   8  -6 7.83009 1.28483   4
   3  -8   6 8.54821 1.19212   2
   3  -8   6 7.03737 1.20103   4
   3  -8   6 6.19253 1.28336   8
  -4   8  -6 1.11632 0.82169   4
  -4   8  -6 1.75738 0.61797   5
  -4   8  -6 3.31474 0.87894   6
  -4   8  -6 3.09842 0.86795   1
   4  -8   6 1.51033 0.91609   8
   4  -8   6 1.28939 0.76885   4
  -5   8  -6 1.68006 0.82760   6
  -5   8  -6 2.17656 0.84881   1
  -5   8  -6 0.70991 0.67992   5
   5  -8   6 0.51197 1.02806   8
   5  -8   6 -0.3783 0.77102   4
   5  -8   6 2.29431 0.92460   1
  -6   8  -6 3.63112 1.03376   6
  -6   8  -6 3.68215 1.03619   5
  -6   8  -6 4.72193 1.13907   1
   6  -8   6 2.88337 1.10480   4
   6  -8   6 4.50984 1.18373   1
   6  -8   6 0.39692 1.33751   8
  -7   8  -6 6.21474 1.37979   5
  -7   8  -6 5.88788 1.45396   6
  -7   8  -6 3.57458 1.16093   1
   7  -8   6 3.04343 1.17425   1
   7  -8   6 3.76469 1.81164   8
   7  -8   6 0.91251 1.34361   4
   4   7  -6 0.85604 0.96100   8
   4   7  -6 0.25734 0.87102   2
  -4  -7   6 -0.0090 1.11728   3
  -4  -7   6 -0.3308 1.00999   7
   3   7  -6 1.87966 0.92450   2
   3   7  -6 -0.5299 0.90765   7
   3   7  -6 -0.0764 0.74811   8
  -3  -7   6 0.28886 0.84775   3
  -3  -7   6 -0.6628 0.78335   7
   2   7  -6 8.16541 1.13247   4
   2   7  -6 7.99185 1.52247   7
   2   7  -6 8.67126 1.40634   2
   2   7  -6 7.58123 1.40020   8
  -2  -7   6 8.83371 1.49868   3
  -2  -7   6 5.46093 1.34544   7
   1   7  -6 6.02638 0.97124   4
   1   7  -6 7.33129 1.21834   7
   1   7  -6 6.65118 1.19532   8
   1   7  -6 5.00852 1.02151   2
  -1  -7   6 6.81769 1.24560   7
  -1  -7   6 5.54419 0.90780   5
  -1  -7   6 7.47198 1.19942   3
   0   7  -6 14.4273 1.53181   2
   0   7  -6 17.8037 1.34101   1
   0   7  -6 19.0208 1.67383   7
   0   7  -6 12.1894 1.46551   8
   0   7  -6 12.8049 1.38189   4
   0  -7   6 17.7335 1.33016   5
   0  -7   6 22.4339 1.79851   7
   0  -7   6 21.1356 1.59450   3
   0  -7   6 13.3327 1.52165   2
  -1   7  -6 23.9653 1.90560   1
  -1   7  -6 24.4932 1.90768   3
  -1   7  -6 23.4182 1.76459   5
  -1   7  -6 24.1984 1.77178   6
  -1   7  -6 29.0224 2.12925   8
  -1   7  -6 28.8232 2.04304   4
  -1   7  -6 25.3154 2.00208   2
  -1   7  -6 26.0302 2.07132   7
   1  -7   6 26.4766 2.06464   7
   1  -7   6 27.0913 2.02550   2
   1  -7   6 27.4311 1.81639   5
   1  -7   6 26.8711 1.90664   3
  -2   7  -6 21.2887 1.71182   7
  -2   7  -6 20.2257 1.69798   1
  -2   7  -6 23.3701 1.66841   6
  -2   7  -6 22.3296 1.63928   3
  -2   7  -6 20.8463 1.57510   5
  -2   7  -6 22.6548 1.74820   2
  -2   7  -6 23.9662 1.89899   8
  -2   7  -6 22.5705 1.83848   4
   2  -7   6 19.8639 1.60563   3
   2  -7   6 24.2422 1.89080   8
   2  -7   6 20.9700 1.70078   2
   2  -7   6 21.6532 1.75198   4
   2  -7   6 23.8610 1.74761   7
  -3   7  -6 0.61829 0.46442   5
  -3   7  -6 1.02428 0.65123   4
  -3   7  -6 0.92803 0.53039   6
  -3   7  -6 1.13648 0.56578   1
   3  -7   6 -0.6383 0.53263   8
   3  -7   6 0.91899 0.62767   4
   3  -7   6 1.16249 0.56065   2
  -4   7  -6 5.51339 0.97918   1
  -4   7  -6 3.68134 0.84837   5
  -4   7  -6 4.66022 1.07413   4
  -4   7  -6 4.75871 0.95964   6
   4  -7   6 2.80325 1.04829   8
   4  -7   6 3.88885 0.95042   4
  -5   7  -6 2.38080 0.87093   5
  -5   7  -6 3.82046 0.98530   6
  -5   7  -6 3.93651 0.93878   1
   5  -7   6 1.84662 0.82102   4
   5  -7   6 2.25776 1.15406   8
   5  -7   6 2.76734 0.89072   1
  -6   7  -6 87.1122 5.40331   1
  -6   7  -6 77.0333 5.37822   5
  -6   7  -6 80.0832 5.45261   6
   6  -7   6 75.3523 5.72615   8
   6  -7   6 97.9338 5.50977   1
   6  -7   6 81.4597 5.55531   4
  -7   7  -6 11.8221 1.89494   5
  -7   7  -6 11.5278 1.77941   1
  -7   7  -6 13.0303 1.97920   6
   7  -7   6 16.4501 2.01431   1
   7  -7   6 15.3179 2.34242   4
   7  -7   6 12.2783 2.33964   8
   5   6  -6 1.72623 1.06676   8
   5   6  -6 1.91063 1.11271   2
  -5  -6   6 0.15184 1.24791   3
  -5  -6   6 1.16399 1.09113   7
   4   6  -6 1.37467 0.94530   2
   4   6  -6 2.00336 1.05607   8
   4   6  -6 1.26860 1.08230   7
  -4  -6   6 1.66152 1.05188   7
   3   6  -6 0.96419 0.75353   8
   3   6  -6 0.47973 0.79188   7
   3   6  -6 0.65535 0.69468   2
   3   6  -6 0.67055 0.60610   4
  -3  -6   6 1.42837 0.79394   3
  -3  -6   6 1.12253 0.69184   5
  -3  -6   6 -0.0081 0.72986   7
   2   6  -6 10.4037 1.23133   2
   2   6  -6 12.3467 1.38257   8
   2   6  -6 12.8322 1.52683   7
   2   6  -6 9.03084 1.10737   4
  -2  -6   6 13.7482 1.57072   7
  -2  -6   6 13.9246 1.75112   3
  -2  -6   6 11.5496 1.18019   5
   1   6  -6 24.9163 2.10199   7
   1   6  -6 25.8617 1.97701   2
   1   6  -6 26.5654 1.86406   4
   1   6  -6 23.4914 1.96934   8
  -1  -6   6 26.5201 2.19035   7
  -1  -6   6 24.9673 2.01663   3
  -1  -6   6 24.1497 1.76180   5
   0   6  -6 91.7138 6.35576   8
   0   6  -6 110.984 6.22035   1
   0   6  -6 97.7313 6.38284   2
   0   6  -6 111.832 6.42452   3
   0   6  -6 99.2316 6.30004   4
   0   6  -6 109.243 6.51376   7
   0   6  -6 118.501 6.31179   5
   0   6  -6 110.303 6.15225   6
   0  -6   6 110.324 6.22100   5
   0  -6   6 108.922 6.54141   7
   0  -6   6 107.890 6.13911   6
   0  -6   6 109.009 6.39985   3
  -1   6  -6 1.31667 0.52160   8
  -1   6  -6 1.37191 0.39429   5
  -1   6  -6 0.77658 0.39990   1
  -1   6  -6 0.95985 0.40913   3
  -1   6  -6 1.85602 0.52347   4
  -1   6  -6 0.59261 0.47076   7
  -1   6  -6 1.71882 0.52170   2
   1  -6   6 1.09491 0.50299   7
   1  -6   6 1.69535 0.49750   2
   1  -6   6 1.19972 0.42171   3
  -2   6  -6 23.0597 1.63140   3
  -2   6  -6 24.3364 1.80075   4
  -2   6  -6 24.3959 1.71461   2
  -2   6  -6 23.2679 1.67430   7
  -2   6  -6 22.7316 1.62761   5
  -2   6  -6 26.4577 1.90991   8
  -2   6  -6 21.5038 1.69211   1
  -2   6  -6 22.7468 1.67677   6
   2  -6   6 21.5493 1.66402   7
   2  -6   6 23.7740 1.78087   4
   2  -6   6 24.4031 1.83333   8
   2  -6   6 24.2174 1.70411   2
  -3   6  -6 144.402 8.16436   3
  -3   6  -6 140.328 8.30298   1
  -3   6  -6 136.097 8.23232   5
  -3   6  -6 145.295 8.39130   4
  -3   6  -6 135.805 8.29042   6
   3  -6   6 147.507 8.42786   8
   3  -6   6 144.489 8.38095   4
   3  -6   6 144.415 8.20852   2
  -4   6  -6 267.781 15.7379   5
  -4   6  -6 273.289 15.8267   6
  -4   6  -6 276.183 15.7703   1
   4  -6   6 283.679 15.9237   8
   4  -6   6 284.732 15.8713   4
  -5   6  -6 38.7554 2.72917   1
  -5   6  -6 34.9547 2.82677   6
  -5   6  -6 41.2802 2.82691   5
   5  -6   6 38.8487 2.73520   1
   5  -6   6 38.2869 2.88487   4
   5  -6   6 33.9539 2.93348   8
  -6   6  -6 1.35176 0.84649   6
  -6   6  -6 1.03900 0.75612   1
  -6   6  -6 0.46209 0.77693   5
   6  -6   6 -1.1246 1.25842   8
   6  -6   6 -0.0078 0.72511   1
   6  -6   6 -0.1405 0.93305   4
  -7   6  -6 0.78223 0.86180   1
  -7   6  -6 1.90796 1.00215   6
  -7   6  -6 2.73526 1.12811   5
   7  -6   6 2.26438 1.36942   4
   7  -6   6 -0.3070 1.40375   8
   7  -6   6 2.30374 1.02725   1
   5   5  -6 2.01271 0.99150   2
   5   5  -6 2.94232 1.14927   8
  -5  -5   6 0.67058 1.21793   3
  -5  -5   6 0.02284 0.90813   5
  -5  -5   6 0.46634 0.93194   7
   4   5  -6 5.35573 1.39849   7
   4   5  -6 8.25961 1.40409   2
   4   5  -6 5.46601 1.28796   8
  -4  -5   6 6.22204 1.48607   3
  -4  -5   6 7.57726 1.30662   5
  -4  -5   6 5.25139 1.35958   7
   3   5  -6 5.80728 0.86226   4
   3   5  -6 7.43649 1.27035   8
   3   5  -6 7.10880 1.29321   7
   3   5  -6 5.94829 1.12846   2
  -3  -5   6 6.30337 1.05772   5
  -3  -5   6 6.21467 1.27529   3
  -3  -5   6 7.21221 1.33739   7
   2   5  -6 20.0566 1.76165   2
   2   5  -6 22.1049 1.58306   4
   2   5  -6 19.9797 1.88724   7
   2   5  -6 21.2200 1.79272   8
  -2  -5   6 23.8433 1.69856   5
  -2  -5   6 20.7211 1.89729   7
  -2  -5   6 20.4628 1.78774   3
   1   5  -6 1.10601 0.50065   8
   1   5  -6 1.22114 0.29041   1
   1   5  -6 1.92771 0.46333   4
   1   5  -6 0.96946 0.53443   7
  -1  -5   6 2.14477 0.58212   3
  -1  -5   6 0.76390 0.45353   7
   0   5  -6 3.09353 0.71245   7
   0   5  -6 4.22946 0.69340   2
   0   5  -6 4.31449 0.56046   1
   0   5  -6 4.01068 0.61309   4
   0   5  -6 4.30657 0.46162   6
   0   5  -6 5.26736 0.78063   3
   0   5  -6 3.50107 0.66087   8
   0   5  -6 3.26144 0.56038   5
   0  -5   6 3.68879 0.49422   6
   0  -5   6 3.77508 0.70654   7
   0  -5   6 4.28849 0.57287   5
   0  -5   6 3.55578 0.65021   3
  -1   5  -6 82.1371 4.89201   8
  -1   5  -6 74.7450 4.71977   5
  -1   5  -6 88.3129 4.86662   4
  -1   5  -6 78.4638 4.73904   6
  -1   5  -6 86.8542 4.85855   2
  -1   5  -6 81.5828 4.80007   3
  -1   5  -6 78.8932 4.77446   1
  -1   5  -6 81.2319 4.85549   7
   1  -5   6 83.9039 4.85514   2
   1  -5   6 78.4702 4.85963   7
  -2   5  -6 228.563 12.4059   8
  -2   5  -6 210.646 12.2584   5
  -2   5  -6 209.602 12.2279   3
  -2   5  -6 215.663 12.3116   1
  -2   5  -6 210.751 12.2221   7
  -2   5  -6 226.165 12.2726   2
  -2   5  -6 220.249 12.3138   6
  -2   5  -6 221.873 12.3724   4
   2  -5   6 216.085 12.3478   4
   2  -5   6 216.494 12.3848   8
   2  -5   6 215.162 12.2425   7
   2  -5   6 219.094 12.2597   2
  -3   5  -6 314.940 18.6147   5
  -3   5  -6 342.005 18.7370   4
  -3   5  -6 335.273 18.5648   3
  -3   5  -6 338.748 18.6670   1
  -3   5  -6 322.592 18.6763   6
   3  -5   6 337.047 18.7224   4
   3  -5   6 329.378 18.7399   8
   3  -5   6 335.677 18.5165   2
  -4   5  -6 32.3318 2.13382   5
  -4   5  -6 33.2837 2.09480   3
  -4   5  -6 30.6605 2.16045   6
  -4   5  -6 28.2538 2.10052   1
   4  -5   6 30.5971 2.10983   1
   4  -5   6 24.2987 2.16317   4
   4  -5   6 21.9116 2.18368   8
  -5   5  -6 32.0530 2.46053   6
  -5   5  -6 33.0039 2.43978   1
   5  -5   6 31.4263 2.38441   1
  -6   5  -6 0.08350 0.61778   1
  -6   5  -6 1.74318 0.79367   6
  -6   5  -6 1.91014 0.91548   5
   6  -5   6 0.65158 0.66274   1
   6  -5   6 -0.4108 1.02996   8
   6  -5   6 -1.0709 0.87541   4
  -7   5  -6 0.99082 1.01772   5
  -7   5  -6 0.81370 0.80186   1
  -7   5  -6 1.06995 0.86053   6
   7  -5   6 -0.6374 1.10757   4
   7  -5   6 1.29039 1.23290   8
   7  -5   6 1.14964 0.85660   1
   6   4  -6 1.16208 1.08789   8
   6   4  -6 2.87892 1.01391   2
  -6  -4   6 2.42942 1.34830   3
  -6  -4   6 -0.2402 1.02759   5
   5   4  -6 19.7533 2.15918   8
   5   4  -6 20.7908 2.16630   7
   5   4  -6 19.2065 1.99635   2
  -5  -4   6 20.2252 2.09647   7
  -5  -4   6 17.6177 2.04317   5
  -5  -4   6 19.9009 2.34704   3
   4   4  -6 2.70812 0.95278   7
   4   4  -6 2.00099 0.89186   8
   4   4  -6 2.40714 0.86502   2
  -4  -4   6 3.62223 0.98224   7
  -4  -4   6 2.43293 1.03343   3
  -4  -4   6 2.72666 0.87662   5
   3   4  -6 0.47496 0.61727   8
   3   4  -6 -0.6980 0.55542   7
   3   4  -6 0.98984 0.42317   4
   3   4  -6 0.21940 0.48440   2
  -3  -4   6 0.61249 0.62804   3
  -3  -4   6 0.54261 0.63606   7
  -3  -4   6 1.05230 0.57798   5
   2   4  -6 22.9750 1.89545   7
   2   4  -6 22.9923 1.81289   2
   2   4  -6 24.3278 1.84812   8
   2   4  -6 24.1293 1.64000   4
  -2  -4   6 23.7579 1.88791   3
  -2  -4   6 24.6425 1.91308   7
  -2  -4   6 24.0219 1.49936   6
  -2  -4   6 22.6315 1.70601   5
   1   4  -6 81.1235 4.54909   1
   1   4  -6 78.1558 4.89544   7
   1   4  -6 86.3687 4.71095   4
   1   4  -6 78.6190 4.85828   3
   1   4  -6 79.2296 4.82285   2
   1   4  -6 87.3642 4.84733   8
  -1  -4   6 76.2268 4.69209   5
  -1  -4   6 77.9859 4.57046   6
  -1  -4   6 81.6420 4.93006   7
  -1  -4   6 77.0349 4.85556   3
   0   4  -6 160.220 9.34333   3
   0   4  -6 161.922 9.19828   6
   0   4  -6 157.786 9.24778   5
   0   4  -6 175.594 9.29944   4
   0   4  -6 168.496 9.35070   2
   0   4  -6 164.253 9.33697   8
   0   4  -6 159.585 9.39986   7
   0   4  -6 166.822 9.21425   1
   0  -4   6 161.942 9.24275   5
   0  -4   6 160.526 9.34952   3
   0  -4   6 167.539 9.20694   6
  -1   4  -6 103.266 5.31514   7
  -1   4  -6 81.5217 5.23648   2
  -1   4  -6 104.755 5.27128   6
  -1   4  -6 97.9095 5.26545   1
  -1   4  -6 83.4052 5.26103   4
   1  -4   6 86.3911 5.25827   2
   1  -4   6 79.4124 5.28075   8
  -2   4  -6 89.9294 4.63649   7
  -2   4  -6 89.7501 4.77157   1
   2  -4   6 72.0517 4.74767   8
   2  -4   6 75.3946 4.63093   2
   2  -4   6 75.0882 4.74704   4
  -3   4  -6 36.9300 2.37222   6
  -3   4  -6 34.4746 2.32310   5
  -3   4  -6 34.1615 2.30767   1
  -3   4  -6 36.6960 2.30476   3
   3  -4   6 36.3428 2.16962   2
   3  -4   6 33.9504 2.36910   4
   3  -4   6 34.9497 2.40259   8
   3  -4   6 34.5482 2.30436   1
  -4   4  -6 8.48714 0.94384   6
  -4   4  -6 11.3611 0.98443   3
  -4   4  -6 8.57068 0.97319   1
  -4   4  -6 8.02760 0.94156   5
   4  -4   6 10.7739 1.33220   4
   4  -4   6 8.62712 0.96342   1
   4  -4   6 11.6676 1.47367   8
  -5   4  -6 2.28384 0.69298   1
  -5   4  -6 1.91862 0.67184   6
  -5   4  -6 3.67543 0.87326   5
   5  -4   6 0.45946 0.91096   8
   5  -4   6 0.18958 0.76591   4
   5  -4   6 1.74284 0.58955   1
  -6   4  -6 1.56987 0.75940   1
  -6   4  -6 1.72813 0.79197   6
  -6   4  -6 1.20816 0.91246   5
   6  -4   6 1.11683 1.01385   4
   6  -4   6 1.65560 1.21685   8
   6  -4   6 1.35346 0.75683   1
  -7   4  -6 4.32894 1.27131   5
  -7   4  -6 2.37310 0.95019   6
   7  -4   6 5.09913 1.46993   4
   7  -4   6 2.99670 1.31238   8
   6   3  -6 0.63321 0.93848   8
   6   3  -6 0.34429 0.94143   2
  -6  -3   6 0.26400 0.97267   5
  -6  -3   6 0.67753 1.15573   3
   5   3  -6 1.12863 0.86608   7
   5   3  -6 1.17504 0.74563   2
   5   3  -6 0.65561 0.86224   8
  -5  -3   6 0.24822 0.81740   5
  -5  -3   6 0.96212 0.77617   7
  -5  -3   6 1.16107 0.90575   3
   4   3  -6 3.24184 0.90634   7
   4   3  -6 3.85879 1.01640   8
   4   3  -6 3.80031 0.74854   4
   4   3  -6 3.12524 0.83020   2
  -4  -3   6 3.74340 1.04142   3
  -4  -3   6 3.82168 0.92696   7
  -4  -3   6 2.16931 0.72043   5
   3   3  -6 134.250 8.39775   7
   3   3  -6 142.064 8.37678   8
   3   3  -6 142.735 8.31137   2
   3   3  -6 151.073 8.16917   4
  -3  -3   6 141.384 8.30131   5
  -3  -3   6 144.417 8.43573   7
  -3  -3   6 134.470 8.43267   3
   2   3  -6 216.301 12.3927   7
   2   3  -6 219.439 12.3266   8
   2   3  -6 211.821 12.2695   2
   2   3  -6 228.529 12.1389   4
  -2  -3   6 211.919 12.3775   7
  -2  -3   6 215.319 12.0499   6
  -2  -3   6 213.074 12.2376   5
  -2  -3   6 210.954 12.3606   3
   1   3  -6 74.5380 5.30423   8
   1   3  -6 97.2953 5.11599   1
   1   3  -6 101.489 5.43533   3
   1   3  -6 96.7600 5.44411   7
   1   3  -6 86.2388 5.34299   2
  -1  -3   6 92.2378 5.11025   1
  -1  -3   6 88.7949 5.17779   6
  -1  -3   6 91.4004 5.28652   5
  -1  -3   6 96.9882 5.42156   3
   0   3  -6 1149.44 65.1966   7
   0   3  -6 1208.67 65.1570   2
   0   3  -6 1257.05 65.2308   4
   0   3  -6 1217.70 65.3196   8
   0   3  -6 1146.61 65.0661   6
   0   3  -6 1179.68 65.0541   1
   0   3  -6 1142.00 65.1059   5
   0   3  -6 1149.30 65.1703   3
   0  -3   6 1206.53 65.1916   6
   0  -3   6 1165.24 65.2540   5
  -1   3  -6 1.12816 0.32087   4
  -1   3  -6 2.19835 0.35042   6
  -1   3  -6 3.91062 0.38704   1
  -2   3  -6 2.87060 0.47081   3
  -2   3  -6 2.55504 0.44195   1
  -2   3  -6 2.39367 0.45626   4
  -2   3  -6 2.21873 0.45192   5
  -2   3  -6 1.82701 0.41091   6
  -2   3  -6 2.26218 0.27751   7
   2  -3   6 2.49095 0.45583   4
   2  -3   6 2.37412 0.45441   1
  -3   3  -6 0.58383 0.32812   1
  -3   3  -6 0.24018 0.07833   7
  -3   3  -6 -0.1848 0.23918   5
  -3   3  -6 0.13950 0.24735   6
   3  -3   6 0.38752 0.24952   2
   3  -3   6 0.35015 0.38866   4
   3  -3   6 0.42275 0.49220   8
   3  -3   6 -0.2029 0.28405   1
  -4   3  -6 97.9576 5.83876   5
  -4   3  -6 94.0544 5.77918   6
  -4   3  -6 90.4325 5.74292   3
  -4   3  -6 96.3783 5.70237   1
   4  -3   6 103.292 5.88125   4
   4  -3   6 97.6150 5.70650   1
   4  -3   6 99.0050 5.91341   8
  -5   3  -6 1.08494 0.54829   1
  -5   3  -6 2.28416 0.67601   6
  -5   3  -6 1.29618 0.63908   5
  -5   3  -6 3.08887 0.85045   3
   5  -3   6 0.09365 0.72514   4
   5  -3   6 1.55143 0.56950   1
   5  -3   6 -0.0456 0.93851   8
  -6   3  -6 -0.0651 0.56808   6
  -6   3  -6 0.40634 0.75422   5
  -6   3  -6 -0.7401 0.64599   3
   6  -3   6 1.36236 0.96911   8
   6  -3   6 0.07526 0.90975   4
   6  -3   6 -0.0081 0.61725   1
  -7   3  -6 2.90668 0.97735   6
  -7   3  -6 3.11151 1.17769   5
   7  -3   6 3.57667 1.29195   4
   7  -3   6 5.56219 1.37630   8
   6   2  -6 3.82902 1.30873   8
   6   2  -6 4.36009 1.05699   2
  -6  -2   6 3.88303 1.31116   5
  -6  -2   6 2.14023 1.19870   3
   5   2  -6 3.35295 1.11026   8
   5   2  -6 2.54802 0.85141   7
   5   2  -6 3.52876 0.90202   2
  -5  -2   6 2.40100 0.83231   7
  -5  -2   6 2.77951 0.89158   5
  -5  -2   6 3.77597 1.10098   3
   4   2  -6 286.612 16.2546   8
   4   2  -6 288.600 16.2079   7
   4   2  -6 283.143 16.0972   2
   4   2  -6 288.278 15.9745   4
  -4  -2   6 269.399 16.2628   3
  -4  -2   6 282.129 16.1952   5
  -4  -2   6 280.660 16.2005   7
   3   2  -6 322.081 18.4076   8
   3   2  -6 337.034 18.2133   4
   3   2  -6 325.815 18.3327   2
   3   2  -6 318.049 18.4005   7
  -3  -2   6 326.903 18.4774   3
  -3  -2   6 328.746 18.3768   5
  -3  -2   6 327.105 18.4253   7
  -3  -2   6 319.959 18.1617   6
   2   2  -6 75.3766 5.28650   2
   2   2  -6 98.2717 5.43187   7
  -2  -2   6 101.817 5.46350   3
  -2  -2   6 83.3531 5.18185   6
  -2  -2   6 99.2792 5.36892   5
  -1  -2   6 9.85516 0.81918   5
  -1  -2   6 13.0586 0.93154   3
   0   2  -6 426.032 22.4991   4
   0   2  -6 387.646 22.5764   3
   0   2  -6 415.926 22.5471   2
   0   2  -6 398.674 22.5453   5
   0   2  -6 408.560 22.4843   1
   0   2  -6 393.625 22.5784   7
   0   2  -6 401.241 22.5157   6
   0   2  -6 419.199 22.5308   8
   0  -2   6 410.375 22.4831   1
   0  -2   6 405.286 22.5450   5
   0  -2   6 416.123 22.5214   6
  -1   2  -6 13.6335 0.90353   4
  -1   2  -6 12.5139 0.80160   2
  -1   2  -6 13.3018 0.87164   1
  -1   2  -6 11.9758 0.86315   6
  -1   2  -6 11.6993 0.85154   7
   1  -2   6 12.3853 0.87824   4
   1  -2   6 11.5502 0.86273   1
   1  -2   6 14.5818 0.88057   8
  -2   2  -6 16.3958 1.12425   1
  -2   2  -6 17.0614 1.00952   7
  -2   2  -6 16.0711 1.15102   5
  -2   2  -6 15.9662 1.14625   3
  -2   2  -6 14.7194 1.11162   6
   2  -2   6 16.5864 1.17436   4
   2  -2   6 16.5354 0.96308   2
   2  -2   6 15.9146 1.15913   8
   2  -2   6 16.9493 1.12857   1
  -3   2  -6 19.1044 1.52047   6
  -3   2  -6 22.4529 1.59747   5
  -3   2  -6 20.8617 1.59224   3
  -3   2  -6 22.1329 1.49198   1
  -3   2  -6 19.7278 1.31862   7
   3  -2   6 24.0883 1.65721   8
   3  -2   6 24.8983 1.64275   4
   3  -2   6 22.6373 1.49037   1
   3  -2   6 21.8755 1.30654   2
  -4   2  -6 1.07621 0.49268   5
  -4   2  -6 1.78934 0.56084   6
  -4   2  -6 2.56955 0.73304   3
  -4   2  -6 1.92078 0.52891   1
   4  -2   6 2.50671 0.75531   4
   4  -2   6 2.12434 0.39097   2
   4  -2   6 2.65627 0.55720   1
   4  -2   6 2.84201 0.85004   8
  -5   2  -6 7.44462 1.03664   6
  -5   2  -6 6.55899 1.15799   3
  -5   2  -6 7.28058 1.18740   5
   5  -2   6 7.62738 1.32654   8
   5  -2   6 7.15499 0.95739   1
   5  -2   6 6.04449 1.18642   4
  -6   2  -6 1.74068 0.92823   3
  -6   2  -6 2.23564 0.94629   5
  -6   2  -6 2.80734 0.78820   6
   6  -2   6 2.23081 1.03586   4
   6  -2   6 1.85188 1.00064   8
  -7   2  -6 3.48542 1.23852   5
  -7   2  -6 3.35776 1.41721   3
   7  -2   6 3.78837 1.22923   8
   7  -2   6 2.25704 1.19718   4
   7   1  -6 6.05606 1.61591   8
  -7  -1   6 3.41670 1.52369   3
  -7  -1   6 2.20658 1.40369   5
   6   1  -6 84.7584 5.47018   8
   6   1  -6 76.1198 5.08174   2
  -6  -1   6 81.8200 5.42927   3
  -6  -1   6 71.8935 5.28637   5
   5   1  -6 37.3549 2.71601   4
   5   1  -6 39.1927 2.74672   2
   5   1  -6 41.8870 2.83988   7
   5   1  -6 31.5146 2.87367   8
  -5  -1   6 38.1089 2.86874   5
  -5  -1   6 39.3667 2.81327   7
  -5  -1   6 38.8542 2.97979   3
   4   1  -6 22.4197 2.19507   8
   4   1  -6 30.9349 2.20224   7
   4   1  -6 24.1674 2.06603   2
  -4  -1   6 30.1044 2.17086   7
  -4  -1   6 31.6337 2.31140   3
  -4  -1   6 32.2808 2.29950   5
  -4  -1   6 31.8686 2.04943   6
   3   1  -6 33.4765 2.31567   7
   3   1  -6 33.4864 1.96561   1
   3   1  -6 34.7680 2.29862   2
   3   1  -6 36.0521 2.21391   4
   3   1  -6 34.6997 2.41443   8
  -3  -1   6 36.1999 2.41102   3
  -3  -1   6 36.3508 2.22757   6
  -3  -1   6 32.2852 2.30788   5
   2   1  -6 1.79270 0.46380   7
   2   1  -6 2.43565 0.36650   4
   2   1  -6 1.72860 0.14780   1
   2   1  -6 2.36215 0.48679   2
   2   1  -6 2.10346 0.53104   8
  -2  -1   6 1.96437 0.46435   3
  -2  -1   6 2.78485 0.47987   5
  -2  -1   6 3.42660 0.43568   6
  -2  -1   6 2.15096 0.14800   1
   1   1  -6 12.4178 0.96061   3
   1   1  -6 11.3695 0.95590   7
  -1  -1   6 15.1290 0.90363   6
  -1  -1   6 15.5370 0.79711   1
  -1  -1   6 11.9146 0.90196   5
  -1  -1   6 12.4044 0.95640   3
   0   1  -6 5575.68 316.975   7
   0   1  -6 6002.65 316.843   5
   0   1  -6 5683.87 316.990   3
  -1   1  -6 5279.23 280.678   5
  -1   1  -6 5038.27 280.326   1
  -1   1  -6 5421.03 280.506   6
  -1   1  -6 4691.54 280.359   7
  -1   1  -6 5150.83 280.802   3
   1  -1   6 5041.29 280.378   1
   1  -1   6 5018.52 280.530   4
  -2   1  -6 131.964 7.40596   3
  -2   1  -6 130.515 7.31511   1
  -2   1  -6 136.663 7.39366   5
  -2   1  -6 131.385 7.27734   7
  -2   1  -6 128.191 7.33143   6
   2  -1   6 123.886 7.37188   4
   2  -1   6 123.214 7.30638   1
   2  -1   6 126.242 7.35028   8
   2  -1   6 134.542 7.17401   2
  -3   1  -6 5.11237 0.69286   5
  -3   1  -6 5.31003 0.77220   3
  -3   1  -6 4.53229 0.62158   6
  -3   1  -6 4.82660 0.53462   7
   3  -1   6 4.14748 0.71287   4
   3  -1   6 4.36181 0.41130   2
   3  -1   6 5.18125 0.64063   1
   3  -1   6 3.61536 0.69416   8
  -4   1  -6 18.6501 1.26095   7
  -4   1  -6 20.7249 1.36402   6
   4  -1   6 16.5961 1.24604   1
   4  -1   6 12.0310 1.42079   8
   4  -1   6 15.4601 1.13362   2
   4  -1   6 13.5421 1.44138   4
  -5   1  -6 30.6042 2.16765   6
  -5   1  -6 31.1152 2.49497   3
  -5   1  -6 32.0731 2.44666   5
   5  -1   6 30.6517 2.15039   1
   5  -1   6 29.2485 2.42665   4
   5  -1   6 32.3161 2.48827   8
  -6   1  -6 7.11794 1.46807   3
  -6   1  -6 7.29093 1.40913   5
   6  -1   6 5.60376 1.37012   4
   6  -1   6 7.45359 1.43841   8
  -7   1  -6 0.44490 1.22581   3
  -7   1  -6 1.51501 0.89406   5
   7  -1   6 2.96581 1.15228   8
   7  -1   6 1.02872 0.99530   4
   7   0  -6 13.4322 2.15896   8
  -7   0   6 12.1050 2.08070   5
  -7   0   6 12.3564 2.14049   3
   6   0  -6 1.10715 1.02269   8
   6   0  -6 0.83102 0.66027   2
  -6   0   6 0.61070 0.95381   5
  -6   0   6 -0.1051 0.94942   3
  -5   0   6 42.5631 3.06318   3
  -5   0   6 41.0886 3.03741   5
  -5   0   6 38.5889 2.77956   6
   4   0  -6 10.5460 1.02639   7
   4   0  -6 10.1501 1.42266   8
   4   0  -6 9.39390 1.04194   4
   4   0  -6 9.47698 1.02101   2
  -4   0   6 8.10683 0.93679   6
  -4   0   6 10.0189 0.99156   7
  -4   0   6 12.6122 1.16731   3
  -4   0   6 9.42542 1.05661   5
   3   0  -6 0.26631 0.31887   2
   3   0  -6 0.84899 0.42014   8
  -3   0   6 0.73626 0.33884   6
  -3   0   6 -0.1508 0.36279   3
  -3   0   6 0.08472 0.26414   5
   2   0  -6 17.3585 1.19674   8
   2   0  -6 14.4664 1.05709   7
   2   0  -6 15.0965 1.08358   2
   2   0  -6 16.2382 1.01024   4
  -2   0   6 14.6425 1.09726   3
  -2   0   6 14.8296 1.09821   5
  -2   0   6 13.6352 1.05397   6
  -2   0   6 15.3438 0.94990   1
   1   0  -6 5187.94 287.893   8
   1   0  -6 4960.11 287.848   2
   1   0  -6 5062.79 287.902   7
   1   0  -6 5224.46 287.800   3
  -1   0   6 5359.03 287.848   6
  -1   0   6 5351.67 287.925   3
  -1   0   6 5361.13 287.426   1
  -1   0   6 5281.83 287.828   5
   0   0  -6 1304.10 71.0942   8
   0   0  -6 1277.77 71.3739   2
   0   0  -6 1347.01 71.3123   5
   0   0  -6 1289.63 71.4357   7
   0   0  -6 1269.57 71.4131   3
   0   0   6 1306.80 71.2883   4
   0   0   6 1286.01 71.3610   6
   0   0   6 1245.29 71.2370   1
   1   0   6 757.951 41.8842   1
  -2   0  -6 14.9509 1.00476   6
  -2   0  -6 14.7696 1.15743   3
  -2   0  -6 14.3257 1.07592   5
  -2   0  -6 16.2369 1.09127   7
   2   0   6 14.9991 0.95559   2
   2   0   6 15.5504 1.02805   1
   2   0   6 14.6368 1.09646   8
   2   0   6 15.0427 1.09871   4
  -3   0  -6 59.5601 3.77195   5
  -3   0  -6 62.2945 3.85215   3
  -3   0  -6 60.4084 3.69899   7
  -3   0  -6 62.4720 3.64368   6
   3   0   6 60.1696 3.79437   8
   3   0   6 62.4895 3.65342   1
   3   0   6 63.8258 3.60886   2
   3   0   6 63.0973 3.79919   4
  -4   0  -6 38.1705 2.71253   5
  -4   0  -6 37.5088 2.79399   3
  -4   0  -6 41.8232 2.56276   6
  -4   0  -6 41.9842 2.64234   7
   4   0   6 40.8108 2.52455   2
   4   0   6 39.9207 2.55147   1
   4   0   6 41.1555 2.77284   4
   4   0   6 40.1749 2.81280   8
  -5   0  -6 20.4460 2.16419   3
  -5   0  -6 22.3230 2.06570   5
   5   0   6 21.8998 2.02987   4
   5   0   6 22.4585 2.01874   8
  -6   0  -6 4.05227 1.19115   5
  -6   0  -6 3.51589 1.30238   3
   6   0   6 4.11343 1.18549   8
   6   0   6 5.70898 1.25860   4
  -7   0  -6 0.72433 1.21332   3
  -7   0  -6 1.22522 1.06496   5
   7   0   6 1.00603 1.03261   4
   7   0   6 0.91928 1.13113   8
   7  -1  -6 3.81182 1.36684   8
  -7   1   6 2.29427 1.32250   5
   6  -1  -6 -0.0969 0.65714   4
   6  -1  -6 0.92539 0.63574   2
   6  -1  -6 1.93142 1.05456   8
  -6   1   6 1.18170 0.69743   6
  -6   1   6 1.57241 0.96443   5
  -6   1   6 1.12405 0.96057   3
   5  -1  -6 1.53298 0.59004   2
   5  -1  -6 1.48404 0.64350   4
   5  -1  -6 0.86405 0.90598   8
  -5   1   6 1.31620 0.68239   3
  -5   1   6 3.26664 0.89835   5
  -5   1   6 1.12349 0.60286   6
   4  -1  -6 99.7897 5.98475   8
   4  -1  -6 95.5834 5.68700   7
   4  -1  -6 99.5425 5.75529   4
   4  -1  -6 97.8062 5.78225   2
  -4   1   6 98.9949 5.82709   6
  -4   1   6 94.1671 5.57552   1
  -4   1   6 99.0083 5.90782   5
  -4   1   6 94.6543 5.82643   3
   3  -1  -6 20.4512 1.51318   2
   3  -1  -6 21.5343 1.68442   8
   3  -1  -6 22.1550 1.46831   4
   3  -1  -6 23.0041 1.44737   7
  -3   1   6 20.7992 1.38187   1
  -3   1   6 21.1701 1.59369   5
  -3   1   6 19.2559 1.48184   3
  -3   1   6 20.7039 1.53427   6
   2  -1  -6 127.284 7.40010   4
   2  -1  -6 127.961 7.55111   8
   2  -1  -6 129.737 7.42050   7
   2  -1  -6 132.163 7.50104   2
  -2   1   6 133.521 7.44287   3
  -2   1   6 133.904 7.42272   1
  -2   1   6 136.647 7.51626   6
  -2   1   6 133.948 7.50720   5
  -1   1   6 944.414 52.0867   5
   0  -1  -6 254.715 14.3036   7
   0  -1  -6 249.285 14.2515   3
   0   1   6 267.740 14.2674   1
  -1  -1  -6 487.379 26.0626   2
  -1  -1  -6 468.505 26.0394   5
  -1  -1  -6 478.132 26.1509   7
  -1  -1  -6 439.471 25.9918   6
  -1  -1  -6 468.467 26.1475   3
   1   1   6 495.564 26.0962   8
   1   1   6 472.760 26.1165   4
   1   1   6 467.614 25.9969   6
   1   1   6 453.792 26.0578   1
   1   1   6 486.186 26.0595   2
  -2  -1  -6 4.41007 0.62930   7
  -2  -1  -6 3.81362 0.37961   6
  -2  -1  -6 3.94305 0.56388   5
  -2  -1  -6 3.99691 0.67584   3
   2   1   6 3.68562 0.64428   4
   2   1   6 3.31493 0.39992   2
   2   1   6 4.63846 0.54122   1
   2   1   6 4.48105 0.62967   8
  -3  -1  -6 6.12668 0.83820   5
  -3  -1  -6 5.48187 0.55193   6
  -3  -1  -6 7.40972 0.83371   7
  -3  -1  -6 6.93660 1.01159   3
   3   1   6 6.68756 0.65399   2
   3   1   6 6.76137 0.67081   1
   3   1   6 7.53969 0.99488   8
   3   1   6 7.49304 0.95038   4
  -4  -1  -6 143.826 7.97611   6
  -4  -1  -6 138.333 8.35329   3
  -4  -1  -6 139.073 8.20004   5
  -4  -1  -6 133.368 8.14624   7
   4   1   6 146.219 8.04940   2
   4   1   6 134.451 7.95958   1
   4   1   6 138.874 8.25925   8
   4   1   6 138.359 8.23800   4
  -5  -1  -6 11.5016 1.56626   5
  -5  -1  -6 9.40454 1.65086   3
   5   1   6 13.5837 1.61538   8
   5   1   6 12.3618 1.66840   4
  -6  -1  -6 1.60343 0.98388   5
  -6  -1  -6 1.73113 1.10593   3
   6   1   6 1.79140 0.97619   4
   6   1   6 1.90451 1.03401   8
  -7  -1  -6 0.47920 1.37556   3
  -7  -1  -6 0.07925 0.97543   5
   7   1   6 1.88539 1.12940   8
   7   1   6 1.19507 1.04865   4
   7  -2  -6 3.03879 1.30537   8
  -7   2   6 3.28837 1.33651   5
   6  -2  -6 1.22059 0.80121   4
   6  -2  -6 3.02376 0.75364   2
   6  -2  -6 1.60814 1.09559   8
  -6   2   6 0.46750 0.90931   5
  -6   2   6 2.21234 0.78359   6
   5  -2  -6 0.92879 0.91264   8
   5  -2  -6 0.35598 0.67080   4
   5  -2  -6 1.13763 0.65679   2
  -5   2   6 2.34605 0.73401   5
  -5   2   6 1.70781 0.68004   6
  -5   2   6 1.41978 0.63494   3
  -5   2   6 0.79338 0.42410   1
   4  -2  -6 3.22820 0.68008   4
   4  -2  -6 1.55597 0.63610   2
   4  -2  -6 3.52229 0.51623   7
   4  -2  -6 2.23302 0.94094   8
  -4   2   6 2.02143 0.63588   6
  -4   2   6 2.46190 0.60346   3
  -4   2   6 1.94658 0.47216   1
  -4   2   6 3.17632 0.76599   5
   3  -2  -6 5.40730 0.48113   7
   3  -2  -6 4.77006 0.93158   8
   3  -2  -6 3.87222 0.69567   2
   3  -2  -6 2.92593 0.52382   4
  -3   2   6 4.67798 0.74606   6
  -3   2   6 4.90205 0.60567   1
  -3   2   6 5.39217 0.54196   3
  -3   2   6 5.77552 0.77391   5
   2  -2  -6 16.9124 1.06339   7
   2  -2  -6 16.9698 1.09832   4
   2  -2  -6 17.9620 1.21714   8
   2  -2  -6 16.3984 1.20257   2
  -2   2   6 14.7178 1.09648   5
  -2   2   6 13.4084 1.07265   1
  -2   2   6 14.6733 0.98276   3
  -2   2   6 16.3171 1.10557   4
  -2   2   6 14.6652 1.12639   6
   1  -2  -6 488.294 26.1313   8
   1  -2  -6 462.771 26.1178   2
   1  -2  -6 453.643 26.0763   7
   1  -2  -6 474.390 26.0318   3
  -1   2   6 472.492 26.0959   1
  -1   2   6 471.599 26.0913   6
  -1   2   6 455.396 26.1117   8
  -1   2   6 493.848 26.0835   4
  -1   2   6 471.317 26.0044   5
   0  -2  -6 59.1424 3.59574   7
   0  -2  -6 60.9980 3.56298   2
   0  -2  -6 58.9359 3.37826   5
   0  -2  -6 58.6899 3.50962   3
   0   2   6 63.7269 3.55661   8
   0   2   6 66.3588 3.54607   4
   0   2   6 58.3390 3.52652   1
   0   2   6 61.6518 3.46995   6
  -1  -2  -6 0.80470 0.29930   3
  -1  -2  -6 0.57950 0.20092   5
  -1  -2  -6 1.26825 0.31012   2
  -1  -2  -6 0.66918 0.35875   7
   1   2   6 0.79003 0.27957   2
  -2  -2  -6 7.76337 0.62839   6
  -2  -2  -6 10.7114 0.85523   5
  -2  -2  -6 9.79537 0.94312   3
  -2  -2  -6 10.4105 0.99335   7
   2   2   6 10.5274 0.84285   2
   2   2   6 10.2475 0.93186   8
   2   2   6 8.19312 0.63123   6
   2   2   6 10.2551 0.77428   1
   2   2   6 12.2003 0.97635   4
  -3  -2  -6 72.8468 4.49172   7
  -3  -2  -6 75.6940 4.37165   5
  -3  -2  -6 73.5556 4.09474   6
  -3  -2  -6 69.9154 4.51575   3
   3   2   6 71.4016 4.20745   1
   3   2   6 72.1808 4.42707   4
   3   2   6 66.4700 4.42705   8
   3   2   6 71.1735 4.31205   2
  -4  -2  -6 25.1168 2.11169   3
  -4  -2  -6 26.8420 1.89863   5
  -4  -2  -6 19.8908 1.96279   7
   4   2   6 22.7521 1.97877   8
   4   2   6 21.0865 1.71545   2
   4   2   6 21.8829 1.93959   4
  -5  -2  -6 12.1460 1.81480   3
  -5  -2  -6 8.78942 1.41497   7
  -5  -2  -6 14.3463 1.50288   5
   5   2   6 11.3027 1.71640   8
   5   2   6 11.4084 1.60292   4
  -6  -2  -6 2.73505 1.36870   3
  -6  -2  -6 0.86230 0.97818   5
   6   2   6 2.65263 1.02888   4
   6   2   6 3.78241 1.19934   8
   7  -3  -6 3.99179 1.46783   8
   7  -3  -6 4.22135 1.48147   4
  -7   3   6 3.51193 1.33089   5
  -7   3   6 3.10682 1.08869   6
   6  -3  -6 0.39292 0.56565   2
   6  -3  -6 -0.0687 0.73792   8
   6  -3  -6 -0.6076 0.70395   4
  -6   3   6 1.88803 1.00212   5
  -6   3   6 0.74403 0.68968   6
   5  -3  -6 6.03315 1.02456   4
   5  -3  -6 7.17678 1.15994   2
   5  -3  -6 7.00621 1.32700   8
  -5   3   6 6.38997 1.09603   6
  -5   3   6 5.89567 1.08169   5
  -5   3   6 6.11698 0.85426   1
  -4   3   6 19.8412 1.51017   1
  -4   3   6 21.0212 1.65614   5
  -4   3   6 20.3093 1.44678   3
   3  -3  -6 65.2281 3.94345   8
   3  -3  -6 62.5568 3.76041   4
   3  -3  -6 61.3960 3.59092   7
   3  -3  -6 63.3874 3.82524   2
  -3   3   6 60.8381 3.57771   3
  -3   3   6 62.7915 3.78087   5
  -3   3   6 60.4090 3.75729   4
  -3   3   6 62.4221 3.84564   6
  -3   3   6 62.0474 3.76802   1
   2  -3  -6 5.96122 0.66526   8
   2  -3  -6 4.68768 0.53965   7
   2  -3  -6 3.23389 0.59539   2
  -2   3   6 4.16025 0.54301   5
  -2   3   6 3.79215 0.60835   6
  -2   3   6 4.80557 0.61578   4
  -2   3   6 4.72631 0.62511   1
   1  -3  -6 1.39463 0.36261   7
  -1   3   6 1.19715 0.19524   5
  -1   3   6 1.18438 0.32670   1
   0  -3  -6 5.85440 0.57963   2
   0  -3  -6 5.60543 0.56490   3
   0  -3  -6 6.70313 0.67886   7
   0   3   6 6.56943 0.49571   6
   0   3   6 5.55679 0.61144   2
   0   3   6 5.55804 0.59588   8
   0   3   6 5.71419 0.56132   1
   0   3   6 6.18365 0.58487   4
  -1  -3  -6 209.620 12.2389   3
  -1  -3  -6 214.490 12.2119   2
  -1  -3  -6 215.453 12.3149   7
  -1  -3  -6 215.268 12.0199   5
   1   3   6 220.485 12.2134   2
   1   3   6 217.903 11.9442   6
   1   3   6 213.125 12.2193   8
   1   3   6 222.174 12.2106   4
   1   3   6 218.426 12.1254   1
  -2  -3  -6 38.4006 2.70521   3
  -2  -3  -6 41.1285 2.49963   5
  -2  -3  -6 39.0676 2.72706   7
   2   3   6 39.7659 2.65527   8
   2   3   6 41.9736 2.60824   2
   2   3   6 40.3788 2.46695   1
   2   3   6 39.9156 2.61246   4
  -3  -3  -6 5.91162 1.03458   7
  -3  -3  -6 5.09418 0.82830   5
  -3  -3  -6 6.90386 1.13443   3
   3   3   6 5.42933 0.85575   2
   3   3   6 4.48685 0.84034   4
   3   3   6 5.45995 0.66839   1
   3   3   6 4.49466 0.95686   8
  -4  -3  -6 7.15337 1.22843   7
  -4  -3  -6 5.28488 1.17705   3
  -4  -3  -6 4.86751 0.93905   5
   4   3   6 4.90204 1.02730   4
   4   3   6 5.71641 1.13127   8
   4   3   6 5.12268 1.00639   2
  -5  -3  -6 -0.5561 0.94157   3
  -5  -3  -6 2.27499 0.90593   5
  -5  -3  -6 0.93119 0.81019   7
   5   3   6 1.38651 0.85693   8
   5   3   6 0.91032 0.78195   4
  -6  -3  -6 4.36991 1.62966   3
  -6  -3  -6 3.24156 1.20969   5
   6   3   6 7.07754 1.40519   4
   6   3   6 6.89683 1.55585   8
   7  -4  -6 1.61464 1.08581   4
   7  -4  -6 2.97483 1.45910   8
  -7   4   6 1.60304 1.09681   5
  -7   4   6 2.80070 1.05965   6
   6  -4  -6 2.59721 1.27715   8
   6  -4  -6 3.51547 0.85629   2
   6  -4  -6 1.35130 0.94364   4
  -6   4   6 1.06560 0.95070   5
  -6   4   6 1.63926 0.82553   6
  -6   4   6 1.67832 0.67324   1
   5  -4  -6 31.5660 2.33913   2
   5  -4  -6 33.9349 2.37961   4
   5  -4  -6 30.0865 2.57106   8
  -5   4   6 32.6003 2.47233   6
  -5   4   6 28.7669 2.21162   1
  -5   4   6 31.8312 2.43020   5
   4  -4  -6 41.8609 2.75727   4
   4  -4  -6 42.1223 2.80711   2
   4  -4  -6 44.9495 3.06501   8
  -4   4   6 40.9810 2.76932   4
  -4   4   6 42.0887 2.85594   6
  -4   4   6 39.3512 2.73047   5
  -4   4   6 36.1229 2.66482   1
   3  -4  -6 6.06614 0.85758   4
   3  -4  -6 8.38550 1.12206   8
   3  -4  -6 8.46625 1.04583   2
   3  -4  -6 6.31729 0.63658   7
  -3   4   6 6.44582 0.93685   6
  -3   4   6 6.35001 0.88339   4
  -3   4   6 6.80871 0.86296   1
  -3   4   6 6.33911 0.70817   5
   2  -4  -6 10.0239 0.87362   7
   2  -4  -6 10.0747 0.97753   2
   2  -4  -6 9.98904 0.97156   8
  -2   4   6 10.2214 0.93464   1
  -2   4   6 10.2001 0.92363   6
  -2   4   6 9.68684 0.75899   5
  -2   4   6 9.36213 0.91021   4
   1  -4  -6 218.567 12.1437   7
   1  -4  -6 216.260 12.1631   2
   1  -4  -6 224.428 12.2105   8
   1  -4  -6 210.949 11.9184   3
  -1   4   6 214.445 12.1187   4
  -1   4   6 221.307 12.1305   1
  -1   4   6 210.321 12.1715   8
  -1   4   6 206.990 11.8417   5
  -1   4   6 210.327 12.0532   6
   0  -4  -6 15.1411 1.20831   7
   0  -4  -6 14.3380 1.15294   2
   0  -4  -6 14.1548 1.07784   3
   0   4   6 14.2110 0.95817   6
   0   4   6 12.1855 1.04724   1
   0   4   6 14.2427 1.15244   8
   0   4   6 15.0716 1.17035   2
   0   4   6 13.6249 1.07970   4
  -1  -4  -6 4.79486 0.79147   3
  -1  -4  -6 4.79395 0.45134   5
  -1  -4  -6 5.80956 0.88928   7
  -1  -4  -6 6.57744 0.84223   2
   1   4   6 5.48535 0.77839   2
   1   4   6 5.38914 0.61428   4
   1   4   6 4.96321 0.77929   8
   1   4   6 5.16182 0.58379   1
   1   4   6 4.96081 0.31328   6
  -2  -4  -6 48.5660 3.06284   2
  -2  -4  -6 47.7212 2.84818   5
  -2  -4  -6 47.5528 3.19535   7
  -2  -4  -6 42.4551 3.09760   3
   2   4   6 47.6566 2.85877   1
   2   4   6 47.6923 3.08216   8
   2   4   6 41.2755 2.97942   4
   2   4   6 47.2127 3.03779   2
  -3  -4  -6 6.97614 1.22429   7
  -3  -4  -6 9.10103 1.40970   3
  -3  -4  -6 7.89629 0.89651   5
   3   4   6 8.85880 1.32644   8
   3   4   6 9.07928 1.20815   2
   3   4   6 8.96149 1.23755   4
  -4  -4  -6 37.2370 2.76027   5
  -4  -4  -6 42.4166 3.18482   7
  -4  -4  -6 38.1637 3.06938   3
   4   4   6 42.2662 2.89892   2
   4   4   6 41.0384 2.95690   4
   4   4   6 37.6644 3.01291   8
  -5  -4  -6 -0.7995 0.97208   3
  -5  -4  -6 -0.7387 0.83672   7
   5   4   6 0.61104 0.85470   8
   5   4   6 0.53702 0.73812   4
  -6  -4  -6 0.82068 1.39544   3
   6   4   6 4.83875 1.30256   4
   6   4   6 5.23803 1.43325   8
   7  -5  -6 0.96050 1.05642   4
   7  -5  -6 3.93325 1.69000   8
  -7   5   6 4.85561 1.24335   6
  -7   5   6 3.09463 1.22068   5
   6  -5  -6 8.05804 1.28661   2
   6  -5  -6 8.33857 1.75593   8
   6  -5  -6 7.06102 1.32639   4
  -6   5   6 8.91173 1.46572   5
  -6   5   6 6.86716 1.19921   1
  -6   5   6 6.81397 1.31782   6
   5  -5  -6 20.6576 1.86877   4
   5  -5  -6 18.7272 2.17557   8
   5  -5  -6 20.0334 1.85148   2
  -5   5   6 21.6441 1.79556   1
  -5   5   6 25.2073 2.05751   6
  -5   5   6 22.2532 1.90613   5
   4  -5  -6 138.700 8.19938   4
   4  -5  -6 143.968 8.41920   8
   4  -5  -6 139.317 8.21017   2
  -4   5   6 134.693 8.18191   1
  -4   5   6 137.783 8.12379   5
  -4   5   6 137.514 8.28887   6
  -4   5   6 142.723 8.22051   4
   3  -5  -6 75.7509 4.35725   7
   3  -5  -6 75.9100 4.55642   4
   3  -5  -6 74.0112 4.57835   2
   3  -5  -6 73.4652 4.66809   8
  -3   5   6 71.3670 4.38278   5
  -3   5   6 76.8926 4.58747   1
  -3   5   6 75.0545 4.56829   4
  -3   5   6 70.3452 4.55299   6
   2  -5  -6 40.1144 2.70553   8
   2  -5  -6 39.9377 2.54627   7
   2  -5  -6 41.6031 2.66135   2
  -2   5   6 37.8910 2.67540   8
  -2   5   6 40.2253 2.62093   1
  -2   5   6 39.6354 2.35435   5
  -2   5   6 37.6685 2.56168   6
  -2   5   6 39.3397 2.60458   4
   1  -5  -6 6.18976 0.84311   7
   1  -5  -6 4.31976 0.49798   3
   1  -5  -6 5.17878 0.86507   8
   1  -5  -6 6.25421 0.85475   2
  -1   5   6 5.99863 0.64672   4
  -1   5   6 5.32885 0.75082   1
  -1   5   6 5.81446 0.88151   8
  -1   5   6 5.13457 0.31931   5
  -1   5   6 4.94004 0.63863   6
   0  -5  -6 134.414 7.95469   2
   0  -5  -6 132.612 8.01511   7
   0  -5  -6 133.439 7.83824   3
   0   5   6 139.048 7.67754   6
   0   5   6 138.117 7.86176   1
   0   5   6 135.552 7.90937   4
   0   5   6 137.453 7.96057   2
   0   5   6 138.887 7.99129   8
  -1  -5  -6 9.38971 1.02792   2
  -1  -5  -6 9.91204 1.10468   7
  -1  -5  -6 10.5717 1.11009   3
   1   5   6 7.05208 0.91021   8
   1   5   6 9.47722 0.87023   1
   1   5   6 10.6384 1.06153   2
   1   5   6 8.96655 0.97016   4
  -2  -5  -6 50.9931 3.45095   3
  -2  -5  -6 49.6882 3.50929   7
  -2  -5  -6 53.3743 3.41036   2
   2   5   6 49.1985 3.11110   1
   2   5   6 48.3810 3.33977   2
   2   5   6 51.0939 3.31227   4
   2   5   6 48.4601 3.37231   8
  -3  -5  -6 62.6793 4.35480   7
  -3  -5  -6 67.3649 4.20632   2
  -3  -5  -6 61.1347 4.32554   3
   3   5   6 64.3172 4.16886   2
   3   5   6 59.0814 4.18698   8
   3   5   6 62.9758 4.09979   4
  -4  -5  -6 1.38359 0.72544   2
  -4  -5  -6 0.23119 0.83182   7
  -4  -5  -6 0.11599 0.91233   3
   4   5   6 0.07677 0.72804   2
   4   5   6 1.02789 0.74522   8
   4   5   6 0.83586 0.66442   4
  -5  -5  -6 -1.2988 0.81793   7
  -5  -5  -6 1.42980 1.25017   3
   5   5   6 1.02695 0.75511   4
   5   5   6 1.78381 0.99892   8
   7  -6  -6 0.09818 1.46542   8
   7  -6  -6 -0.5929 0.96284   4
  -7   6   6 0.70211 0.79201   6
  -7   6   6 1.17377 1.00398   5
   6  -6  -6 4.77769 1.18977   4
   6  -6  -6 3.09193 1.35136   8
  -6   6   6 4.83334 1.12618   1
  -6   6   6 4.11386 1.08206   5
  -6   6   6 4.58868 1.18015   6
   5  -6  -6 10.8407 1.50899   4
   5  -6  -6 12.3464 1.90987   8
   5  -6  -6 11.4248 1.54350   2
  -5   6   6 12.0049 1.56682   4
  -5   6   6 10.2411 1.52423   6
  -5   6   6 10.9120 1.37318   5
  -5   6   6 10.7360 1.41710   1
   4  -6  -6 26.7205 2.09541   2
   4  -6  -6 21.8454 1.98613   4
   4  -6  -6 25.0372 2.26737   8
  -4   6   6 24.1908 2.03443   6
  -4   6   6 24.2865 2.03104   4
  -4   6   6 25.1457 2.00396   1
  -4   6   6 26.8233 1.86566   5
   3  -6  -6 6.08965 1.12487   8
   3  -6  -6 5.13782 0.77499   7
   3  -6  -6 5.07966 0.99441   2
  -3   6   6 4.97742 0.87097   1
  -3   6   6 5.21307 0.90208   6
  -3   6   6 4.90598 0.68099   5
  -3   6   6 5.25059 0.93233   4
   2  -6  -6 45.2202 2.95403   7
   2  -6  -6 44.2192 3.11193   8
   2  -6  -6 44.2882 3.03787   2
  -2   6   6 46.6955 3.02763   4
  -2   6   6 46.5626 3.01927   1
  -2   6   6 44.4196 2.92834   6
  -2   6   6 46.1684 3.13544   8
   1  -6  -6 8.40272 1.14833   2
   1  -6  -6 8.04421 0.80935   3
   1  -6  -6 10.4739 1.07482   7
   1  -6  -6 10.2619 1.11414   8
  -1   6   6 8.96503 1.09300   8
  -1   6   6 9.11377 0.99846   4
  -1   6   6 8.71675 0.83082   6
  -1   6   6 8.34893 0.93884   1
   0  -6  -6 1884.57 100.948   2
   0  -6  -6 1794.20 100.762   3
   0  -6  -6 1801.59 100.989   7
   0   6   6 1874.03 100.935   2
   0   6   6 1821.35 100.859   4
   0   6   6 1779.48 100.769   1
   0   6   6 1836.33 100.957   8
  -1  -6  -6 191.255 11.2145   2
  -1  -6  -6 190.296 11.1696   3
  -1  -6  -6 189.629 11.3346   7
   1   6   6 191.814 11.2215   8
   1   6   6 193.425 11.1518   4
   1   6   6 189.440 10.9860   1
   1   6   6 200.292 11.2311   2
  -2  -6  -6 17.7555 1.80516   7
  -2  -6  -6 16.8523 1.55954   2
   2   6   6 13.7475 1.48610   2
   2   6   6 12.7774 1.38967   4
   2   6   6 13.3331 1.52238   8
  -3  -6  -6 -0.4893 0.74950   3
  -3  -6  -6 0.80604 0.65105   2
  -3  -6  -6 0.24458 0.83953   7
   3   6   6 0.65327 0.60598   4
   3   6   6 -0.4936 0.55880   2
   3   6   6 -0.1422 0.63463   8
  -4  -6  -6 0.70694 1.01974   7
  -4  -6  -6 1.66330 1.13004   3
  -4  -6  -6 2.94292 0.97344   2
   4   6   6 2.41115 0.92715   2
   4   6   6 2.80404 1.07636   8
   4   6   6 1.72458 0.79819   4
  -5  -6  -6 2.67296 1.35110   7
  -5  -6  -6 2.65731 1.53864   3
   5   6   6 6.27734 1.55989   8
   5   6   6 4.25350 1.13848   4
   7  -7  -6 0.56056 1.02204   4
   7  -7  -6 -0.5159 1.53620   8
  -7   7   6 -0.0113 0.79046   1
  -7   7   6 0.19737 1.03253   6
  -7   7   6 0.04514 0.90788   5
   6  -7  -6 0.30513 0.86841   4
   6  -7  -6 1.13263 1.41234   8
  -6   7   6 0.42084 0.62928   6
  -6   7   6 2.38071 0.95433   1
  -6   7   6 1.44647 0.80463   5
   5  -7  -6 9.97778 1.52090   4
   5  -7  -6 8.65287 1.58856   2
   5  -7  -6 9.65591 1.80655   8
  -5   7   6 10.9144 1.46295   1
  -5   7   6 9.74638 1.49433   4
  -5   7   6 13.3157 1.71727   6
  -5   7   6 12.1873 1.28096   5
   4  -7  -6 5.40964 1.11978   4
   4  -7  -6 3.25341 1.11909   2
   4  -7  -6 4.45398 1.25880   8
  -4   7   6 7.21074 1.12650   1
  -4   7   6 6.66396 1.14793   4
  -4   7   6 6.40124 1.09280   6
   3  -7  -6 8.11076 1.27946   2
   3  -7  -6 9.21779 1.47213   8
  -3   7   6 8.64298 1.20217   6
  -3   7   6 8.37265 1.22951   1
  -3   7   6 9.15227 1.31354   4
   2  -7  -6 54.8777 3.48045   7
   2  -7  -6 55.0208 3.58107   2
   2  -7  -6 53.4076 3.64341   8
  -2   7   6 45.9419 3.57305   8
  -2   7   6 54.5832 3.51054   1
  -2   7   6 50.9564 3.50453   4
  -2   7   6 54.1549 3.37366   6
   1  -7  -6 187.970 10.9416   2
   1  -7  -6 194.341 11.0413   8
   1  -7  -6 186.857 10.9138   7
  -1   7   6 177.744 10.5924   6
  -1   7   6 179.688 10.8044   1
  -1   7   6 190.396 10.8904   4
  -1   7   6 192.146 11.0244   8
   0  -7  -6 661.989 36.4093   2
   0  -7  -6 639.302 36.1948   3
   0  -7  -6 635.227 36.4560   7
   0   7   6 638.961 36.3069   4
   0   7   6 657.863 36.3967   2
   0   7   6 666.161 36.4464   8
   0   7   6 649.678 36.2140   1
  -1  -7  -6 15.5972 1.52493   3
  -1  -7  -6 14.8838 1.70880   7
  -1  -7  -6 11.8498 1.60973   2
   1   7   6 9.92996 1.44034   4
   1   7   6 11.3605 1.63128   8
   1   7   6 12.1212 1.60396   2
   1   7   6 13.6744 1.23639   1
  -2  -7  -6 10.1743 1.65666   7
  -2  -7  -6 7.35722 1.27758   2
  -2  -7  -6 11.5842 1.65878   3
   2   7   6 6.54678 1.13148   4
   2   7   6 6.14047 1.23070   8
   2   7   6 7.41282 1.33488   2
  -3  -7  -6 -0.0138 0.66191   2
  -3  -7  -6 0.48313 1.00675   3
  -3  -7  -6 0.81593 0.99220   7
   3   7   6 1.00204 0.81033   8
   3   7   6 1.00449 0.82114   2
   3   7   6 1.80468 0.76579   4
  -4  -7  -6 0.96844 0.85719   2
  -4  -7  -6 0.95991 1.26642   3
  -4  -7  -6 -0.7867 1.01153   7
   4   7   6 0.65976 0.86911   2
   4   7   6 2.89486 1.22980   8
   4   7   6 2.41779 0.91547   4
   7  -8  -6 -3.0493 1.40730   8
   7  -8  -6 -1.2023 0.92547   4
  -7   8   6 -0.7497 0.77588   1
  -7   8   6 -0.6478 0.90356   6
   6  -8  -6 0.87718 1.00103   4
   6  -8  -6 -0.6497 1.34520   8
  -6   8   6 0.02293 0.81402   1
  -6   8   6 3.97441 1.21978   6
   5  -8  -6 0.48904 1.02988   2
   5  -8  -6 0.48673 0.81155   4
   5  -8  -6 0.01075 1.10138   8
  -5   8   6 0.70294 0.74928   6
  -5   8   6 1.10597 0.85599   1
  -5   8   6 1.00481 0.84230   4
   4  -8  -6 40.2438 2.99934   2
   4  -8  -6 40.0076 3.18806   8
   4  -8  -6 39.5578 2.91332   4
  -4   8   6 36.7109 2.87813   4
  -4   8   6 38.0089 2.86567   6
  -4   8   6 39.5237 2.93185   1
   3  -8  -6 62.7333 4.36156   8
   3  -8  -6 62.7600 4.24590   2
  -3   8   6 63.0872 4.09578   6
  -3   8   6 60.9861 4.32221   8
  -3   8   6 66.1470 4.28211   4
  -3   8   6 65.0004 4.23415   1
   2  -8  -6 19.0010 1.69658   7
   2  -8  -6 13.5102 1.62040   2
   2  -8  -6 16.4645 1.75286   8
  -2   8   6 14.9815 1.56753   4
  -2   8   6 15.0404 1.70953   8
  -2   8   6 17.6263 1.59835   1
  -2   8   6 18.9195 1.46968   6
   1  -8  -6 16.7302 1.66756   7
   1  -8  -6 12.6041 1.47371   2
   1  -8  -6 8.89377 1.49546   8
  -1   8   6 12.9297 1.39618   4
  -1   8   6 13.2915 1.77781   8
  -1   8   6 14.2667 1.36200   1
   0  -8  -6 2.25869 0.95194   7
   0  -8  -6 4.43254 1.03260   2
   0   8   6 4.11582 0.95138   4
   0   8   6 3.70289 0.80745   1
   0   8   6 3.07327 0.99712   2
   0   8   6 4.53747 1.10619   8
  -1  -8  -6 17.6590 1.73485   3
  -1  -8  -6 16.0322 2.16821   7
  -1  -8  -6 17.3150 1.81062   2
   1   8   6 17.7779 1.82764   2
   1   8   6 16.5100 1.70219   4
   1   8   6 18.2856 1.90166   8
  -2  -8  -6 15.1464 2.05513   3
  -2  -8  -6 17.0134 2.13945   2
  -2  -8  -6 14.6899 2.24063   7
   2   8   6 13.3334 1.62158   4
   2   8   6 15.9109 2.20357   8
   2   8   6 17.4956 2.18903   2
  -3  -8  -6 3.62290 1.49731   7
  -3  -8  -6 3.26726 1.09375   2
  -3  -8  -6 1.35295 1.21247   3
   3   8   6 3.99471 1.31226   8
   3   8   6 2.43604 1.00196   4
   3   8   6 1.31300 1.02435   2
   6  -9  -6 3.86860 1.81884   8
   6  -9  -6 3.95980 1.37874   4
  -6   9   6 5.21279 1.36684   6
  -6   9   6 4.55638 1.27643   1
  -6   9   6 2.99939 1.43341   4
   5  -9  -6 -0.3507 0.80178   4
   5  -9  -6 -1.6976 1.05570   8
   5  -9  -6 -2.7765 1.01175   2
  -5   9   6 -0.2790 0.69426   6
  -5   9   6 1.29590 0.87145   1
  -5   9   6 -0.5263 0.78737   4
   4  -9  -6 -0.6055 0.83506   8
   4  -9  -6 0.36917 0.72702   4
   4  -9  -6 0.69289 0.93506   2
  -4   9   6 0.43943 0.60486   6
  -4   9   6 1.26671 0.76211   1
  -4   9   6 -0.2475 0.71590   4
   3  -9  -6 -0.4315 0.77921   8
   3  -9  -6 -0.1387 0.74262   2
  -3   9   6 -0.0581 0.48276   6
  -3   9   6 0.15567 0.60841   1
  -3   9   6 -0.0885 0.84751   8
  -3   9   6 -0.2142 0.61730   4
   2  -9  -6 7.55504 1.27656   7
   2  -9  -6 3.48916 1.04552   8
   2  -9  -6 5.70877 1.15809   2
  -2   9   6 9.93374 1.31384   1
  -2   9   6 6.19651 1.28495   8
  -2   9   6 6.25461 1.14993   4
   1  -9  -6 20.4719 1.94079   2
   1  -9  -6 15.3836 1.82791   8
   1  -9  -6 17.8413 1.98091   7
  -1   9   6 16.6492 1.87509   8
  -1   9   6 17.8045 1.66600   1
  -1   9   6 19.2285 1.82321   4
   0  -9  -6 55.7797 3.94205   2
   0  -9  -6 50.0094 3.94266   7
   0   9   6 57.1088 3.84722   4
   0   9   6 54.5971 3.65524   1
   0   9   6 53.1255 3.92403   2
   0   9   6 51.0059 3.93260   8
  -1  -9  -6 4.08873 1.20823   2
  -1  -9  -6 5.56287 1.48304   7
   1   9   6 4.50711 1.31409   8
   1   9   6 5.00327 1.33313   2
   1   9   6 3.08669 0.93667   4
  -2  -9  -6 0.97272 1.06600   3
  -2  -9  -6 1.90477 1.08545   2
  -2  -9  -6 0.04303 1.15254   7
   2   9   6 1.41243 0.89561   4
   2   9   6 2.99963 1.23464   8
   2   9   6 2.19650 1.15620   2
  -3  -9  -6 1.58750 1.28980   3
   3   9   6 2.42420 1.09279   4
   6 -10  -6 0.14919 1.66507   8
   6 -10  -6 1.50603 1.26284   4
  -6  10   6 3.67457 1.17936   6
  -6  10   6 3.46803 1.41106   1
  -6  10   6 -0.7075 1.24047   4
   5 -10  -6 -0.5325 1.22262   8
   5 -10  -6 -1.3578 1.10845   2
   5 -10  -6 0.75468 0.81150   4
  -5  10   6 0.14597 0.74051   6
  -5  10   6 0.95975 0.91303   1
  -5  10   6 0.58685 0.97292   4
   4 -10  -6 1.83484 1.25195   2
   4 -10  -6 3.97833 1.06009   4
   4 -10  -6 1.02121 1.20191   8
  -4  10   6 3.23484 1.17235   1
  -4  10   6 3.15871 0.97202   6
  -4  10   6 2.16100 1.02036   4
   3 -10  -6 -0.3621 0.82908   2
   3 -10  -6 0.26548 0.88952   8
  -3  10   6 -0.1114 0.75360   8
  -3  10   6 0.90390 0.78810   1
  -3  10   6 -0.4421 0.72911   4
   2 -10  -6 15.4175 2.02340   7
   2 -10  -6 14.5525 2.10412   2
   2 -10  -6 14.9820 2.21989   8
  -2  10   6 13.5820 1.61718   4
  -2  10   6 16.8461 2.31737   8
  -2  10   6 15.7336 1.94109   1
   1 -10  -6 3.33422 1.20716   2
   1 -10  -6 3.33453 1.20946   7
   1 -10  -6 4.73129 1.30005   8
  -1  10   6 4.64867 1.05346   1
  -1  10   6 5.46079 1.32158   4
  -1  10   6 3.70856 1.25716   8
   0 -10  -6 1.95944 1.12220   2
   0 -10  -6 0.30750 1.08889   7
   0  10   6 1.77756 1.12512   8
[truncated: 1,128,752 more chars]
