# Supplementary material for: Bis{4-[(2-hy­droxy-5-meth­oxy-3-nitro­benzyl­idene)amino]­phen­yl} ether
Source: Acta Crystallogr E Crystallogr Commun. 2020 Jan 1;76(Pt 1):91–4. doi: 10.1107/S2056989019016852 (PMC6944087; doi:10.1107/S2056989019016852)
Supplement: Supplementary file 2 [file e-76-00091-Isup2.hkl]

data_I                                                                          
_shelx_title ' mo_al27b_0m in C2/c (RT)'                                        
_shelx_refln_list_code          4                                               
_shelx_F_calc_maximum      381.59                                               
_exptl_crystal_F_000      1160.00                                               
_reflns_d_resolution_high  0.7696                                               
                                                                                
loop_                                                                           
 _space_group_symop_operation_xyz                                               
 'x, y, z'                                                                      
 '-x, y, -z+1/2'                                                                
 'x+1/2, y+1/2, z'                                                              
 '-x+1/2, y+1/2, -z+1/2'                                                        
 '-x, -y, -z'                                                                   
 'x, -y, z-1/2'                                                                 
 '-x+1/2, -y+1/2, -z'                                                           
 'x+1/2, -y+1/2, z-1/2'                                                         
                                                                                
_cell_length_a    15.9544                                                       
_cell_length_b     5.4599                                                       
_cell_length_c    28.3974                                                       
_cell_angle_alpha  90.000                                                       
_cell_angle_beta   92.299                                                       
_cell_angle_gamma  90.000                                                       
                                                                                
_shelx_F_squared_multiplier     1.000                                           
                                                                                
loop_                                                                           
 _refln_index_h                                                                 
 _refln_index_k                                                                 
 _refln_index_l                                                                 
 _refln_F_squared_calc                                                          
 _refln_F_squared_meas                                                          
 _refln_F_squared_sigma                                                         
 _refln_observed_status                                                         
   2   0   0       6168.24       6056.10       100.55 o                         
   4   0   0       8523.00       7998.40       139.31 o                         
   6   0   0       7008.58       6169.41       107.91 o                         
   8   0   0        600.12        583.99        11.30 o                         
  10   0   0        651.86        626.77        12.35 o                         
  12   0   0       2667.87       2408.19        45.94 o                         
  14   0   0       6627.80       6267.39       133.11 o                         
  16   0   0        118.30        265.25        17.75 o                         
  18   0   0         57.09         77.31         7.42 o                         
  20   0   0         28.68         30.97         6.37 o                         
   1   1   0      14472.39      14321.30       186.14 o                         
   3   1   0          7.79         16.72         0.72 o                         
   5   1   0       7046.98       6575.17        81.25 o                         
   7   1   0       4515.75       5399.03        68.80 o                         
   9   1   0          0.11         12.22         3.16 o                         
  11   1   0       2784.36       2580.37        34.66 o                         
  13   1   0        305.81        797.92        21.50 o                         
  15   1   0       1665.56       1706.98        28.68 o                         
  17   1   0          3.62          4.60         2.35 o                         
  19   1   0         59.87         78.07         4.80 o                         
   0   2   0       1073.05       1110.83        21.12 o                         
   2   2   0        493.21        440.15         6.33 o                         
   4   2   0        344.75        279.65         4.33 o                         
   6   2   0       2112.13       2171.81        28.24 o                         
   8   2   0         77.82        367.70        12.22 o                         
  10   2   0         14.38          5.94         1.04 o                         
  12   2   0         80.72        153.30         5.64 o                         
  14   2   0        104.27        158.11         5.36 o                         
  16   2   0         22.31         19.84         3.02 o                         
  18   2   0          1.21         -0.11         2.91 o                         
   1   3   0       1044.29       1200.89        16.37 o                         
   3   3   0         90.84        104.42         2.40 o                         
   5   3   0         27.83         68.12        16.95 o                         
   7   3   0        468.85        633.90         9.70 o                         
   9   3   0         10.07         15.92         1.91 o                         
  11   3   0        375.47        265.93         5.99 o                         
  13   3   0          3.68         72.96         8.78 o                         
  15   3   0         14.95         25.21         3.12 o                         
  17   3   0          1.21          3.64         2.84 o                         
   0   4   0       2562.84       2810.17        56.44 o                         
   2   4   0         20.19         24.64         1.73 o                         
   4   4   0        733.79        641.84        10.64 o                         
   6   4   0       1731.14       1500.80        23.87 o                         
   8   4   0       1313.05       1486.47        24.85 o                         
  10   4   0          0.11         -3.35         1.94 o                         
  12   4   0          1.53          4.16         2.37 o                         
  14   4   0        308.24        262.68         7.41 o                         
  16   4   0         16.07         12.97         3.51 o                         
   1   5   0          1.59          0.73         1.98 o                         
   3   5   0         99.71         58.66         3.36 o                         
   5   5   0        624.23        536.97        11.05 o                         
   7   5   0        168.42        515.22        20.63 o                         
   9   5   0        183.70        174.80         6.46 o                         
  11   5   0         19.57         11.26         3.07 o                         
  13   5   0          1.72          9.11         3.42 o                         
   0   6   0         79.43         82.78         6.91 o                         
   2   6   0         12.43          5.37         2.96 o                         
   4   6   0          0.69         16.82         4.18 o                         
   6   6   0        184.43        223.22         7.93 o                         
   8   6   0         43.64         45.69         5.17 o                         
  10   6   0         29.00         21.53         4.65 o                         
   1   7   0         28.95         22.74         4.86 o                         
   3   7   0          1.27          4.94         4.52 o                         
 -19   1   1        409.02        378.45         9.27 o                         
 -17   1   1          0.01         -1.72         2.16 o                         
 -15   1   1       1414.01       1636.63        28.68 o                         
 -13   1   1       7983.25       8168.12       113.90 o                         
 -11   1   1         84.18         96.74         3.27 o                         
  -9   1   1        381.96        365.38         5.41 o                         
  -7   1   1       7633.64       8249.04        99.58 o                         
  -5   1   1        262.64        186.05         3.62 o                         
  -3   1   1       8215.46       7722.52        97.67 o                         
  -1   1   1      16125.53      15743.62       217.11 o                         
   1   1   1      12500.67      12383.16       181.29 o                         
   3   1   1       8471.10       8096.94       105.23 o                         
   5   1   1        877.02        981.89        13.33 o                         
   7   1   1       1869.46       3304.30        70.57 o                         
   9   1   1        605.37        521.78         8.01 o                         
  11   1   1        270.34        247.37         4.50 o                         
  13   1   1        781.54        582.40        10.19 o                         
  15   1   1         42.64         49.42         3.33 o                         
  17   1   1          0.01          0.00         2.17 o                         
  19   1   1         92.32        111.10         5.55 o                         
 -18   2   1         47.55         52.79         4.38 o                         
 -16   2   1         10.61          5.53         2.68 o                         
 -14   2   1        161.13        132.64         4.93 o                         
 -12   2   1         32.98         66.93         2.87 o                         
 -10   2   1          4.90          5.34         1.01 o                         
  -8   2   1       2528.63       2241.91        30.08 o                         
  -6   2   1         81.26        393.21        10.65 o                         
  -4   2   1        707.75        670.82         9.41 o                         
  -2   2   1        116.24        109.90        13.63 o                         
   0   2   1       1234.36       1403.96        19.29 o                         
   2   2   1       1143.34        975.37        12.88 o                         
   4   2   1       1618.58       1573.18        21.09 o                         
   6   2   1        844.21        872.32        12.19 o                         
   8   2   1       1718.81       2353.96        31.50 o                         
  10   2   1          0.15         -0.09         0.92 o                         
  12   2   1        351.12        260.19         6.00 o                         
  14   2   1        276.43        225.68         6.16 o                         
  16   2   1         43.90         42.55         3.64 o                         
  18   2   1        211.98        207.82         7.41 o                         
 -17   3   1         40.08         40.37         3.83 o                         
 -15   3   1         18.33          9.85         2.66 o                         
 -13   3   1        103.12         56.56         3.49 o                         
 -11   3   1        120.52         97.28         3.80 o                         
  -9   3   1         96.81        108.78         3.77 o                         
  -7   3   1       1483.75       1450.09        20.60 o                         
  -5   3   1        794.82        699.85        10.46 o                         
  -3   3   1        145.76        140.91         4.65 o                         
  -1   3   1        169.76        192.09         3.37 o                         
   1   3   1        313.35        325.81         5.08 o                         
   3   3   1       1052.32        971.09        14.41 o                         
   5   3   1        545.15        453.77         6.91 o                         
   7   3   1        109.12         74.29         2.39 o                         
   9   3   1          4.41          4.44         1.65 o                         
  11   3   1         48.42         43.05         2.83 o                         
  13   3   1        222.33        170.50         5.25 o                         
  15   3   1         38.77         74.46         4.42 o                         
  17   3   1         12.24          7.50         2.96 o                         
 -16   4   1         82.47         79.56         5.31 o                         
 -14   4   1        283.97        284.34         7.83 o                         
 -12   4   1         59.93         75.91         4.29 o                         
 -10   4   1         16.86         16.84         2.48 o                         
  -8   4   1       1839.98       1852.22        29.32 o                         
  -6   4   1         37.16        252.71         5.86 o                         
  -4   4   1        343.60        381.77         8.01 o                         
  -2   4   1        324.87        296.13         5.26 o                         
   0   4   1        155.25        146.84         3.46 o                         
   2   4   1        313.42        269.72         5.11 o                         
   4   4   1         55.49         35.80         2.13 o                         
   6   4   1       1440.63       1569.00        24.87 o                         
   8   4   1       1146.95       1179.09        20.22 o                         
  10   4   1         21.59         24.04         2.70 o                         
  12   4   1         17.20         40.77         4.59 o                         
  14   4   1        207.62        187.35         7.15 o                         
  16   4   1          9.81          6.48         3.29 o                         
 -13   5   1        147.69        170.75         7.46 o                         
 -11   5   1         44.39         48.11         4.02 o                         
  -9   5   1         26.81         34.88         4.67 o                         
  -7   5   1       1271.84       1107.48        21.35 o                         
  -5   5   1        353.78        356.03         8.66 o                         
  -3   5   1         57.39         44.69         3.15 o                         
  -1   5   1         75.63         79.50         3.80 o                         
   1   5   1        127.62        139.88         4.28 o                         
   3   5   1        187.00        171.28         5.02 o                         
   5   5   1         33.01         25.01         2.85 o                         
   7   5   1       9142.69       8486.46       143.18 o                         
   9   5   1        103.22         89.87         4.64 o                         
  11   5   1          3.44          1.79         2.70 o                         
  13   5   1         62.75         65.28         4.97 o                         
 -10   6   1         21.89         22.77         4.49 o                         
  -8   6   1          2.26          2.28         3.63 o                         
  -6   6   1         66.22         93.88         5.59 o                         
  -4   6   1        271.34        234.02         7.26 o                         
  -2   6   1          2.42          4.91         2.93 o                         
   0   6   1         86.25         61.95         4.39 o                         
   2   6   1         83.23         84.45         4.79 o                         
   4   6   1         16.63          7.74         3.27 o                         
   6   6   1         52.40        139.19         9.71 o                         
   8   6   1         46.66         27.32         4.43 o                         
  10   6   1          0.75          7.09         4.01 o                         
  -3   7   1          1.30         -3.30         4.36 o                         
  -1   7   1         47.79         30.94         4.97 o                         
   1   7   1          5.50         13.69         4.53 o                         
   3   7   1         18.34         17.12         5.18 o                         
 -20   0   2        152.04        129.94        10.21 o                         
 -18   0   2         43.52         33.72         5.19 o                         
 -16   0   2       1800.58       1595.59        36.73 o                         
 -14   0   2       1028.36       1582.76        56.52 o                         
 -12   0   2       2031.85       1894.33        34.67 o                         
 -10   0   2       1380.06       1276.91        24.93 o                         
  -8   0   2        568.81        839.98        14.97 o                         
  -6   0   2       5774.01       5531.62        92.25 o                         
  -4   0   2      17198.35      15967.21       278.59 o                         
  -2   0   2       3427.05       3272.58        57.01 o                         
   0   0   2       2206.28       1828.68        67.53 o                         
   2   0   2       2876.15       2803.73        54.74 o                         
   4   0   2       6617.67       6045.55       111.18 o                         
   6   0   2       3804.91       3648.59        67.62 o                         
   8   0   2         46.89         32.91         1.77 o                         
  10   0   2       1346.58       1126.02        22.12 o                         
  12   0   2       6977.10       6212.93       131.54 o                         
  14   0   2       7739.27       7626.76       161.37 o                         
  16   0   2         64.29         33.31         4.09 o                         
  18   0   2        556.40        505.08        17.72 o                         
  20   0   2        405.26        446.97        17.27 o                         
 -19   1   2         15.60         52.55         4.02 o                         
 -17   1   2         34.33         35.50         3.30 o                         
 -15   1   2       1039.30       1184.63        19.90 o                         
 -13   1   2       3615.04       3662.47        50.42 o                         
 -11   1   2       1400.78       1346.28        17.68 o                         
  -9   1   2        639.24        835.18        11.21 o                         
  -7   1   2      11230.88      12010.67       144.63 o                         
  -5   1   2         30.95          2.26         1.07 o                         
  -3   1   2        623.99        591.35         9.51 o                         
  -1   1   2       7480.07       6820.63        93.98 o                         
   1   1   2        218.52        373.90        21.41 o                         
   3   1   2       5472.85       5002.86        69.17 o                         
   5   1   2       1278.15       1374.29        19.55 o                         
   7   1   2       7640.50       9890.79       132.31 o                         
   9   1   2         75.35        108.27         3.00 o                         
  11   1   2         93.42         62.21         2.14 o                         
  13   1   2        441.82        405.54         7.70 o                         
  15   1   2        161.80        241.61         6.32 o                         
  17   1   2         24.85         15.92         2.80 o                         
  19   1   2        196.15        223.99         7.35 o                         
 -18   2   2          0.14         -1.83         2.53 o                         
 -16   2   2         66.21         70.94         4.37 o                         
 -14   2   2        306.99        300.82         6.75 o                         
 -12   2   2        497.65        511.55         9.12 o                         
 -10   2   2         25.32         16.58         1.44 o                         
  -8   2   2       3825.67       4482.16        59.08 o                         
  -6   2   2        127.74        138.84         5.07 o                         
  -4   2   2        717.68        653.54         9.16 o                         
  -2   2   2        412.20        384.85         5.95 o                         
   0   2   2       9669.25      10876.57       145.40 o                         
   2   2   2         54.27         47.81         3.70 o                         
   4   2   2       1205.18       1030.35        14.46 o                         
   6   2   2       5198.22       5401.85        70.74 o                         
   8   2   2        821.19       1267.10        25.51 o                         
  10   2   2        104.11        104.20         2.94 o                         
  12   2   2         52.81         66.92         3.27 o                         
  14   2   2         55.99         49.10         3.25 o                         
  16   2   2         21.17         18.21         2.90 o                         
  18   2   2          5.98          7.31         3.10 o                         
 -17   3   2          0.46         -3.47         2.52 o                         
 -15   3   2        129.88        116.12         5.34 o                         
 -13   3   2        809.49        662.43        12.25 o                         
 -11   3   2        500.67        417.59         8.22 o                         
  -9   3   2          9.72         10.06         1.88 o                         
  -7   3   2         12.38         41.19         2.05 o                         
  -5   3   2        103.23         71.27         4.93 o                         
  -3   3   2        249.05        235.21         4.13 o                         
  -1   3   2        112.47        174.17         3.48 o                         
   1   3   2        684.66        689.36        16.76 o                         
   3   3   2         85.94         68.62         1.96 o                         
   5   3   2        916.20        798.52        11.72 o                         
   7   3   2         28.14        105.98         2.76 o                         
   9   3   2         86.82         79.50         3.35 o                         
  11   3   2        332.62        231.44         5.69 o                         
  13   3   2        198.55        146.28         5.66 o                         
  15   3   2        475.12        349.20         9.04 o                         
  17   3   2          0.84         -3.85         2.85 o                         
 -16   4   2          5.52          7.28         3.23 o                         
 -14   4   2         16.97         61.38         5.64 o                         
 -12   4   2         54.68         32.93         3.02 o                         
 -10   4   2         35.10         21.34         2.57 o                         
  -8   4   2       1322.37       1268.66        20.76 o                         
  -6   4   2       1643.90       1668.09        26.30 o                         
  -4   4   2          5.21          7.51         1.46 o                         
  -2   4   2         82.52        105.67         3.14 o                         
   0   4   2        183.00        205.87         4.42 o                         
   2   4   2        330.04        356.74         6.30 o                         
   4   4   2        178.02        185.99         7.08 o                         
   6   4   2        382.58        828.03        20.57 o                         
   8   4   2         89.80        120.83         4.59 o                         
  10   4   2        345.08        314.16         7.88 o                         
  12   4   2        620.89        544.21        11.59 o                         
  14   4   2          1.31         38.10         3.88 o                         
  16   4   2         19.43         25.52         3.98 o                         
 -13   5   2         11.59         19.31         3.81 o                         
 -11   5   2         23.59         11.81         3.08 o                         
  -9   5   2         74.78         85.16         4.84 o                         
  -7   5   2         17.74       1315.85        64.32 o                         
  -5   5   2          9.83         25.10         2.89 o                         
  -3   5   2          1.56          0.65         2.08 o                         
  -1   5   2         47.62         39.90         2.55 o                         
   1   5   2        203.51        137.38         4.27 o                         
   3   5   2         14.18         12.62         2.31 o                         
   5   5   2        222.74        327.60         9.10 o                         
   7   5   2        736.82        992.36        19.33 o                         
   9   5   2          1.85         42.49         7.19 o                         
  11   5   2          0.71         -1.02         2.87 o                         
  13   5   2         56.41         74.09         5.05 o                         
 -10   6   2         84.42         52.12         4.80 o                         
  -8   6   2          2.94         12.36         3.77 o                         
  -6   6   2        768.83        642.19        14.86 o                         
  -4   6   2          9.18         14.62         3.16 o                         
  -2   6   2         83.28         83.14         4.75 o                         
   0   6   2         22.92         23.34         3.52 o                         
   2   6   2         11.70         19.03         3.37 o                         
   4   6   2         75.63         61.71         4.77 o                         
   6   6   2         22.21          6.35         3.80 o                         
   8   6   2         24.70         21.19         4.30 o                         
  10   6   2         34.82         25.07         4.97 o                         
  -3   7   2         15.44         12.46         4.07 o                         
  -1   7   2         59.93         51.83         5.68 o                         
   1   7   2         14.67         24.93         4.77 o                         
   3   7   2         17.21          8.07         4.95 o                         
 -19   1   3         51.18         62.82         4.65 o                         
 -17   1   3         48.29         38.38         3.43 o                         
 -15   1   3        285.81        232.01         6.14 o                         
 -13   1   3         16.92        117.16         5.49 o                         
 -11   1   3         19.02         22.74         1.38 o                         
  -9   1   3        179.96        224.15         3.67 o                         
  -7   1   3      14861.04      16246.03       200.27 o                         
  -5   1   3        567.39        118.55         3.48 o                         
  -3   1   3       5016.53       4605.00        58.44 o                         
  -1   1   3      12516.77      12257.82       158.98 o                         
   1   1   3      10168.48      10732.59       143.07 o                         
   3   1   3       1336.05       1343.64        24.01 o                         
   5   1   3      16731.40      16085.42       221.60 o                         
   7   1   3       2118.03       1776.59        25.31 o                         
   9   1   3         80.05        133.10         4.89 o                         
  11   1   3        124.48        105.81         2.83 o                         
  13   1   3        307.71        376.53         7.07 o                         
  15   1   3         84.96        259.05         9.84 o                         
  17   1   3         84.07         57.93         4.11 o                         
  19   1   3        800.66        889.37        17.87 o                         
 -18   2   3          9.29          6.83         2.90 o                         
 -16   2   3        134.81        105.44         4.87 o                         
 -14   2   3         44.99         56.70         3.27 o                         
 -12   2   3         70.87         75.23         2.81 o                         
 -10   2   3         18.34         16.01         1.43 o                         
  -8   2   3       4359.65       4175.80        52.30 o                         
  -6   2   3        160.78        992.23        24.67 o                         
  -4   2   3       1791.00       1745.99        23.29 o                         
  -2   2   3        625.60        641.30         9.82 o                         
   0   2   3          0.01          4.06         1.20 o                         
   2   2   3        214.82        291.02         6.71 o                         
   4   2   3        483.61        400.64         6.10 o                         
   6   2   3        258.70        306.98         5.25 o                         
   8   2   3        102.23        431.95        17.79 o                         
  10   2   3         40.09         35.67         1.98 o                         
  12   2   3        257.89        281.43         6.05 o                         
  14   2   3        169.38        270.40         7.70 o                         
  16   2   3         75.29         89.45         4.69 o                         
  18   2   3        149.08        180.88         7.44 o                         
 -17   3   3          3.72          3.30         2.66 o                         
 -15   3   3        230.12        203.74         6.32 o                         
 -13   3   3        150.97        112.32         4.50 o                         
 -11   3   3         37.75         24.01         2.30 o                         
  -9   3   3         64.63         87.44         3.47 o                         
  -7   3   3        542.90        505.53         8.36 o                         
  -5   3   3        129.55        164.48         4.56 o                         
  -3   3   3         42.52         23.09         1.69 o                         
  -1   3   3      11189.49      11587.61       155.20 o                         
   1   3   3       2843.75       4125.46        73.17 o                         
   3   3   3        760.65        785.21        11.46 o                         
   5   3   3        198.50        159.67         3.19 o                         
   7   3   3        542.20        580.24         9.31 o                         
   9   3   3          3.93          1.68         1.56 o                         
  11   3   3          1.05          2.99         1.91 o                         
  13   3   3       1254.92        946.27        17.83 o                         
  15   3   3         61.34         63.70         4.43 o                         
  17   3   3         20.58         21.66         3.74 o                         
 -16   4   3         38.01         35.45         4.78 o                         
 -14   4   3          9.83         36.89         3.66 o                         
 -12   4   3        322.00        301.67         7.07 o                         
 -10   4   3        179.01        184.65         5.13 o                         
  -8   4   3        453.50        432.81         8.56 o                         
  -6   4   3       3917.99       3525.03        53.56 o                         
  -4   4   3        657.59        625.15        10.06 o                         
  -2   4   3         48.87         73.01         2.39 o                         
   0   4   3       1859.28       2147.23        30.80 o                         
   2   4   3         92.09         87.16         2.75 o                         
   4   4   3        344.07        299.17         6.08 o                         
   6   4   3        165.09        240.68         8.65 o                         
   8   4   3         24.34         67.80         3.57 o                         
  10   4   3         24.80         22.85         2.66 o                         
  12   4   3        209.17        169.04         6.18 o                         
  14   4   3        152.54        154.08         6.67 o                         
  16   4   3         17.76          7.39         3.24 o                         
 -13   5   3         29.00         47.22         4.94 o                         
 -11   5   3          8.93          4.55         2.84 o                         
  -9   5   3        501.90        408.16         9.47 o                         
  -7   5   3        420.23        535.12        12.02 o                         
  -5   5   3        976.28        874.38        16.38 o                         
  -3   5   3         34.70         33.18         2.79 o                         
  -1   5   3         25.62         29.57         2.34 o                         
   1   5   3          0.78         -0.05         2.16 o                         
   3   5   3        133.25        115.77         4.66 o                         
   5   5   3        938.83        897.70        16.77 o                         
   7   5   3        742.57        727.74        15.03 o                         
   9   5   3         14.74         42.60         5.95 o                         
  11   5   3        258.17        244.89         7.29 o                         
  13   5   3         14.06        138.23         9.81 o                         
 -10   6   3          1.56          5.01         3.75 o                         
  -8   6   3         75.73         92.13         5.65 o                         
  -6   6   3         64.44         69.63         4.71 o                         
  -4   6   3         39.06         46.04         3.79 o                         
  -2   6   3        446.02        410.04         9.89 o                         
   0   6   3        848.63        836.10        16.86 o                         
   2   6   3         57.52         70.55         6.79 o                         
   4   6   3         30.99         15.86         3.89 o                         
   6   6   3          5.57          3.99         3.75 o                         
   8   6   3         20.84         39.25         4.93 o                         
  10   6   3         49.20         40.86         5.60 o                         
  -1   7   3        314.69        257.78        10.00 o                         
   1   7   3         37.98         61.12         6.09 o                         
 -20   0   4       1606.53       1817.88        50.91 o                         
 -18   0   4        306.61        284.00        11.13 o                         
 -16   0   4         20.02         25.18         3.91 o                         
 -14   0   4       1051.25       1967.91        61.87 o                         
 -12   0   4       1030.58       1652.38        33.92 o                         
 -10   0   4        923.52        883.97        15.29 o                         
  -8   0   4       1705.29       1598.34        27.54 o                         
  -6   0   4      18628.16      17291.36       287.20 o                         
  -4   0   4       2444.63       2139.40        37.69 o                         
  -2   0   4      26490.00      25095.14       436.65 o                         
   0   0   4       6760.72       7165.27       139.94 o                         
   2   0   4      14515.32      13553.68       294.36 o                         
   4   0   4        534.46        315.41         6.90 o                         
   6   0   4       3410.77       2863.47        53.35 o                         
   8   0   4         52.36          9.09         1.02 o                         
  10   0   4        614.93        556.89        11.70 o                         
  12   0   4       3177.16       2981.98        64.52 o                         
  14   0   4       1555.96       1362.66        31.51 o                         
  16   0   4         12.57         24.67         3.70 o                         
  18   0   4        219.89        263.29        10.64 o                         
  20   0   4        116.58         89.82         8.81 o                         
 -19   1   4        138.68        163.51         6.98 o                         
 -17   1   4          3.38          0.87         2.21 o                         
 -15   1   4        744.58        751.52        14.01 o                         
 -13   1   4        388.57        370.22         6.25 o                         
 -11   1   4        355.35        336.22         5.15 o                         
  -9   1   4        504.58        506.40         7.18 o                         
  -7   1   4        273.94        314.60         9.11 o                         
  -5   1   4       2401.59       3162.75       158.15 o                         
  -3   1   4       5631.43       5221.97        66.08 o                         
  -1   1   4        921.27       1831.66        74.94 o                         
   1   1   4      10852.19      10641.84       142.26 o                         
   3   1   4       9801.41       9282.46       124.16 o                         
   5   1   4       7953.67       7768.58       104.12 o                         
   7   1   4      11048.11      13258.36       177.46 o                         
   9   1   4         11.96          0.33         0.73 o                         
  11   1   4        961.75        830.78        12.92 o                         
  13   1   4         32.59         39.62         3.24 o                         
  15   1   4         90.54         78.33         4.01 o                         
  17   1   4         50.39         53.34         3.99 o                         
  19   1   4        200.04        213.66         7.78 o                         
 -18   2   4         22.83         24.94         3.64 o                         
 -16   2   4         61.65         33.09         3.25 o                         
 -14   2   4        273.15        179.66         4.90 o                         
 -12   2   4         22.03         16.41         1.66 o                         
 -10   2   4         29.22         16.27         1.36 o                         
  -8   2   4       3439.49       3351.22        43.33 o                         
  -6   2   4        434.98         45.01         2.75 o                         
  -4   2   4         22.04          4.42         0.75 o                         
  -2   2   4       1978.61       2050.64        27.95 o                         
   0   2   4         47.79         46.13         1.40 o                         
   2   2   4        275.14        278.51        33.33 o                         
   4   2   4        611.55        546.98        14.77 o                         
   6   2   4      17660.10      18636.53       265.32 o                         
   8   2   4        699.35        944.74        14.69 o                         
  10   2   4        676.32        616.90        10.29 o                         
  12   2   4          1.03         15.21         2.77 o                         
  14   2   4        566.82        525.58        10.59 o                         
  16   2   4         17.26         23.72         3.13 o                         
  18   2   4         33.22         31.51         3.88 o                         
 -17   3   4         12.61          6.28         2.87 o                         
 -15   3   4         89.43        115.77         4.88 o                         
 -13   3   4          1.18         16.64         2.29 o                         
 -11   3   4        132.07        126.06         4.14 o                         
  -9   3   4         18.97         16.34         1.90 o                         
  -7   3   4        432.13        525.08         8.60 o                         
  -5   3   4        151.52        161.66         3.29 o                         
  -3   3   4         64.09         71.08         3.29 o                         
  -1   3   4      11256.07      11444.40       153.22 o                         
   1   3   4        879.35       2428.96        48.42 o                         
   3   3   4        802.19        809.75        11.81 o                         
   5   3   4         12.71         12.97         1.11 o                         
   7   3   4         67.70        221.91         7.82 o                         
   9   3   4        219.51        186.45         4.33 o                         
  11   3   4         23.31         18.14         2.50 o                         
  13   3   4         36.74         58.60         4.01 o                         
  15   3   4         63.11         41.81         3.68 o                         
  17   3   4          3.08         -3.52         2.96 o                         
 -16   4   4         39.08         38.58         5.17 o                         
 -14   4   4        323.78        276.00         7.73 o                         
 -12   4   4        259.97        276.78         7.37 o                         
 -10   4   4         46.07         39.82         2.92 o                         
  -8   4   4        392.55        368.46         7.62 o                         
  -6   4   4       1435.46       1298.32        20.16 o                         
  -4   4   4        156.75        162.43         4.07 o                         
  -2   4   4        286.03        293.66         5.08 o                         
   0   4   4       2647.36       2878.53        39.60 o                         
   2   4   4          8.47         22.96         2.77 o                         
   4   4   4        551.12        523.02         9.39 o                         
   6   4   4         34.47         12.37         1.98 o                         
   8   4   4        408.73        613.58        12.67 o                         
  10   4   4        319.16        250.59         6.36 o                         
  12   4   4        221.36        189.86         6.05 o                         
  14   4   4         14.58         22.13         3.43 o                         
  16   4   4          2.74         -0.80         2.85 o                         
 -13   5   4          0.66         29.95         4.22 o                         
 -11   5   4         45.93         45.68         4.03 o                         
  -9   5   4        424.73        398.86         9.37 o                         
  -7   5   4         35.64        148.25         6.73 o                         
  -5   5   4         67.00        174.80        10.60 o                         
  -3   5   4        150.42        122.44         4.48 o                         
  -1   5   4        203.11        164.62         4.34 o                         
   1   5   4        151.38        132.58         4.50 o                         
   3   5   4         11.59         13.88         2.51 o                         
   5   5   4        361.36        460.64        10.47 o                         
   7   5   4         50.95         61.42         4.22 o                         
   9   5   4         25.70         53.08         4.65 o                         
  11   5   4         19.83         29.01         3.55 o                         
  13   5   4         27.38         57.81         5.28 o                         
 -10   6   4         38.64         40.87         4.83 o                         
  -8   6   4        102.31        129.22         6.78 o                         
  -6   6   4         17.21         17.77         3.77 o                         
  -4   6   4         13.32         10.80         3.02 o                         
  -2   6   4         49.34         33.10         3.61 o                         
   0   6   4        712.45        620.58        13.31 o                         
   2   6   4          8.41         10.66         2.92 o                         
   4   6   4        125.95         94.60         6.11 o                         
   6   6   4        202.26        196.69         8.37 o                         
   8   6   4        102.27        198.41        10.44 o                         
  10   6   4          5.38          8.25         4.43 o                         
  -1   7   4        105.47        125.08         7.70 o                         
   1   7   4         21.44         42.10         5.50 o                         
 -19   1   5          0.05         14.17         3.26 o                         
 -17   1   5          0.09          0.24         2.21 o                         
 -15   1   5       1779.67       1585.08        25.76 o                         
 -13   1   5       1115.02       1125.49        15.79 o                         
 -11   1   5          2.48          2.28         0.89 o                         
  -9   1   5          6.31          1.53         0.74 o                         
  -7   1   5       5181.11       6880.90        87.33 o                         
  -5   1   5        486.50        492.71         8.23 o                         
  -3   1   5       3382.87       3121.27        37.81 o                         
  -1   1   5       1240.42       1148.39        15.71 o                         
   1   1   5         29.52        152.44         8.09 o                         
   3   1   5        954.47        791.77        11.02 o                         
   5   1   5        961.13       1037.56        14.10 o                         
   7   1   5       5260.60       5441.35        71.28 o                         
   9   1   5        246.17        327.36         7.65 o                         
  11   1   5         24.57         19.12         1.64 o                         
  13   1   5         26.48         17.05         2.21 o                         
  15   1   5        714.06        862.51        16.41 o                         
  17   1   5          0.91          3.07         2.51 o                         
  19   1   5          0.35          4.11         3.21 o                         
 -18   2   5          8.67          9.86         3.09 o                         
 -16   2   5        438.94        362.55         8.09 o                         
 -14   2   5       1586.82       1228.79        19.71 o                         
 -12   2   5        614.43        495.78         7.86 o                         
 -10   2   5          1.37          9.52         1.98 o                         
  -8   2   5       1848.77       1891.77        24.32 o                         
  -6   2   5       1788.64       4182.04       119.84 o                         
  -4   2   5       2518.76       2321.36        31.68 o                         
  -2   2   5        107.16        106.83         3.68 o                         
   0   2   5       4443.69       5209.39        69.99 o                         
   2   2   5        382.05        289.18         4.57 o                         
   4   2   5        516.79        513.06         8.18 o                         
   6   2   5       7444.89       7406.71       102.63 o                         
   8   2   5         43.32        371.28        25.56 o                         
  10   2   5         23.27         30.82         2.01 o                         
  12   2   5         53.67         56.52         2.92 o                         
  14   2   5         44.78        113.66         7.39 o                         
  16   2   5         64.42         94.51         5.93 o                         
  18   2   5         31.19         29.61         3.78 o                         
 -17   3   5         64.84         55.82         4.39 o                         
 -15   3   5        176.54        163.38         5.65 o                         
 -13   3   5         11.73        162.53         6.10 o                         
 -11   3   5        157.94        138.61         4.34 o                         
  -9   3   5         16.71         37.42         2.59 o                         
  -7   3   5       1326.58       1261.61        18.76 o                         
  -5   3   5         46.50         31.59         1.65 o                         
  -3   3   5        634.05        542.64         8.54 o                         
  -1   3   5         83.58        100.58         2.49 o                         
   1   3   5          3.77         19.12         1.23 o                         
   3   3   5        316.74        276.14         4.70 o                         
   5   3   5        128.18        196.06         3.92 o                         
   7   3   5         47.92        610.89        31.96 o                         
   9   3   5         16.41        240.53        13.67 o                         
  11   3   5         10.16         13.01         2.44 o                         
  13   3   5        364.57        323.49         8.37 o                         
  15   3   5         95.72         84.51         4.83 o                         
  17   3   5          2.64         -0.48         2.99 o                         
 -16   4   5         12.45          6.46         3.52 o                         
 -14   4   5        126.82        179.50         7.07 o                         
 -12   4   5         16.86         42.71         3.77 o                         
 -10   4   5         60.61         65.53         3.66 o                         
  -8   4   5       2066.78       2079.82        33.88 o                         
  -6   4   5        102.07         74.08         3.26 o                         
  -4   4   5        217.89        201.92         4.37 o                         
  -2   4   5         92.97         83.83         2.64 o                         
   0   4   5          2.91         13.87         1.49 o                         
   2   4   5        165.66        161.10         4.30 o                         
   4   4   5        372.78        331.79         6.63 o                         
   6   4   5       1980.08       1744.99        26.53 o                         
   8   4   5        258.30        678.52        20.73 o                         
  10   4   5        286.24        264.16         6.91 o                         
  12   4   5          2.41          8.35         2.73 o                         
  14   4   5        155.02        114.50         5.86 o                         
  16   4   5          0.35          0.36         2.96 o                         
 -13   5   5        922.26        916.69        19.15 o                         
 -11   5   5        145.42        155.02         6.73 o                         
  -9   5   5        246.12        259.62         6.88 o                         
  -7   5   5         23.38         20.42         2.92 o                         
  -5   5   5        183.21        156.50        11.99 o                         
  -3   5   5        136.44        122.86         4.69 o                         
  -1   5   5        175.89        169.15         4.41 o                         
   1   5   5        350.58        299.05         6.82 o                         
   3   5   5        208.46        201.70         5.73 o                         
   5   5   5       3215.25       2910.97        53.43 o                         
   7   5   5        773.04        761.51        16.45 o                         
   9   5   5         92.60         63.37         4.41 o                         
  11   5   5         93.26         88.57         5.10 o                         
  13   5   5         38.17         14.38         3.82 o                         
 -10   6   5          1.98          1.62         3.59 o                         
  -8   6   5        734.40        740.49        16.82 o                         
  -6   6   5         42.78         57.94         4.65 o                         
  -4   6   5         82.25         75.61         4.51 o                         
  -2   6   5        109.80         81.29         4.65 o                         
   0   6   5         67.93         86.79         4.50 o                         
   2   6   5         13.73         17.89         3.16 o                         
   4   6   5         85.57         87.31         5.80 o                         
   6   6   5         34.91         30.78         4.25 o                         
   8   6   5         48.29        186.39        12.96 o                         
  10   6   5         77.26         85.50         6.75 o                         
  -1   7   5         56.45         44.00         5.32 o                         
   1   7   5         15.48         15.27         4.53 o                         
 -20   0   6        237.20        273.54        12.85 o                         
 -18   0   6         59.27         43.44         5.14 o                         
 -16   0   6         96.44        110.20         6.82 o                         
 -14   0   6        258.88        224.62        14.55 o                         
 -12   0   6       1691.82       1411.10        23.95 o                         
 -10   0   6         60.45         52.45         2.28 o                         
  -8   0   6       2062.12       2153.16        36.72 o                         
  -6   0   6      15406.81      15515.03       270.23 o                         
  -4   0   6       5504.13       5347.31        89.07 o                         
  -2   0   6      84433.17      75520.00      2399.17 o                         
   0   0   6      16090.15      16932.07       330.58 o                         
   2   0   6       5454.73       3375.92       108.05 o                         
   4   0   6       1065.45        800.70        16.30 o                         
   6   0   6        440.88         78.72         2.68 o                         
   8   0   6        181.53        185.03         5.09 o                         
  10   0   6       1990.80       1786.50        36.62 o                         
  12   0   6      25644.08      23968.76       499.97 o                         
  14   0   6       8661.24       8523.23       180.12 o                         
  16   0   6         47.85         49.36         5.14 o                         
  18   0   6        717.85        705.03        20.71 o                         
  20   0   6         24.63         14.64         6.63 o                         
 -19   1   6         56.66        119.54         8.99 o                         
 -17   1   6          9.81          3.25         2.39 o                         
 -15   1   6         55.60         92.39         3.74 o                         
 -13   1   6        561.47        337.89         5.87 o                         
 -11   1   6         15.99         17.07         1.47 o                         
  -9   1   6        996.02       1062.70        14.06 o                         
  -7   1   6        438.93       1208.40        25.18 o                         
  -5   1   6          2.18         76.63        28.22 o                         
  -3   1   6        233.36        171.33         4.21 o                         
  -1   1   6      75013.30      67750.30       962.57 o                         
   1   1   6       2147.73      11028.70      1222.40 o                         
   3   1   6       6228.24       6189.73        78.44 o                         
   5   1   6         11.86         13.43         1.36 o                         
   7   1   6       2742.86       2827.49        37.47 o                         
   9   1   6         79.58         68.57         1.78 o                         
  11   1   6        145.17        120.64         3.34 o                         
  13   1   6       2649.77       2486.91        38.66 o                         
  15   1   6         68.10        173.36         6.40 o                         
  17   1   6        217.50        231.70         6.97 o                         
  19   1   6         63.96         56.77         4.79 o                         
 -18   2   6         17.29         21.11         3.56 o                         
 -16   2   6         96.16         93.03         4.37 o                         
 -14   2   6        107.05        154.64         4.25 o                         
 -12   2   6        390.31        286.82         5.09 o                         
 -10   2   6        346.07        309.29         5.09 o                         
  -8   2   6       2876.22       2845.55        36.03 o                         
  -6   2   6         19.15       1133.99        42.74 o                         
  -4   2   6         31.23         29.05         1.07 o                         
  -2   2   6        255.77        207.14         3.44 o                         
   0   2   6       1595.89       1714.89        23.51 o                         
   2   2   6        160.44        202.77         3.44 o                         
   4   2   6         45.24         55.48         1.87 o                         
   6   2   6        110.08        129.21         2.76 o                         
   8   2   6        513.59        522.54         8.78 o                         
  10   2   6        723.49        602.43        10.23 o                         
  12   2   6        658.20        675.49        12.03 o                         
  14   2   6         83.98        209.77         7.65 o                         
  16   2   6         44.61         98.03         6.60 o                         
  18   2   6        178.15        200.26         7.63 o                         
 -17   3   6          4.28          2.38         2.96 o                         
 -15   3   6          4.85          7.60         2.41 o                         
 -13   3   6        110.58         88.71         3.88 o                         
 -11   3   6         19.82          7.74         1.92 o                         
  -9   3   6       1914.14       1863.14        28.17 o                         
  -7   3   6       4831.41       4313.27        60.64 o                         
  -5   3   6        568.41        458.79         7.49 o                         
  -3   3   6         21.17          3.12         1.00 o                         
  -1   3   6        255.87        283.28         4.77 o                         
   1   3   6         22.84         62.39         2.00 o                         
   3   3   6        868.87        814.11        11.90 o                         
   5   3   6        102.43         87.96         2.62 o                         
   7   3   6        995.31        956.40        14.54 o                         
   9   3   6        104.03         69.27         3.04 o                         
  11   3   6        100.59        111.99         4.84 o                         
  13   3   6       1083.44        829.65        16.04 o                         
  15   3   6          0.26         -0.15         2.46 o                         
  17   3   6          0.13          6.14         3.18 o                         
 -16   4   6         22.18         24.66         4.46 o                         
 -14   4   6         77.47         87.61         5.34 o                         
 -12   4   6         28.50         30.65         3.22 o                         
 -10   4   6         44.41         50.55         3.29 o                         
  -8   4   6       4049.37       3677.51        60.65 o                         
  -6   4   6        179.26        385.52        11.70 o                         
  -4   4   6        153.14        128.08         3.92 o                         
  -2   4   6       1261.44       1275.10        19.61 o                         
   0   4   6         38.44         31.64         1.92 o                         
   2   4   6         95.96        234.35        12.90 o                         
   4   4   6        606.32        532.79         9.23 o                         
   6   4   6       1946.87       1825.57        27.71 o                         
   8   4   6        392.66        315.87         7.20 o                         
  10   4   6         74.74         74.75         4.18 o                         
  12   4   6        643.84        516.85        11.22 o                         
  14   4   6          9.87          6.28         2.84 o                         
  16   4   6         20.31         30.78         3.89 o                         
 -13   5   6        231.35        256.77         8.02 o                         
 -11   5   6          2.96         13.21         3.12 o                         
  -9   5   6         34.70         39.17         3.51 o                         
  -7   5   6        464.82        499.66        10.28 o                         
  -5   5   6         43.47        473.12        25.17 o                         
  -3   5   6         26.87         22.45         3.08 o                         
  -1   5   6         15.84         17.16         2.43 o                         
   1   5   6         94.90         88.15         4.13 o                         
   3   5   6        471.37        409.64         8.97 o                         
   5   5   6        189.08        284.34         8.22 o                         
   7   5   6        140.54        149.82         6.17 o                         
   9   5   6        126.34        147.98         5.88 o                         
  11   5   6         18.71         10.74         3.42 o                         
  13   5   6          5.54         -5.16         3.65 o                         
 -10   6   6         38.97         46.65         4.79 o                         
  -8   6   6       1010.54       1073.02        23.34 o                         
  -6   6   6          0.52          6.07         3.51 o                         
  -4   6   6          2.69          9.88         3.20 o                         
  -2   6   6         15.00         21.51         3.40 o                         
   0   6   6          0.52          2.95         2.78 o                         
   2   6   6         33.05         27.83         3.54 o                         
   4   6   6         97.33         96.79         5.74 o                         
   6   6   6         18.47         57.92         5.24 o                         
   8   6   6         39.72         17.64         3.98 o                         
  10   6   6         11.12         22.37         7.45 o                         
 -19   1   7         59.05         82.22         4.97 o                         
 -17   1   7         43.35         28.47         3.13 o                         
 -15   1   7       2107.92       2037.06        28.42 o                         
 -13   1   7        124.62         83.85         2.98 o                         
 -11   1   7         92.31          0.02         0.89 o                         
  -9   1   7         19.87          4.13         0.79 o                         
  -7   1   7        344.89        679.40        14.49 o                         
  -5   1   7        962.50        686.56         9.07 o                         
  -3   1   7       5089.07       4807.83        61.05 o                         
  -1   1   7     145610.47     131114.45      7215.96 o                         
   1   1   7       3722.44      16533.56       807.92 o                         
   3   1   7        822.76        608.84         9.94 o                         
   5   1   7      11332.38      11514.02       149.73 o                         
   7   1   7         32.48         37.00         1.29 o                         
   9   1   7        793.05        743.07        11.08 o                         
  11   1   7       3651.08       3593.96        52.67 o                         
  13   1   7       1246.35       1328.56        21.69 o                         
  15   1   7        218.33        160.33         5.57 o                         
  17   1   7         41.42         61.35         4.27 o                         
  19   1   7        337.60        336.03         9.64 o                         
 -18   2   7          2.64          1.67         2.77 o                         
 -16   2   7        532.41        570.23        10.78 o                         
 -14   2   7        964.61        795.84        12.34 o                         
 -12   2   7         66.04        101.38         3.08 o                         
 -10   2   7         46.57         47.37         2.32 o                         
  -8   2   7        164.23        233.81         4.06 o                         
  -6   2   7         12.53         18.85         1.44 o                         
  -4   2   7        260.05        140.96         3.03 o                         
  -2   2   7        584.33        657.59        14.55 o                         
   0   2   7       7589.19       8844.40       118.43 o                         
   2   2   7       1411.47       1515.38        20.95 o                         
   4   2   7       3836.54       3664.03        51.15 o                         
   6   2   7        457.71        507.27         7.99 o                         
   8   2   7          5.84         30.23         2.61 o                         
  10   2   7        462.23        458.49         8.20 o                         
  12   2   7         66.89         55.45         3.03 o                         
  14   2   7         23.30        315.85        19.16 o                         
  16   2   7         12.73         24.40         3.50 o                         
  18   2   7         50.61         49.07         4.45 o                         
 -17   3   7          5.87          0.50         2.78 o                         
 -15   3   7         32.53         30.93         3.31 o                         
 -13   3   7          5.59         39.46         3.94 o                         
 -11   3   7          8.60         -1.82         1.76 o                         
  -9   3   7         40.66         55.42         2.59 o                         
  -7   3   7        666.74        640.04        10.59 o                         
  -5   3   7         13.76         25.52         1.54 o                         
  -3   3   7        109.98        140.01         2.87 o                         
  -1   3   7       1128.84       1131.35        16.06 o                         
   1   3   7        128.73        299.23         7.81 o                         
   3   3   7        322.62        268.64         4.69 o                         
   5   3   7          7.34         14.31         1.44 o                         
   7   3   7       1480.16       1472.10        21.67 o                         
   9   3   7         48.80         59.64         2.84 o                         
  11   3   7         27.93         27.92         2.83 o                         
  13   3   7        185.29        153.81         6.01 o                         
  15   3   7         11.89          8.60         2.75 o                         
  17   3   7         95.59        113.04         6.26 o                         
 -16   4   7         17.17         15.38         3.75 o                         
 -14   4   7         51.04         60.64         4.63 o                         
 -12   4   7          4.03          7.30         2.48 o                         
 -10   4   7        266.46        243.93         6.27 o                         
  -8   4   7        563.84        558.56        10.80 o                         
  -6   4   7        427.11        534.97        14.72 o                         
  -4   4   7        190.70        177.57         7.17 o                         
  -2   4   7        387.86        335.12         6.34 o                         
   0   4   7         22.80         36.89         2.23 o                         
   2   4   7         13.48         41.82         3.72 o                         
   4   4   7        277.69        265.39         5.54 o                         
   6   4   7       3357.03       3234.00        49.41 o                         
   8   4   7         98.60        154.33         5.30 o                         
  10   4   7        320.74        231.41         6.49 o                         
  12   4   7         18.03         29.08         3.33 o                         
  14   4   7         26.91         42.00         3.90 o                         
  16   4   7          2.15         -1.31         2.87 o                         
 -13   5   7         20.29         41.31         4.16 o                         
 -11   5   7          3.55          9.78         3.05 o                         
  -9   5   7        310.78        305.27         7.92 o                         
  -7   5   7         66.84         79.69         4.17 o                         
  -5   5   7        508.96        503.93        10.60 o                         
  -3   5   7        370.33        300.84         7.02 o                         
  -1   5   7        294.89        285.78         6.71 o                         
   1   5   7        478.67        361.87         8.14 o                         
   3   5   7         13.81         19.38         2.72 o                         
   5   5   7       2571.76       2446.79        43.26 o                         
   7   5   7        394.97        331.01         8.67 o                         
   9   5   7          8.27         -1.04         2.92 o                         
  11   5   7         18.78         15.47         3.38 o                         
  13   5   7          6.60         11.54         4.02 o                         
 -10   6   7         84.69         91.28         6.14 o                         
  -8   6   7          1.27         48.66         5.23 o                         
  -6   6   7         64.43         48.32         4.68 o                         
  -4   6   7          3.31          5.52         2.87 o                         
  -2   6   7        161.39        102.19         5.23 o                         
   0   6   7         23.29         22.94         3.45 o                         
   2   6   7         16.15         19.83         3.54 o                         
   4   6   7        134.91        134.54         6.62 o                         
   6   6   7        439.51        389.37        10.61 o                         
   8   6   7         12.05         62.25         8.72 o                         
  10   6   7          3.21          0.44         4.67 o                         
 -20   0   8        322.15        272.57        13.06 o                         
 -18   0   8         94.08         93.64         6.68 o                         
 -16   0   8          3.80          7.23         3.35 o                         
 -14   0   8        274.77       1618.23        39.45 o                         
 -12   0   8        350.57       4070.63       133.55 o                         
 -10   0   8       2343.36       2230.14        38.34 o                         
  -8   0   8      19763.49      18707.29       297.36 o                         
  -6   0   8        362.81        171.25         3.72 o                         
  -4   0   8      12680.14      11548.63       183.61 o                         
  -2   0   8      27344.88      27280.24       500.61 o                         
   0   0   8       1212.67       1461.69        28.96 o                         
   2   0   8      29719.25      30015.52       585.29 o                         
   4   0   8      10033.71       9582.87       176.15 o                         
   6   0   8       9367.33       9601.82       200.55 o                         
   8   0   8       3457.16       3157.95        67.28 o                         
  10   0   8         59.72          4.11         1.60 o                         
  12   0   8       5001.17       4994.14       106.45 o                         
  14   0   8         94.47         85.02         5.42 o                         
  16   0   8         44.21         40.12         4.70 o                         
  18   0   8         72.32         59.97         6.85 o                         
  20   0   8         17.13          1.34         7.37 o                         
 -19   1   8          2.15         -0.43         2.93 o                         
 -17   1   8         25.91         30.73         2.88 o                         
 -15   1   8        957.73       1000.73        14.19 o                         
 -13   1   8        410.39        762.90        14.19 o                         
 -11   1   8         32.04         37.03         1.70 o                         
  -9   1   8        273.92        208.25         4.48 o                         
  -7   1   8         40.38         41.57         1.42 o                         
  -5   1   8         87.72         60.16         3.29 o                         
  -3   1   8        152.38         35.12         2.05 o                         
  -1   1   8      37533.31      36471.71       487.98 o                         
   1   1   8       4567.65       9269.88       238.30 o                         
   3   1   8       5250.90       4825.84        63.01 o                         
   5   1   8       1889.64       2338.49        31.01 o                         
   7   1   8        702.84        625.02         9.01 o                         
   9   1   8        765.19        657.64         9.97 o                         
  11   1   8        175.29        147.07         3.88 o                         
  13   1   8       1665.53       1578.23        25.39 o                         
  15   1   8         43.04         51.14         3.44 o                         
  17   1   8         41.12         69.01         4.46 o                         
  19   1   8         28.92         36.89         4.34 o                         
 -18   2   8         16.14         23.17         3.52 o                         
 -16   2   8        851.34        823.19        14.38 o                         
 -14   2   8       1053.72       1152.90        16.52 o                         
 -12   2   8       1034.86        943.96        13.21 o                         
 -10   2   8          8.31          9.47         2.03 o                         
  -8   2   8        133.47        155.87         3.16 o                         
  -6   2   8        768.11        749.48        10.40 o                         
  -4   2   8        308.25        245.16         6.78 o                         
  -2   2   8       1080.62       1188.49        17.16 o                         
   0   2   8         39.24         57.04         1.72 o                         
   2   2   8        494.11        496.55        14.60 o                         
   4   2   8       1861.85       2023.02        26.97 o                         
   6   2   8         94.67         84.17         2.13 o                         
   8   2   8        121.24        107.76         2.80 o                         
  10   2   8        333.79        264.91         5.45 o                         
  12   2   8         38.56         15.87         2.17 o                         
  14   2   8        282.85        231.99         6.22 o                         
  16   2   8         45.76         20.50         3.12 o                         
  18   2   8          6.27          5.95         3.23 o                         
 -17   3   8         68.47         45.04         4.41 o                         
 -15   3   8         23.02         23.63         3.16 o                         
 -13   3   8         40.60        138.91         7.84 o                         
 -11   3   8          6.15          2.66         2.13 o                         
  -9   3   8         31.14         38.13         2.22 o                         
  -7   3   8         89.61        296.10         8.83 o                         
  -5   3   8          0.54          4.19         1.11 o                         
  -3   3   8         31.60         17.12         1.18 o                         
  -1   3   8       1125.39       1066.67        15.23 o                         
   1   3   8        528.65        620.48         9.60 o                         
   3   3   8        109.83         89.45         2.35 o                         
   5   3   8          0.18        131.53        44.75 o                         
   7   3   8        546.10        869.98        16.37 o                         
   9   3   8        131.68        689.05       104.17 o                         
  11   3   8        212.44        194.35         5.39 o                         
  13   3   8         37.63         68.02         4.24 o                         
  15   3   8         60.03         68.16         4.47 o                         
  17   3   8          3.38          0.71         2.98 o                         
 -16   4   8         11.68         26.76         4.09 o                         
 -14   4   8          7.83         12.99         3.24 o                         
 -12   4   8         55.50        103.56         7.85 o                         
 -10   4   8         47.56         67.27         3.81 o                         
  -8   4   8        713.23        681.04        12.66 o                         
  -6   4   8        339.28        644.48        16.87 o                         
  -4   4   8         18.92         16.71         2.47 o                         
  -2   4   8         77.72         77.69         2.98 o                         
   0   4   8          0.75          3.16         1.42 o                         
   2   4   8          6.16          8.42         1.73 o                         
   4   4   8        637.04        573.38         9.93 o                         
   6   4   8       6032.23       5551.12        83.40 o                         
   8   4   8         20.52        199.14        12.02 o                         
  10   4   8         15.77         16.11         2.65 o                         
  12   4   8        167.77        152.85         6.23 o                         
  14   4   8          0.40          3.35         2.76 o                         
  16   4   8          8.62         13.03         3.36 o                         
 -13   5   8         11.83          6.90         3.36 o                         
 -11   5   8          8.21          4.13         2.84 o                         
  -9   5   8         42.25         52.52         3.94 o                         
  -7   5   8         81.08        119.20         5.28 o                         
  -5   5   8          8.57        400.55        11.71 o                         
  -3   5   8         10.80         12.02         2.49 o                         
  -1   5   8         53.30         40.71         3.10 o                         
   1   5   8         86.68         77.04         4.00 o                         
   3   5   8          7.40         11.36         2.45 o                         
   5   5   8        103.68        106.30         5.08 o                         
   7   5   8         85.27         90.94         5.06 o                         
   9   5   8          1.06         -3.01         2.58 o                         
  11   5   8          0.37         -1.91         3.06 o                         
  13   5   8         28.81         26.03         4.56 o                         
 -10   6   8         65.48         54.40         5.31 o                         
  -8   6   8        590.67        525.54        13.16 o                         
  -6   6   8         27.77         68.81         8.30 o                         
  -4   6   8         20.14         29.09         3.64 o                         
  -2   6   8         23.82         13.37         3.04 o                         
   0   6   8          4.29          3.58         2.86 o                         
   2   6   8         67.98         38.63         3.91 o                         
   4   6   8          9.16          9.92         3.35 o                         
   6   6   8        833.88        738.63        16.65 o                         
   8   6   8         27.03         19.53         4.26 o                         
 -19   1   9         20.37         26.27         3.60 o                         
 -17   1   9        289.67        271.64         6.48 o                         
 -15   1   9         27.67         55.73         2.60 o                         
 -13   1   9        435.70        505.30         7.61 o                         
 -11   1   9        561.78        523.14        19.03 o                         
  -9   1   9        216.40        242.17         4.44 o                         
  -7   1   9        155.94        193.64         3.64 o                         
  -5   1   9       2513.36       2479.45        31.10 o                         
  -3   1   9       2331.36       2345.18        31.87 o                         
  -1   1   9       7134.54       7050.83        91.75 o                         
   1   1   9        253.93       1126.25        66.35 o                         
   3   1   9         66.62         30.99         2.07 o                         
   5   1   9       2252.18       2313.61        30.75 o                         
   7   1   9       1370.08       1645.58        22.26 o                         
   9   1   9         42.54         34.36         1.67 o                         
  11   1   9       1506.68       1319.50        21.31 o                         
  13   1   9       1315.14       1248.07        20.60 o                         
  15   1   9         25.23         32.51         2.98 o                         
  17   1   9        691.21        716.20        14.31 o                         
  19   1   9         43.49         65.53         5.26 o                         
 -18   2   9          6.33         10.05         3.80 o                         
 -16   2   9        309.10        311.28         7.12 o                         
 -14   2   9       2723.18       2425.89        31.73 o                         
 -12   2   9         20.79         28.70         2.01 o                         
 -10   2   9         84.63        101.11         2.74 o                         
  -8   2   9        113.51        121.47         2.68 o                         
  -6   2   9         24.18         25.08         1.30 o                         
  -4   2   9       2504.56       2750.72        36.42 o                         
  -2   2   9       3773.00       3851.74        52.09 o                         
   0   2   9         67.90         76.16         1.98 o                         
   2   2   9        326.65        467.41        78.01 o                         
   4   2   9         63.41          7.90         1.91 o                         
   6   2   9        180.00        165.02         3.37 o                         
   8   2   9          2.54          9.34         1.27 o                         
  10   2   9         55.58         88.71         3.30 o                         
  12   2   9        249.06        155.71         4.53 o                         
  14   2   9        196.62        182.08         5.25 o                         
  16   2   9         39.12        114.68         9.31 o                         
  18   2   9         53.88         58.00         4.61 o                         
 -17   3   9         10.70         17.27         3.53 o                         
 -15   3   9         14.11          5.93         2.81 o                         
 -13   3   9         36.38         48.70         3.32 o                         
 -11   3   9         29.74          5.34         1.99 o                         
  -9   3   9       5781.20       5055.16        71.02 o                         
  -7   3   9       2576.24       2367.78        35.10 o                         
  -5   3   9       1529.36       1426.74        20.84 o                         
  -3   3   9         64.32         83.07         2.24 o                         
  -1   3   9       1160.47       1152.68        16.96 o                         
   1   3   9        204.17        328.24         8.98 o                         
   3   3   9        124.34        137.79         3.00 o                         
   5   3   9        626.19        598.31         9.59 o                         
   7   3   9        414.72        928.28        26.82 o                         
   9   3   9        253.07        160.84         4.34 o                         
  11   3   9       1012.81        766.37        13.60 o                         
  13   3   9        591.04        524.74        11.77 o                         
  15   3   9         23.66         30.49         3.48 o                         
  17   3   9        115.22        114.56         6.40 o                         
 -16   4   9          9.88          3.03         3.23 o                         
 -14   4   9        195.44        214.59         6.76 o                         
 -12   4   9          5.42          3.41         2.45 o                         
 -10   4   9          6.11          9.58         3.21 o                         
  -8   4   9       1581.01       1459.46        23.62 o                         
  -6   4   9        363.61       1144.31        28.96 o                         
  -4   4   9         10.65         13.24         3.74 o                         
  -2   4   9         23.38         54.58         6.21 o                         
   0   4   9        228.89        206.56         4.82 o                         
   2   4   9        445.38        439.53         8.24 o                         
   4   4   9        385.07        329.87         6.82 o                         
   6   4   9       5029.83       4628.48        69.92 o                         
   8   4   9        229.14        174.11         4.84 o                         
  10   4   9        154.42        179.81         5.56 o                         
  12   4   9        125.73        112.40         5.31 o                         
  14   4   9         41.44         51.38         4.15 o                         
  16   4   9          1.84         27.71         3.87 o                         
 -13   5   9         71.81         50.46         4.50 o                         
 -11   5   9         21.55         20.28         3.41 o                         
  -9   5   9          5.06         -0.16         2.53 o                         
  -7   5   9          6.16         14.75         2.91 o                         
  -5   5   9         98.20         98.68         4.48 o                         
  -3   5   9         46.66         46.82         3.27 o                         
  -1   5   9        618.65        551.50        10.81 o                         
   1   5   9         37.91         96.01         7.07 o                         
   3   5   9        105.66         93.40         4.41 o                         
   5   5   9         67.63         62.06         4.23 o                         
   7   5   9        126.38        122.03         5.79 o                         
   9   5   9        119.36        112.44         5.80 o                         
  11   5   9          3.93          7.75         3.47 o                         
  13   5   9        229.54        195.80         8.28 o                         
 -10   6   9          0.92          4.69         3.90 o                         
  -8   6   9         51.76         82.77         5.69 o                         
  -6   6   9         75.24        165.18         7.37 o                         
  -4   6   9         52.44         35.21         3.84 o                         
  -2   6   9         11.42          5.80         3.11 o                         
   0   6   9         11.16          7.97         3.04 o                         
   2   6   9          1.29          0.79         2.90 o                         
   4   6   9         40.60         57.83         4.82 o                         
   6   6   9         81.61        116.81         6.39 o                         
   8   6   9         34.02         25.03         4.76 o                         
 -20   0  10         78.46         83.70        10.70 o                         
 -18   0  10         18.99         13.11         4.09 o                         
 -16   0  10         34.22         21.06         3.74 o                         
 -14   0  10         38.39         67.94         3.64 o                         
 -12   0  10        259.78        904.92        19.40 o                         
 -10   0  10        221.46        187.89         4.35 o                         
  -8   0  10      14682.14      15242.91       253.40 o                         
  -6   0  10        924.90        831.34        14.09 o                         
  -4   0  10        203.03         55.72         2.44 o                         
  -2   0  10       9467.30       9806.04       179.70 o                         
   0   0  10       1271.22       1348.91        26.93 o                         
   2   0  10      15067.45      15172.78       278.67 o                         
   4   0  10       7436.13       6927.15       127.65 o                         
   6   0  10        468.24        480.12        10.59 o                         
   8   0  10        348.43         46.15         3.01 o                         
  10   0  10        113.01         95.74         4.36 o                         
  12   0  10         61.18         44.47         4.44 o                         
  14   0  10        175.46        156.16         7.59 o                         
  16   0  10         60.22         88.58         7.20 o                         
  18   0  10         71.08         83.31         7.83 o                         
 -19   1  10         70.37         71.65         4.81 o                         
 -17   1  10         51.04         58.99         3.94 o                         
 -15   1  10        302.30        235.68         4.73 o                         
 -13   1  10        375.96        535.48         8.19 o                         
 -11   1  10        102.03        102.58         3.55 o                         
  -9   1  10        262.80        135.21         2.70 o                         
  -7   1  10       1899.38       2086.71        25.86 o                         
  -5   1  10        120.93        210.90        40.02 o                         
  -3   1  10       2435.42       2203.24        30.92 o                         
  -1   1  10       3760.60       3712.73        48.60 o                         
   1   1  10        280.50        708.40        28.50 o                         
   3   1  10       2770.19       2571.66        36.01 o                         
   5   1  10       2312.28       2618.12        35.71 o                         
   7   1  10         73.07         65.34         1.85 o                         
   9   1  10       1418.04       1373.17        19.57 o                         
  11   1  10        896.04        870.23        14.76 o                         
  13   1  10       1974.29       1821.57        30.22 o                         
  15   1  10         96.36        145.84         5.55 o                         
  17   1  10         47.42         73.50         4.40 o                         
  19   1  10        596.77        685.59        16.39 o                         
 -18   2  10         56.16         45.32         3.94 o                         
 -16   2  10         12.48         25.93         2.84 o                         
 -14   2  10        152.97        186.40         4.37 o                         
 -12   2  10        104.72         78.70         2.89 o                         
 -10   2  10          5.89         15.94         1.46 o                         
  -8   2  10         72.60         55.02         1.97 o                         
  -6   2  10         32.85         32.02         1.68 o                         
  -4   2  10        508.69        336.76         5.56 o                         
  -2   2  10       7611.20       7792.85       104.60 o                         
   0   2  10       7409.74       7962.32       106.80 o                         
   2   2  10       2374.41       2835.21        49.90 o                         
   4   2  10       3247.59       3230.31        41.54 o                         
   6   2  10       1292.39       1360.81        19.86 o                         
   8   2  10         44.13         65.07         2.41 o                         
  10   2  10         27.73         13.39         1.74 o                         
  12   2  10        440.64        345.99         7.39 o                         
  14   2  10         23.19         34.73         2.91 o                         
  16   2  10        103.41         98.69         5.29 o                         
  18   2  10        646.73        701.34        15.08 o                         
 -17   3  10         72.38         62.48         4.54 o                         
 -15   3  10        109.21        102.94         4.92 o                         
 -13   3  10        269.95        258.10         6.63 o                         
 -11   3  10         39.08         48.47         2.91 o                         
  -9   3  10        357.95        356.83         7.01 o                         
  -7   3  10       5023.10       4457.32        64.72 o                         
  -5   3  10        348.81        381.51         6.82 o                         
  -3   3  10        193.62        234.08         4.45 o                         
  -1   3  10        376.29        310.30         5.65 o                         
   1   3  10         30.50         55.87         2.99 o                         
   3   3  10        416.44        360.25         5.80 o                         
   5   3  10        346.02        399.95        11.64 o                         
   7   3  10        123.65        125.09         7.79 o                         
   9   3  10        241.59        194.49         4.87 o                         
  11   3  10        470.81        382.92         8.28 o                         
  13   3  10         29.90         44.21         3.66 o                         
  15   3  10        106.95         71.06         4.79 o                         
  17   3  10         45.62         33.38         4.26 o                         
 -16   4  10         12.47         21.75         3.80 o                         
 -14   4  10         20.05         26.10         3.42 o                         
 -12   4  10          4.33         11.29         2.69 o                         
 -10   4  10        425.30        371.44         8.65 o                         
  -8   4  10        246.12        260.23         6.52 o                         
  -6   4  10        415.73       1101.91        23.70 o                         
  -4   4  10        109.76        121.96         3.93 o                         
  -2   4  10        200.83        225.45         4.94 o                         
   0   4  10        376.71        394.21         7.56 o                         
   2   4  10         48.07         48.95         2.95 o                         
   4   4  10        239.83        234.19         5.50 o                         
   6   4  10        375.62        451.79         9.19 o                         
   8   4  10         24.46         25.25         2.66 o                         
  10   4  10        219.83        214.43         6.07 o                         
  12   4  10        166.10        163.23         6.18 o                         
  14   4  10         37.58         71.74         4.73 o                         
 -13   5  10         40.58         34.03         4.09 o                         
 -11   5  10          1.17         -0.80         2.89 o                         
  -9   5  10         39.65         46.92         3.87 o                         
  -7   5  10         27.73         55.09         3.99 o                         
  -5   5  10          6.62          8.51         2.45 o                         
  -3   5  10        232.00        195.63         5.83 o                         
  -1   5  10        195.19        207.78         6.08 o                         
   1   5  10         44.05         68.90         3.81 o                         
   3   5  10        239.77        221.74         6.17 o                         
   5   5  10        102.50        107.65         5.18 o                         
   7   5  10         44.36         34.51         3.75 o                         
   9   5  10         37.61         46.83         4.33 o                         
  11   5  10         39.84         62.08         5.20 o                         
  13   5  10        154.74        183.92         8.33 o                         
  -8   6  10          5.91          7.95         4.25 o                         
  -6   6  10         90.13        115.22         6.43 o                         
  -4   6  10         11.89          8.31         4.78 o                         
  -2   6  10         13.57         12.79         3.45 o                         
   0   6  10          0.14          2.67         3.00 o                         
   2   6  10          7.65         10.00         3.32 o                         
   4   6  10        485.24        455.83        11.71 o                         
   6   6  10         91.35        111.05         6.41 o                         
   8   6  10          8.96          6.88         4.05 o                         
 -19   1  11         48.82         47.88         4.43 o                         
 -17   1  11        333.46        347.86         8.19 o                         
 -15   1  11         24.22         26.45         2.13 o                         
 -13   1  11          4.98        196.41         7.20 o                         
 -11   1  11        210.21        222.70        13.56 o                         
  -9   1  11       1669.61       1676.40        21.15 o                         
  -7   1  11        164.34        154.44         2.72 o                         
  -5   1  11       1730.38       1784.93        22.60 o                         
  -3   1  11       2364.25       2598.77        36.43 o                         
  -1   1  11        194.51        189.35         3.31 o                         
   1   1  11         54.15         95.87         2.00 o                         
   3   1  11        563.86        474.54        13.13 o                         
   5   1  11       3859.35       4003.77        54.23 o                         
   7   1  11         85.16        176.85         4.13 o                         
   9   1  11        171.86        143.72         3.34 o                         
  11   1  11       1866.67       1788.33        28.27 o                         
  13   1  11         29.91         43.36         3.16 o                         
  15   1  11        119.89        146.69         5.67 o                         
  17   1  11         22.41         14.74         3.24 o                         
  19   1  11         28.84         43.99         4.79 o                         
 -18   2  11          5.07          4.40         2.77 o                         
 -16   2  11       1524.87       1326.71        20.82 o                         
 -14   2  11        662.96        650.10         9.98 o                         
 -12   2  11         20.88         24.49         1.98 o                         
 -10   2  11        103.08        100.71         2.89 o                         
  -8   2  11        199.40        203.54         3.68 o                         
  -6   2  11        625.38        634.72         9.25 o                         
  -4   2  11        932.05        919.23        16.93 o                         
  -2   2  11      10437.93      10805.22       149.19 o                         
   0   2  11       2822.43       3141.14        42.68 o                         
   2   2  11        479.11       1442.53        87.92 o                         
   4   2  11       5117.84       5226.16        66.69 o                         
   6   2  11        176.89        198.87         3.74 o                         
   8   2  11          4.93          7.56         1.40 o                         
  10   2  11         94.26        101.11         4.21 o                         
  12   2  11         38.00         40.26         2.87 o                         
  14   2  11         45.39         37.42         3.10 o                         
  16   2  11         35.81          9.36         2.93 o                         
  18   2  11        202.46        259.91         8.15 o                         
 -17   3  11         32.84         49.80         4.11 o                         
 -15   3  11         27.87         24.01         3.17 o                         
 -13   3  11        173.98        215.21         5.96 o                         
 -11   3  11        140.65        182.47         8.08 o                         
  -9   3  11        107.01        193.78         6.36 o                         
  -7   3  11        941.20        777.18        13.72 o                         
  -5   3  11       1297.59       1229.72        18.89 o                         
  -3   3  11        365.82        386.78        10.25 o                         
  -1   3  11         15.46         59.85         3.52 o                         
   1   3  11        406.34        381.66         6.51 o                         
   3   3  11       1141.22       1022.31        14.37 o                         
   5   3  11       1253.94       1346.94        18.73 o                         
   7   3  11       1626.93       1423.72        21.88 o                         
   9   3  11          4.97       1099.89        40.08 o                         
  11   3  11        201.21        199.95         5.50 o                         
  13   3  11         92.41         86.29         4.92 o                         
  15   3  11         21.04         22.01         3.51 o                         
  17   3  11         46.61         57.47         5.24 o                         
 -16   4  11        295.07        319.60         9.06 o                         
 -14   4  11        221.60        264.28         7.39 o                         
 -12   4  11         22.55         32.95         3.49 o                         
 -10   4  11        153.67        135.26         5.50 o                         
  -8   4  11         34.30         25.75         2.77 o                         
  -6   4  11        529.68        479.34         9.52 o                         
  -4   4  11        151.82        140.65         6.20 o                         
  -2   4  11          0.71          4.91         1.63 o                         
   0   4  11       1221.97       1131.77        18.38 o                         
   2   4  11         28.81         25.58         2.24 o                         
   4   4  11       1151.00       1032.87        17.13 o                         
   6   4  11         22.06         29.96         3.94 o                         
   8   4  11          2.50         15.71         2.70 o                         
  10   4  11         69.09         67.59         4.40 o                         
  12   4  11         21.84         18.69         3.31 o                         
  14   4  11         10.42         26.08         3.94 o                         
 -13   5  11         32.87         54.16         4.63 o                         
 -11   5  11         38.60         37.98         4.04 o                         
  -9   5  11          9.75         10.06         2.95 o                         
  -7   5  11          0.00          4.57         2.52 o                         
  -5   5  11         55.87         53.55         3.62 o                         
  -3   5  11        173.54        170.09         5.65 o                         
  -1   5  11       2775.49       2206.82        39.19 o                         
   1   5  11         66.73        307.70        30.00 o                         
   3   5  11         14.72         17.53         2.73 o                         
   5   5  11         20.66         30.13         3.46 o                         
   7   5  11          0.07         -1.06         2.66 o                         
   9   5  11        196.76        209.24         7.75 o                         
  11   5  11        160.66        135.71         7.01 o                         
  13   5  11          3.06         13.60         4.15 o                         
  -8   6  11          3.99         -1.20         3.65 o                         
  -6   6  11          3.48         12.52         3.77 o                         
  -4   6  11         38.35         55.35         5.75 o                         
  -2   6  11         40.95         43.29         4.33 o                         
   0   6  11         30.80         27.49         3.91 o                         
   2   6  11          1.08          1.21         3.08 o                         
   4   6  11        238.37        251.48         8.53 o                         
   6   6  11         55.27         59.42         5.06 o                         
   8   6  11          8.90         15.21         4.43 o                         
 -18   0  12         19.10         27.43         5.23 o                         
 -16   0  12        252.67        238.92         8.29 o                         
 -14   0  12         27.98         38.08         3.03 o                         
 -12   0  12        107.74         59.21         2.92 o                         
 -10   0  12        158.11        122.56         3.68 o                         
  -8   0  12       5895.94       5969.87        95.75 o                         
  -6   0  12        644.76        121.17         3.08 o                         
  -4   0  12       2390.39       1875.92        35.33 o                         
  -2   0  12        350.51        456.08        12.61 o                         
   0   0  12       1912.28       2041.89        38.25 o                         
   2   0  12        985.16        977.34        17.86 o                         
   4   0  12        162.89        127.66         4.45 o                         
   6   0  12      19013.70      19904.92       365.55 o                         
   8   0  12        278.18        155.67         5.23 o                         
  10   0  12       1618.00       1409.16        31.66 o                         
  12   0  12       2048.94       1930.32        46.55 o                         
  14   0  12         83.47         99.98         7.42 o                         
  16   0  12         11.32         33.15         5.21 o                         
  18   0  12         43.54         33.13         6.12 o                         
 -19   1  12          4.12         21.02         5.59 o                         
 -17   1  12         55.25         72.89         3.83 o                         
 -15   1  12        677.33        547.02         8.14 o                         
 -13   1  12        580.53        699.43         9.60 o                         
 -11   1  12        489.98        467.43         8.17 o                         
  -9   1  12        292.46        303.38         4.73 o                         
  -7   1  12        520.63        544.64         7.44 o                         
  -5   1  12        454.56        867.21        16.57 o                         
  -3   1  12       2358.83       2418.84        34.02 o                         
  -1   1  12         97.19        120.95         2.34 o                         
   1   1  12         20.93         24.22         1.17 o                         
   3   1  12       1175.35       1340.71        19.21 o                         
   5   1  12        285.24        264.81         4.50 o                         
   7   1  12       1481.70       1620.00        22.71 o                         
   9   1  12        215.57        170.86         3.92 o                         
  11   1  12       3262.74       3069.82        47.10 o                         
  13   1  12        752.30        742.01        13.89 o                         
  15   1  12         24.86         11.09         2.56 o                         
  17   1  12        204.68        208.15         7.13 o                         
  19   1  12          1.03         -0.67         3.54 o                         
 -18   2  12         65.54         93.78         8.44 o                         
 -16   2  12         44.41         79.11         3.67 o                         
 -14   2  12        277.20        235.00         4.92 o                         
 -12   2  12        161.79        153.79         3.86 o                         
 -10   2  12        317.10        348.60         5.90 o                         
  -8   2  12         64.54         61.22         2.12 o                         
  -6   2  12        224.92        239.60         4.00 o                         
  -4   2  12          1.83          5.68         3.50 o                         
  -2   2  12       2939.10       2940.20        41.33 o                         
   0   2  12         11.60         26.61         1.36 o                         
   2   2  12       3432.04       3358.43        45.66 o                         
   4   2  12         54.81         61.64         2.96 o                         
   6   2  12        829.52        879.23        12.88 o                         
   8   2  12         70.05        114.44         3.80 o                         
  10   2  12         90.19        109.88        10.20 o                         
  12   2  12         52.37         40.61         2.97 o                         
  14   2  12        400.15        365.05         8.07 o                         
  16   2  12         54.50         85.53         6.07 o                         
  18   2  12         34.35         53.98         4.69 o                         
 -17   3  12         25.97         23.01         3.69 o                         
 -15   3  12          0.09         14.39         2.98 o                         
 -13   3  12         88.39         90.67         4.44 o                         
 -11   3  12        110.35        122.20         4.90 o                         
  -9   3  12       7497.75       6855.65       106.42 o                         
  -7   3  12          7.76        246.75        12.27 o                         
  -5   3  12        421.94        448.28        10.77 o                         
  -3   3  12        634.27        693.63        14.73 o                         
  -1   3  12        143.38        153.63         3.55 o                         
   1   3  12        220.02        222.09         4.37 o                         
   3   3  12       1901.01       1786.31        23.65 o                         
   5   3  12       6702.40       6322.38        83.12 o                         
   7   3  12        288.77        267.92         5.64 o                         
   9   3  12        182.91        179.81        12.91 o                         
  11   3  12        929.71        823.65        15.10 o                         
  13   3  12         30.57         58.67         4.82 o                         
  15   3  12          0.63         58.25         5.49 o                         
  17   3  12          0.82         13.13         3.78 o                         
 -14   4  12        396.46        411.10         9.65 o                         
 -12   4  12        165.18        182.73         6.48 o                         
 -10   4  12         33.56         47.67         3.60 o                         
  -8   4  12         73.69         92.35         4.19 o                         
  -6   4  12         77.53         77.03         3.76 o                         
  -4   4  12        254.20        277.32        11.65 o                         
  -2   4  12        577.26        552.41        10.41 o                         
   0   4  12        220.35        161.07         4.33 o                         
   2   4  12        501.35        521.16         9.51 o                         
   4   4  12       1931.06       1828.79        28.82 o                         
   6   4  12        131.01        167.14         5.09 o                         
   8   4  12         36.56        153.92         9.67 o                         
  10   4  12        159.73        166.80         6.26 o                         
  12   4  12          9.63          4.81         3.31 o                         
  14   4  12         26.87         10.83         3.59 o                         
 -13   5  12          4.11         24.46         3.88 o                         
 -11   5  12          9.33         11.14         3.15 o                         
  -9   5  12         22.89         48.65         3.96 o                         
  -7   5  12          2.21         -0.27         2.46 o                         
  -5   5  12         87.38         88.06         4.42 o                         
  -3   5  12        166.65        159.98         5.75 o                         
  -1   5  12        256.87        249.53         7.43 o                         
   1   5  12          7.86         30.17         3.36 o                         
   3   5  12          8.97         14.21         2.58 o                         
   5   5  12        280.48        270.59         7.55 o                         
   7   5  12         87.54         83.01         4.92 o                         
   9   5  12          1.20         17.75         3.74 o                         
  11   5  12          8.80          5.40         3.67 o                         
  -8   6  12        122.12        112.00         6.63 o                         
  -6   6  12          9.89         15.50         4.01 o                         
  -4   6  12         23.37         30.22         3.98 o                         
  -2   6  12         81.89         60.83         4.88 o                         
   0   6  12          9.72          6.67         3.37 o                         
   2   6  12          9.73         16.93         3.70 o                         
   4   6  12        367.80        361.37        10.30 o                         
   6   6  12        207.24        215.04         8.41 o                         
   8   6  12         27.95         18.64         4.89 o                         
 -19   1  13         18.04         63.88         9.23 o                         
 -17   1  13         19.48         17.13         2.75 o                         
 -15   1  13         30.30         45.30         2.43 o                         
 -13   1  13         41.41         12.02         1.65 o                         
 -11   1  13        158.43        219.93        23.01 o                         
  -9   1  13          2.41         16.85         1.48 o                         
  -7   1  13       1101.37       1368.27        17.34 o                         
  -5   1  13        453.40        467.07         6.97 o                         
  -3   1  13      10499.51      10405.48       143.62 o                         
  -1   1  13       4739.22       4534.20        62.92 o                         
   1   1  13        111.47        706.89        48.78 o                         
   3   1  13        245.57         77.12         8.62 o                         
   5   1  13        738.52        734.03        10.80 o                         
   7   1  13         27.67         91.50         4.80 o                         
   9   1  13          1.20         74.95         9.07 o                         
  11   1  13       4943.80       4806.08        75.38 o                         
  13   1  13       1232.40       1172.91        21.33 o                         
  15   1  13         99.13        101.63         5.04 o                         
  17   1  13        269.97        308.15         8.87 o                         
 -18   2  13         12.85         51.09         7.80 o                         
 -16   2  13         84.82         80.43         3.69 o                         
 -14   2  13         31.91         37.90         2.47 o                         
 -12   2  13        190.75        106.52         3.54 o                         
 -10   2  13       1362.82       1392.51        19.04 o                         
  -8   2  13        603.86        477.04         7.55 o                         
  -6   2  13        218.71        294.13         6.47 o                         
  -4   2  13        570.25        493.57         7.14 o                         
  -2   2  13      27712.08      26472.80       353.64 o                         
   0   2  13        223.04        234.04         3.86 o                         
   2   2  13        646.62        376.30        24.98 o                         
   4   2  13        490.52        451.31         7.78 o                         
   6   2  13        337.53        339.62         6.22 o                         
   8   2  13         21.56         70.85         4.80 o                         
  10   2  13        142.00        139.94         4.35 o                         
  12   2  13       3348.78       2850.98        44.29 o                         
  14   2  13         17.74         20.85         2.67 o                         
  16   2  13         48.08         90.71         5.17 o                         
  18   2  13         59.33         69.50         5.52 o                         
 -17   3  13         18.62         15.78         3.31 o                         
 -15   3  13          5.22         19.34         3.20 o                         
 -13   3  13         16.44         26.10         3.01 o                         
 -11   3  13         46.75         63.43         4.98 o                         
  -9   3  13       1669.30       1532.60        25.46 o                         
  -7   3  13        465.06        359.38         7.49 o                         
  -5   3  13        515.96       1122.94        75.08 o                         
  -3   3  13        493.88        499.12         8.25 o                         
  -1   3  13         30.29        103.69         4.56 o                         
   1   3  13        460.93        489.78         8.07 o                         
   3   3  13         12.29         17.50         2.57 o                         
   5   3  13        155.77        186.99         6.19 o                         
   7   3  13        437.05        346.33         6.76 o                         
   9   3  13        311.14        255.83         5.94 o                         
  11   3  13         33.21         40.57         3.14 o                         
  13   3  13         80.66         59.62         4.37 o                         
  15   3  13          7.68         59.44         4.57 o                         
  17   3  13        128.13        148.76         7.70 o                         
 -14   4  13        223.24        223.35         7.29 o                         
 -12   4  13         47.49         46.14         3.91 o                         
 -10   4  13         93.01         94.12         4.68 o                         
  -8   4  13       1096.17        915.21        16.34 o                         
  -6   4  13        151.62        161.93         4.88 o                         
  -4   4  13        384.92        447.29        16.55 o                         
  -2   4  13         89.29        124.36         6.90 o                         
   0   4  13        100.23         79.44         3.40 o                         
   2   4  13        444.28        344.83         7.06 o                         
   4   4  13        226.37        241.20         5.64 o                         
   6   4  13          3.61         35.85         4.10 o                         
   8   4  13         46.51         17.37         2.75 o                         
  10   4  13          2.48          2.95         2.65 o                         
  12   4  13         57.90         60.23         4.94 o                         
  14   4  13        139.24        121.02         6.73 o                         
 -13   5  13         95.33         85.14         5.67 o                         
 -11   5  13          9.75          7.60         3.22 o                         
  -9   5  13        131.14        131.63         5.88 o                         
  -7   5  13          1.28         10.95         2.95 o                         
  -5   5  13         10.56         25.92         3.00 o                         
  -3   5  13        339.89        302.63         7.95 o                         
  -1   5  13        187.13        164.30         6.52 o                         
   1   5  13         19.13         26.23         3.50 o                         
   3   5  13        103.03        118.57         5.09 o                         
   5   5  13        337.60        350.87         8.97 o                         
   7   5  13          4.87          5.53         3.01 o                         
   9   5  13        307.53        318.01         9.38 o                         
  11   5  13        238.52        226.85         8.61 o                         
  -8   6  13         10.71         38.83         4.97 o                         
  -6   6  13        118.06        134.72         6.96 o                         
  -4   6  13         74.57         78.21         5.55 o                         
  -2   6  13          6.17         17.81         3.55 o                         
   0   6  13         10.86          3.83         3.32 o                         
   2   6  13        160.12        150.45         7.75 o                         
   4   6  13         72.33         82.28         6.30 o                         
   6   6  13         21.45         24.86         4.21 o                         
   8   6  13         24.86         23.87         4.66 o                         
 -18   0  14         46.22         20.27         4.77 o                         
 -16   0  14        300.58        232.85         8.93 o                         
 -14   0  14         13.66         17.71         3.00 o                         
 -12   0  14         82.91        319.02        11.42 o                         
 -10   0  14        223.65        135.32         4.59 o                         
  -8   0  14         36.84         32.71         2.09 o                         
  -6   0  14        167.65        173.56         4.53 o                         
  -4   0  14       2467.22       2223.47        44.27 o                         
  -2   0  14       2069.35       1640.81        31.06 o                         
   0   0  14        958.44        902.85        17.58 o                         
   2   0  14         66.87        253.46        15.33 o                         
   4   0  14      11006.45      11284.81       196.79 o                         
   6   0  14         99.24        102.40         3.27 o                         
   8   0  14        607.60        603.01        14.72 o                         
  10   0  14       4086.66       4155.90        88.85 o                         
  12   0  14        455.04        419.26        12.89 o                         
  14   0  14        493.90        445.02        15.48 o                         
  16   0  14        816.41        853.53        26.27 o                         
  18   0  14        734.07        761.68        22.76 o                         
 -19   1  14         28.38         28.16         4.20 o                         
 -17   1  14         13.10         16.51         2.60 o                         
 -15   1  14         72.56         50.60         2.58 o                         
 -13   1  14        118.28        179.29         4.29 o                         
 -11   1  14          0.39        434.92        29.24 o                         
  -9   1  14        891.80        770.77        10.69 o                         
  -7   1  14        642.06        602.52         8.18 o                         
  -5   1  14        420.99        448.82         6.75 o                         
  -3   1  14        368.08        401.16         6.28 o                         
  -1   1  14         87.72        237.24         8.89 o                         
   1   1  14       1592.78       1556.31        22.25 o                         
   3   1  14        215.57        266.00        11.21 o                         
   5   1  14          9.60         55.77        11.52 o                         
   7   1  14         71.91        155.53         5.82 o                         
   9   1  14         52.27         97.66         6.47 o                         
  11   1  14         13.92         50.73         3.39 o                         
  13   1  14        675.07        664.78        13.34 o                         
  15   1  14         22.93         24.26         3.15 o                         
  17   1  14          0.61          5.08         3.19 o                         
 -18   2  14          3.58         14.08         3.51 o                         
 -16   2  14        438.01        449.04         8.35 o                         
 -14   2  14         29.51         82.82         3.11 o                         
 -12   2  14         42.04         25.14         2.28 o                         
 -10   2  14         22.68         16.74         1.62 o                         
  -8   2  14        442.54        412.85         6.77 o                         
  -6   2  14         17.56         52.25         2.17 o                         
  -4   2  14        701.48        810.50        11.54 o                         
  -2   2  14       7446.98       6881.29        92.67 o                         
   0   2  14          6.59          2.15         0.88 o                         
   2   2  14        883.36       1410.29        36.95 o                         
   4   2  14        521.63        501.51         7.85 o                         
   6   2  14        421.90        437.56         7.66 o                         
   8   2  14        714.96        697.07        12.54 o                         
  10   2  14        374.11        379.30         7.76 o                         
  12   2  14        104.01         92.39         4.10 o                         
  14   2  14         57.50         71.27         4.18 o                         
  16   2  14        114.73        107.15         5.96 o                         
 -17   3  14        268.28        282.51         8.19 o                         
 -15   3  14        562.78        455.83        10.13 o                         
 -13   3  14        207.80        215.39         6.15 o                         
 -11   3  14         98.01        129.24         5.80 o                         
  -9   3  14        195.37        254.25         6.28 o                         
  -7   3  14         38.23         83.26         5.33 o                         
  -5   3  14        121.48         25.87         2.44 o                         
  -3   3  14        271.85        217.30         4.64 o                         
  -1   3  14        381.90        417.54         7.12 o                         
   1   3  14         10.36         67.88         3.81 o                         
   3   3  14        208.26        203.09         4.38 o                         
   5   3  14       4598.28       4385.57        61.72 o                         
   7   3  14          5.80         10.75         1.95 o                         
   9   3  14          8.09         68.01         7.27 o                         
  11   3  14         24.78         24.86         2.85 o                         
  13   3  14         16.79          7.93         2.87 o                         
  15   3  14         15.82         58.11         5.24 o                         
 -14   4  14          4.32         14.25         3.48 o                         
 -12   4  14         10.48         12.55         3.10 o                         
 -10   4  14         37.78         38.89         3.57 o                         
  -8   4  14         14.17         20.63         2.61 o                         
  -6   4  14        277.81        250.50         6.30 o                         
  -4   4  14        209.64        184.07         7.60 o                         
  -2   4  14          0.79          3.25         2.02 o                         
   0   4  14        459.15        375.46         7.46 o                         
   2   4  14         31.80         37.80         2.66 o                         
   4   4  14       1353.65       1183.10        18.73 o                         
   6   4  14        249.17        208.37         5.62 o                         
   8   4  14         24.61         15.61         2.82 o                         
  10   4  14         63.51         81.44         4.83 o                         
  12   4  14         17.61         13.64         3.47 o                         
  14   4  14         86.70         96.34         6.22 o                         
 -11   5  14         89.10         85.78         5.38 o                         
  -9   5  14         26.60         55.20         4.28 o                         
  -7   5  14          2.47         -2.82         2.53 o                         
  -5   5  14         27.98         52.26         3.86 o                         
  -3   5  14          6.39         16.98         3.01 o                         
  -1   5  14         90.16         75.36         4.78 o                         
   1   5  14          9.79         18.80         3.30 o                         
   3   5  14         23.21         30.55         3.29 o                         
   5   5  14        154.13        167.17         6.36 o                         
   7   5  14          6.30         -5.12         2.61 o                         
   9   5  14          4.71         12.80         3.57 o                         
  11   5  14         38.10         44.25         4.84 o                         
  -8   6  14         69.97         96.51         6.67 o                         
  -6   6  14          5.19          8.70         4.01 o                         
  -4   6  14         19.77         24.89         4.97 o                         
  -2   6  14         60.08         60.42         5.00 o                         
   0   6  14         29.06         29.25         4.04 o                         
   2   6  14         52.54         67.54         6.48 o                         
   4   6  14        395.79        362.13        11.09 o                         
   6   6  14        213.84        189.06         8.85 o                         
 -19   1  15          7.91          0.79         3.39 o                         
 -17   1  15         18.69         39.11         3.80 o                         
 -15   1  15        145.79        151.81         3.86 o                         
 -13   1  15         50.41        213.28         6.58 o                         
 -11   1  15        572.58        659.10        25.18 o                         
  -9   1  15        803.89        699.65         9.86 o                         
  -7   1  15        821.40        775.42        11.19 o                         
  -5   1  15        682.79        562.42         8.55 o                         
  -3   1  15       2182.52       2068.20        29.43 o                         
  -1   1  15       2159.90       2312.45        32.68 o                         
   1   1  15       1505.93       1694.64        24.19 o                         
   3   1  15       1219.53       1208.47        17.60 o                         
   5   1  15        173.78        180.35         3.97 o                         
   7   1  15        997.07       1016.35        15.33 o                         
   9   1  15         94.10        188.76         8.79 o                         
  11   1  15       1053.49       1048.26        18.30 o                         
  13   1  15        118.15        110.47         5.02 o                         
  15   1  15          8.93          3.50         2.60 o                         
  17   1  15          1.94          4.92         3.01 o                         
 -18   2  15        117.60        120.94         8.09 o                         
 -16   2  15        571.53        520.82         9.57 o                         
 -14   2  15         47.79         72.65         3.29 o                         
 -12   2  15          9.82        396.87        13.85 o                         
 -10   2  15        506.67        432.46         6.89 o                         
  -8   2  15        470.93        505.25         7.99 o                         
  -6   2  15        190.26        217.33         4.25 o                         
  -4   2  15        371.62        365.66         7.75 o                         
  -2   2  15       4807.49       4624.57        62.67 o                         
   0   2  15        739.45        729.36        10.43 o                         
   2   2  15        253.41        701.71        24.81 o                         
   4   2  15         62.76         59.44         2.29 o                         
   6   2  15        442.88        393.89         7.11 o                         
   8   2  15         99.16        345.20        11.20 o                         
  10   2  15       2479.97       2216.78        36.11 o                         
  12   2  15        370.28        342.18         7.94 o                         
  14   2  15         10.12          7.96         2.80 o                         
  16   2  15        149.29        143.04         6.84 o                         
 -17   3  15         95.81         88.62         5.28 o                         
 -15   3  15        472.14        465.21        10.25 o                         
 -13   3  15         28.39         31.66         3.18 o                         
 -11   3  15        307.14        271.28         6.84 o                         
  -9   3  15        644.55        634.70        11.93 o                         
  -7   3  15         73.56         56.66         3.24 o                         
  -5   3  15        278.25        702.92        27.50 o                         
  -3   3  15         25.85         12.89         3.90 o                         
  -1   3  15         69.04         86.50         2.83 o                         
   1   3  15          2.11         12.16         1.42 o                         
   3   3  15       1038.37       1021.12        15.56 o                         
   5   3  15       9130.50       8339.76       116.04 o                         
   7   3  15         21.78         13.14         2.37 o                         
   9   3  15        153.50        318.60         9.52 o                         
  11   3  15          9.23          7.05         2.38 o                         
  13   3  15         40.13         45.78         3.76 o                         
  15   3  15         47.06         38.69         4.21 o                         
 -14   4  15        157.68        153.01         6.86 o                         
 -12   4  15          5.62          1.43         2.93 o                         
 -10   4  15        238.17        189.86         6.34 o                         
  -8   4  15         27.73         23.74         2.92 o                         
  -6   4  15        155.37        158.62         4.88 o                         
  -4   4  15         35.49         65.42        13.14 o                         
  -2   4  15          2.51          8.04         2.22 o                         
   0   4  15         53.11         32.77         2.72 o                         
   2   4  15        103.64        117.44         3.95 o                         
   4   4  15        967.58        862.31        14.21 o                         
   6   4  15         19.14         14.29         2.44 o                         
   8   4  15          3.19          0.29         2.33 o                         
  10   4  15         12.58         12.90         3.09 o                         
  12   4  15         60.36         47.98         4.69 o                         
  14   4  15         13.71          7.37         3.74 o                         
 -11   5  15         11.13         24.89         3.75 o                         
  -9   5  15         95.00         89.77         5.31 o                         
  -7   5  15          1.74         -2.21         2.62 o                         
  -5   5  15        107.34        106.74         5.09 o                         
  -3   5  15         27.85         17.92         3.10 o                         
  -1   5  15         52.41         58.10         4.41 o                         
   1   5  15          2.64         16.01         3.22 o                         
   3   5  15        196.12        163.21         6.13 o                         
   5   5  15          8.85          8.21         3.16 o                         
   7   5  15         69.68         64.41         5.04 o                         
   9   5  15         10.56          9.94         3.89 o                         
  11   5  15        275.88        272.25         9.23 o                         
  -6   6  15         56.68         97.77         7.26 o                         
  -4   6  15         28.82         41.94         5.79 o                         
  -2   6  15         70.31         84.12         6.01 o                         
   0   6  15          1.19         -0.18         3.56 o                         
   2   6  15         10.08         18.89         4.24 o                         
   4   6  15         12.64         31.86         4.79 o                         
   6   6  15          5.78          9.63         6.69 o                         
 -18   0  16         33.20         54.98         9.26 o                         
 -16   0  16         47.60        137.38        14.98 o                         
 -14   0  16        145.65        171.89         6.89 o                         
 -12   0  16        158.35        149.40         7.17 o                         
 -10   0  16         14.37          7.09         2.53 o                         
  -8   0  16        512.33        533.32        10.83 o                         
  -6   0  16       1198.10        953.19        18.94 o                         
  -4   0  16        127.14        168.35         4.37 o                         
  -2   0  16        463.19        537.55        16.27 o                         
   0   0  16          2.84          9.85         1.37 o                         
   2   0  16       1278.73       1225.25        23.73 o                         
   4   0  16        642.20        668.27        12.93 o                         
   6   0  16       3139.09       3205.71        57.03 o                         
   8   0  16        472.14        462.43        11.20 o                         
  10   0  16        103.19        108.13         5.33 o                         
  12   0  16        551.54        446.03        13.66 o                         
  14   0  16         19.52         18.82         4.10 o                         
  16   0  16        752.91        837.97        23.87 o                         
  18   0  16        136.84        160.42        10.27 o                         
 -17   1  16         45.46         54.17         3.64 o                         
 -15   1  16        147.82        131.04         4.20 o                         
 -13   1  16         14.13        101.39         5.38 o                         
 -11   1  16        159.97        137.26         4.05 o                         
  -9   1  16       1426.83       1313.87        17.93 o                         
  -7   1  16        210.21        347.41         7.24 o                         
  -5   1  16        307.48        319.44         5.36 o                         
  -3   1  16       6500.71       6514.56        90.47 o                         
  -1   1  16        429.34        636.43        18.15 o                         
   1   1  16       2722.95       2828.72        39.81 o                         
   3   1  16       1028.01       1206.21        26.60 o                         
   5   1  16         14.22         42.54         6.33 o                         
   7   1  16         30.38         65.87         3.98 o                         
   9   1  16        289.83        402.41         7.81 o                         
  11   1  16        859.86        732.20        13.56 o                         
  13   1  16         30.50         39.67         3.48 o                         
  15   1  16          7.18          2.89         2.75 o                         
  17   1  16         74.35         86.83         5.52 o                         
 -18   2  16          4.29         14.24         5.34 o                         
 -16   2  16         16.35         49.89         3.38 o                         
 -14   2  16        241.57        215.18         5.23 o                         
 -12   2  16        296.88        211.95         4.98 o                         
 -10   2  16        899.30        953.10        16.38 o                         
  -8   2  16       2329.44       2084.92        29.36 o                         
  -6   2  16        307.68        344.51         6.47 o                         
  -4   2  16        154.23        137.85         3.31 o                         
  -2   2  16       2276.03       2178.83        31.17 o                         
   0   2  16          0.22          0.62         0.92 o                         
   2   2  16        503.12        691.37        10.86 o                         
   4   2  16        248.55        288.94        10.20 o                         
   6   2  16        404.63        455.12         8.45 o                         
   8   2  16        483.11        882.69        28.05 o                         
  10   2  16        109.08        117.52        16.40 o                         
  12   2  16       2257.74       2100.17        34.73 o                         
  14   2  16         37.97         50.47         4.03 o                         
  16   2  16          4.60          7.63         3.09 o                         
 -15   3  16        395.85        413.33         9.56 o                         
 -13   3  16         65.19         52.30         3.94 o                         
 -11   3  16        130.37        137.90         5.45 o                         
  -9   3  16       1779.16       1643.43        27.32 o                         
  -7   3  16         79.93         55.17         3.15 o                         
  -5   3  16        529.71       1406.89        85.25 o                         
  -3   3  16        481.27        441.21         7.65 o                         
  -1   3  16        118.82        124.96         3.36 o                         
   1   3  16        202.83        215.93         4.23 o                         
   3   3  16         69.43         68.34         3.90 o                         
   5   3  16       3916.94       3688.24        52.26 o                         
   7   3  16          9.33         86.56         4.79 o                         
   9   3  16        115.19         85.62         4.54 o                         
  11   3  16         33.52         26.65         3.19 o                         
  13   3  16          8.29         13.84         3.06 o                         
  15   3  16          9.34        105.25         7.80 o                         
 -14   4  16          4.63         23.69         3.82 o                         
 -12   4  16         44.02         46.38         4.23 o                         
 -10   4  16        162.70        123.75         5.96 o                         
  -8   4  16         13.42          7.69         2.36 o                         
  -6   4  16          3.68          4.45         2.36 o                         
  -4   4  16        126.14        164.90         6.95 o                         
  -2   4  16         57.25         66.24         4.11 o                         
   0   4  16         13.69         21.68         2.65 o                         
   2   4  16        311.25        288.98         7.47 o                         
   4   4  16         54.78         61.39         2.94 o                         
   6   4  16        112.35        107.30         4.58 o                         
   8   4  16         83.23        107.29         4.97 o                         
  10   4  16         12.97         19.41         3.27 o                         
  12   4  16          1.87          4.81         3.37 o                         
  14   4  16         34.60         32.95         5.16 o                         
 -11   5  16         27.57         36.61         4.19 o                         
  -9   5  16         35.25         33.07         4.20 o                         
  -7   5  16          0.48          8.77         3.62 o                         
  -5   5  16         63.90         50.72         4.12 o                         
  -3   5  16          1.92          6.41         2.98 o                         
  -1   5  16          1.22          2.03         3.02 o                         
   1   5  16          0.58          3.83         2.84 o                         
   3   5  16          9.01          7.44         2.64 o                         
   5   5  16         15.18         16.81         3.41 o                         
   7   5  16          0.58          0.80         2.91 o                         
   9   5  16          5.35         -1.84         3.27 o                         
  11   5  16         87.87        141.48         7.39 o                         
  -6   6  16         26.00         30.31         5.40 o                         
  -4   6  16         26.13         29.09         4.87 o                         
  -2   6  16         19.38         12.32         3.88 o                         
   0   6  16         40.86         38.64         4.81 o                         
   2   6  16          0.87          0.58         4.08 o                         
   4   6  16        123.25        128.91         7.94 o                         
   6   6  16         79.71         83.56         7.52 o                         
 -17   1  17         29.91         32.55         3.37 o                         
 -15   1  17          4.17          4.12         2.26 o                         
 -13   1  17          0.53         10.00         1.94 o                         
 -11   1  17         49.80        145.71        13.82 o                         
  -9   1  17        974.71       1001.85        14.47 o                         
  -7   1  17        290.65        212.85         4.02 o                         
  -5   1  17        270.15        337.27         5.65 o                         
  -3   1  17       2788.67       2811.60        39.74 o                         
  -1   1  17         78.72        107.42         2.56 o                         
   1   1  17         94.11        120.35         2.60 o                         
   3   1  17        590.65        702.54        17.74 o                         
   5   1  17          7.22          7.43         1.29 o                         
   7   1  17          6.94          1.20         1.29 o                         
   9   1  17         95.57         95.17         3.74 o                         
  11   1  17        373.09        323.08         7.40 o                         
  13   1  17         22.27          9.54         2.64 o                         
  15   1  17          4.92          3.47         2.96 o                         
  17   1  17         33.62         42.00         4.46 o                         
 -16   2  17        238.35        223.42         6.40 o                         
 -14   2  17         12.70         14.10         2.35 o                         
 -12   2  17         78.31        100.47         3.89 o                         
 -10   2  17        864.54        756.57        13.68 o                         
  -8   2  17       3876.42       3494.55        51.34 o                         
  -6   2  17        883.74        905.00        14.98 o                         
  -4   2  17       1897.90       1882.20        28.14 o                         
  -2   2  17       1297.44       1196.29        19.04 o                         
   0   2  17         15.19         11.08         1.28 o                         
   2   2  17        104.40        204.45         7.50 o                         
   4   2  17         49.08         21.78         3.51 o                         
   6   2  17        173.33        193.82         5.15 o                         
   8   2  17        103.59         54.21         3.08 o                         
  10   2  17        377.34        341.15         8.41 o                         
  12   2  17        168.33        216.93         6.17 o                         
  14   2  17         49.35         36.73         3.78 o                         
  16   2  17        102.35        109.21         5.88 o                         
 -15   3  17         65.42         99.34         5.18 o                         
 -13   3  17          0.77          6.19         2.87 o                         
 -11   3  17        197.42        175.32         5.84 o                         
  -9   3  17        323.26        313.27         7.00 o                         
  -7   3  17        595.88        464.45         9.00 o                         
  -5   3  17        575.65       1014.57        31.18 o                         
  -3   3  17         22.28         24.21         2.05 o                         
  -1   3  17       1121.63       1054.87        16.09 o                         
   1   3  17         95.23        212.93         8.12 o                         
   3   3  17        113.21        132.01         3.74 o                         
   5   3  17         21.29         22.07         2.19 o                         
   7   3  17         17.02         12.20         2.45 o                         
   9   3  17        415.76        384.29         9.33 o                         
  11   3  17        131.24        122.38         5.82 o                         
  13   3  17          9.38         22.97         3.68 o                         
  15   3  17        158.49        177.87         9.28 o                         
 -14   4  17         16.52         21.29         3.83 o                         
 -12   4  17         14.29          9.40         3.35 o                         
 -10   4  17          1.77          3.15         2.63 o                         
  -8   4  17          9.82         20.81         3.01 o                         
  -6   4  17         17.06         26.27         3.18 o                         
  -4   4  17        221.44        183.32         5.86 o                         
  -2   4  17       2206.15       1818.94        32.65 o                         
   0   4  17          0.23         -0.67         1.98 o                         
   2   4  17        120.61        292.46        17.41 o                         
   4   4  17        946.25        798.20        12.97 o                         
   6   4  17          4.16          2.31         2.23 o                         
   8   4  17        244.68        214.05         6.37 o                         
  10   4  17         65.82         67.18         4.48 o                         
  12   4  17        197.75        209.50         8.12 o                         
 -11   5  17        107.15        113.36         6.11 o                         
  -9   5  17          0.77          3.26         3.31 o                         
  -7   5  17         39.27         32.74         3.59 o                         
  -5   5  17         21.01         16.46         3.27 o                         
  -3   5  17         68.68         47.85         5.10 o                         
  -1   5  17        206.62        164.03         7.16 o                         
   1   5  17          6.38         21.05         3.88 o                         
   3   5  17         34.91         38.30         3.72 o                         
   5   5  17         56.62         60.14         5.02 o                         
   7   5  17         37.79         50.11         4.59 o                         
   9   5  17          4.38         12.87         3.97 o                         
  -4   6  17         11.26         25.34         5.44 o                         
  -2   6  17         53.05         33.15         4.66 o                         
   0   6  17         18.06         14.41         4.03 o                         
   2   6  17         21.38         20.14         4.68 o                         
   4   6  17          0.41         12.86         4.75 o                         
 -18   0  18        189.32        182.28        10.33 o                         
 -16   0  18        563.36        583.51        18.14 o                         
 -14   0  18        124.71        131.63         7.44 o                         
 -12   0  18         21.36         28.45         5.20 o                         
 -10   0  18       1162.63       1076.92        23.32 o                         
  -8   0  18          8.18         -2.42         1.61 o                         
  -6   0  18       1058.13        970.71        19.44 o                         
  -4   0  18        156.81        153.45         6.90 o                         
  -2   0  18       1698.99       1557.93        31.85 o                         
   0   0  18        233.88        215.05         5.31 o                         
   2   0  18         88.54        220.38        15.61 o                         
   4   0  18       2388.67       2369.07        42.62 o                         
   6   0  18        690.95        621.85        12.44 o                         
   8   0  18        290.74        255.65         7.38 o                         
  10   0  18        255.17        214.94         6.90 o                         
  12   0  18        508.43        479.89        14.81 o                         
  14   0  18        371.93        370.42        12.88 o                         
  16   0  18         58.11         59.79         6.69 o                         
 -17   1  18        355.09        324.12         8.12 o                         
 -15   1  18         10.76          6.19         2.52 o                         
 -13   1  18         36.82         31.84         2.66 o                         
 -11   1  18          3.02         24.92         6.00 o                         
  -9   1  18         32.37         36.95         2.28 o                         
  -7   1  18         11.15         -0.15         1.31 o                         
  -5   1  18        103.95         10.92         1.50 o                         
  -3   1  18       1803.86       1817.27        26.20 o                         
  -1   1  18         39.88        187.17         8.39 o                         
   1   1  18       1609.40       1509.18        22.63 o                         
   3   1  18       1002.11       1069.37        15.92 o                         
   5   1  18       3778.02       3584.53        50.54 o                         
   7   1  18         14.90          7.09         1.52 o                         
   9   1  18        406.42        414.47         8.53 o                         
  11   1  18         14.06         30.19         2.89 o                         
  13   1  18         38.10         44.59         3.70 o                         
  15   1  18         17.46         24.63         3.68 o                         
  17   1  18         32.16         28.95         4.14 o                         
 -16   2  18         24.47         36.81         3.47 o                         
 -14   2  18         15.91         20.40         2.77 o                         
 -12   2  18         15.13        320.10        10.04 o                         
 -10   2  18        551.96        504.60         9.31 o                         
  -8   2  18        221.70        240.89         5.62 o                         
  -6   2  18        409.15        385.20         7.48 o                         
  -4   2  18        518.13        521.07         9.32 o                         
  -2   2  18         34.05        158.54         7.64 o                         
   0   2  18        468.78        485.54         8.72 o                         
   2   2  18        897.72        805.18        12.44 o                         
   4   2  18        127.59        161.05         6.08 o                         
   6   2  18        692.71        610.19        10.38 o                         
   8   2  18          7.54        140.40         8.79 o                         
  10   2  18        101.89        245.55        13.12 o                         
  12   2  18          2.71          7.14         2.47 o                         
  14   2  18          1.66          0.47         2.78 o                         
  16   2  18        189.28        186.05         7.58 o                         
 -15   3  18        776.74        806.28        16.27 o                         
 -13   3  18         62.47         62.04         4.26 o                         
 -11   3  18          3.54          9.28         2.54 o                         
  -9   3  18         36.68         69.80         3.55 o                         
  -7   3  18        128.57        100.98         4.28 o                         
  -5   3  18          4.80          4.68         1.86 o                         
  -3   3  18        111.32         47.99         6.65 o                         
  -1   3  18       1623.96       1417.16        21.86 o                         
   1   3  18        184.44        335.19         8.19 o                         
   3   3  18       4293.94       4119.95        58.16 o                         
   5   3  18         43.66         62.13         3.00 o                         
   7   3  18         29.36         46.59         3.94 o                         
   9   3  18        150.74        178.99         6.21 o                         
  11   3  18         17.20         24.18         3.36 o                         
  13   3  18          6.92          9.69         3.39 o                         
  15   3  18        104.59         92.96         7.12 o                         
 -14   4  18         80.47         61.65         4.82 o                         
 -12   4  18         98.51         90.27         5.66 o                         
 -10   4  18         98.16        107.62         5.49 o                         
  -8   4  18          3.17         34.58         3.71 o                         
  -6   4  18          4.87          3.44         2.68 o                         
  -4   4  18        142.59        157.42         8.17 o                         
  -2   4  18       1329.94       1022.99        18.75 o                         
   0   4  18         22.24         22.61         2.75 o                         
   2   4  18         33.21        154.50        12.31 o                         
   4   4  18        219.52        209.74         5.74 o                         
   6   4  18         30.55         51.51         3.65 o                         
   8   4  18        126.98        133.29         5.56 o                         
  10   4  18         81.60         93.30         5.24 o                         
  12   4  18         67.58         64.03         5.35 o                         
 -11   5  18          2.95         18.68         3.82 o                         
  -9   5  18         18.40         25.91         4.26 o                         
  -7   5  18         19.65         26.17         3.60 o                         
  -5   5  18         49.59         51.87         4.26 o                         
  -3   5  18         14.51         24.19         4.02 o                         
  -1   5  18          1.85         -1.52         2.98 o                         
   1   5  18          6.77          4.04         2.97 o                         
   3   5  18         52.65         71.00         4.53 o                         
   5   5  18          3.12          2.43         3.22 o                         
   7   5  18          0.47          4.23         3.73 o                         
   9   5  18        100.60        155.03         9.45 o                         
  -4   6  18         12.94         28.75         4.55 o                         
  -2   6  18         41.13         50.25         5.14 o                         
   0   6  18          6.43          0.73         3.76 o                         
   2   6  18         60.06         74.50         6.44 o                         
   4   6  18        533.47        565.16        16.05 o                         
 -17   1  19          2.25          9.84         2.87 o                         
 -15   1  19         13.85         12.01         2.88 o                         
 -13   1  19         64.80         49.14         3.19 o                         
 -11   1  19        564.46        532.55         9.69 o                         
  -9   1  19        405.76        449.32         7.96 o                         
  -7   1  19          9.97         13.49         1.67 o                         
  -5   1  19         51.65        430.16        88.02 o                         
  -3   1  19        186.01        240.58         4.65 o                         
  -1   1  19        252.45        258.44         4.81 o                         
   1   1  19        197.95        199.00         4.21 o                         
   3   1  19         46.94         63.74         3.34 o                         
   5   1  19        403.88        386.15         9.37 o                         
   7   1  19        151.69        148.08         3.94 o                         
   9   1  19        319.97        346.25         7.59 o                         
  11   1  19       2594.54       2309.71        37.74 o                         
  13   1  19         67.60         73.95         4.50 o                         
  15   1  19          1.30          3.71         2.86 o                         
  17   1  19         31.92         26.75         4.10 o                         
 -16   2  19          2.41         11.77         3.00 o                         
 -14   2  19         81.18         72.68         4.27 o                         
 -12   2  19        453.96        422.92         8.41 o                         
 -10   2  19       1705.68       1449.11        23.51 o                         
  -8   2  19       1030.91        960.89        16.16 o                         
  -6   2  19        249.66        266.89         5.97 o                         
  -4   2  19       3057.01       2876.71        42.42 o                         
  -2   2  19        132.75        302.70        18.47 o                         
   0   2  19        591.73        646.15        11.16 o                         
   2   2  19       2073.59       1947.23        30.17 o                         
   4   2  19       1040.25        983.57        15.01 o                         
   6   2  19       1919.30       1781.03        28.00 o                         
   8   2  19         40.86         18.57         2.69 o                         
  10   2  19       5056.33       4862.72        79.78 o                         
  12   2  19        184.86        161.12         6.15 o                         
  14   2  19         34.61         32.38         3.80 o                         
  16   2  19         45.82         51.72         4.70 o                         
 -15   3  19         39.15        100.09         5.43 o                         
 -13   3  19        158.33        152.46         6.13 o                         
 -11   3  19         12.46         15.59         2.72 o                         
  -9   3  19        131.99        124.76         4.78 o                         
  -7   3  19        217.79        201.42         5.56 o                         
  -5   3  19        156.67        162.59         7.43 o                         
  -3   3  19        333.62        431.53        16.84 o                         
  -1   3  19         99.29         97.85         3.67 o                         
   1   3  19         69.19         97.31         3.65 o                         
   3   3  19       1141.11       1097.88        18.16 o                         
   5   3  19          5.86         84.59        12.41 o                         
   7   3  19         42.14         62.47         3.79 o                         
   9   3  19        265.31        243.45         7.20 o                         
  11   3  19        270.37        237.41         7.50 o                         
  13   3  19         44.01         33.07         4.18 o                         
  15   3  19          7.47          4.91         4.43 o                         
 -12   4  19          8.33         17.44         3.28 o                         
 -10   4  19        555.88        507.90        11.31 o                         
  -8   4  19          4.89         15.49         2.85 o                         
  -6   4  19         33.69         30.45         3.33 o                         
  -4   4  19         15.06         16.40         2.63 o                         
  -2   4  19         78.00         77.96         4.14 o                         
   0   4  19          0.00         -4.18         2.09 o                         
   2   4  19         61.47         72.14         3.95 o                         
   4   4  19        566.45        528.51        10.54 o                         
   6   4  19         95.81         91.22         5.23 o                         
   8   4  19        197.27        189.27         6.76 o                         
  10   4  19        263.45        241.30         8.24 o                         
  12   4  19        337.71        328.05        10.26 o                         
  -9   5  19        299.51        268.68         9.32 o                         
  -7   5  19         16.72         17.59         3.61 o                         
  -5   5  19          5.21          8.93         3.21 o                         
  -3   5  19        227.31        212.96         8.01 o                         
  -1   5  19          2.79          9.03         3.28 o                         
   1   5  19         97.08         81.40         5.18 o                         
   3   5  19        200.57        221.27         7.41 o                         
   5   5  19         50.33         53.43         5.31 o                         
   7   5  19         14.20         21.15         4.62 o                         
   9   5  19         38.33         25.68         6.00 o                         
  -2   6  19          3.16          4.56         3.79 o                         
   0   6  19          3.90          3.58         3.50 o                         
   2   6  19         19.17         16.82         5.97 o                         
 -16   0  20          7.59          3.94         4.39 o                         
 -14   0  20         79.44        132.78         7.47 o                         
 -12   0  20         48.21         70.79         6.46 o                         
 -10   0  20         96.85         68.57         4.70 o                         
  -8   0  20        106.52        112.13         5.20 o                         
  -6   0  20         73.14        114.56         5.09 o                         
  -4   0  20        919.63        944.27        21.85 o                         
  -2   0  20       3075.26       3062.34        61.29 o                         
   0   0  20         69.56         84.77         3.82 o                         
   2   0  20        203.04        460.07        29.90 o                         
   4   0  20       1224.49       1146.38        21.52 o                         
   6   0  20          3.57          0.43         1.47 o                         
   8   0  20         11.41         16.19         2.72 o                         
  10   0  20        569.52        588.95        14.27 o                         
  12   0  20         12.86          9.88         3.77 o                         
  14   0  20        185.99        162.29         9.25 o                         
  16   0  20        252.36        347.13        13.28 o                         
 -17   1  20         14.87         13.22         3.39 o                         
 -15   1  20         16.50         12.64         3.06 o                         
 -13   1  20        128.41        135.59         5.02 o                         
 -11   1  20        105.65        155.99         6.94 o                         
  -9   1  20        273.55        294.23         6.44 o                         
  -7   1  20         65.61         81.56         3.18 o                         
  -5   1  20          7.62         22.44         1.81 o                         
  -3   1  20       1528.66       1417.89        21.56 o                         
  -1   1  20        148.23        147.79         3.54 o                         
   1   1  20         19.70         28.90         2.08 o                         
   3   1  20        139.41        173.73         7.32 o                         
   5   1  20        204.15        244.06         6.92 o                         
   7   1  20         11.05          9.63         2.11 o                         
   9   1  20         21.03         36.75         2.94 o                         
  11   1  20        193.30        150.59         5.19 o                         
  13   1  20          5.22          5.54         2.79 o                         
  15   1  20        143.55        141.86         6.73 o                         
 -16   2  20         14.35         37.88         3.76 o                         
 -14   2  20          0.43         -2.85         2.60 o                         
 -12   2  20          5.58          7.43         2.28 o                         
 -10   2  20       1789.83       2009.05        38.03 o                         
  -8   2  20          3.36         13.68         2.32 o                         
  -6   2  20        425.79        539.81        13.08 o                         
  -4   2  20        838.77        832.50        13.53 o                         
  -2   2  20        267.08        221.58         5.05 o                         
   0   2  20        201.42        190.24         4.67 o                         
   2   2  20         63.53         61.86         2.82 o                         
   4   2  20         20.50         22.57         3.21 o                         
   6   2  20         68.74         51.59         3.06 o                         
   8   2  20        131.09        138.54         5.21 o                         
  10   2  20        432.12        457.79        10.21 o                         
  12   2  20        211.46        227.53         6.86 o                         
  14   2  20          0.09         -3.46         2.89 o                         
 -15   3  20         38.57         62.49         4.99 o                         
 -13   3  20         82.27         77.34         4.75 o                         
 -11   3  20         80.03         69.76         3.97 o                         
  -9   3  20         61.20         61.52         3.59 o                         
  -7   3  20        339.56        279.02         6.77 o                         
  -5   3  20        968.66        729.22        12.92 o                         
  -3   3  20       3383.28       2918.85        44.87 o                         
  -1   3  20        694.82        627.34        10.88 o                         
   1   3  20        471.66        466.84         8.62 o                         
   3   3  20        930.47       1086.44        26.97 o                         
   5   3  20         72.19         60.69         3.44 o                         
   7   3  20         69.68         80.96         4.59 o                         
   9   3  20        225.41        213.96         7.12 o                         
  11   3  20        172.88        186.68         7.01 o                         
  13   3  20        207.04        182.02         7.76 o                         
 -12   4  20          9.70          8.87         3.25 o                         
 -10   4  20         10.26         40.72         3.68 o                         
  -8   4  20          6.46         33.66         3.41 o                         
  -6   4  20          2.71         13.95         2.82 o                         
  -4   4  20        173.13        150.35         5.49 o                         
  -2   4  20         33.98         16.12         2.85 o                         
   0   4  20         11.15          2.06         2.50 o                         
   2   4  20         17.28         15.91         2.73 o                         
   4   4  20        189.29        186.24         5.60 o                         
   6   4  20          8.37         27.79         4.09 o                         
   8   4  20         96.33        136.95         7.12 o                         
  10   4  20         30.91         42.50         4.51 o                         
  12   4  20        266.40        337.33        11.03 o                         
  -9   5  20          2.76         22.79         4.14 o                         
  -7   5  20         52.65         60.88         4.83 o                         
  -5   5  20          0.19          6.26         2.83 o                         
  -3   5  20        130.76        118.80         6.17 o                         
  -1   5  20         12.16         18.39         3.64 o                         
   1   5  20        120.79         87.92         5.38 o                         
   3   5  20         92.20        100.96         6.72 o                         
   5   5  20          0.01          1.81         3.66 o                         
   7   5  20          1.99          2.65         3.93 o                         
   9   5  20          0.61          2.49         7.96 o                         
 -17   1  21          3.36          8.60         3.27 o                         
 -15   1  21         19.67          7.56         2.99 o                         
 -13   1  21          6.32         10.61         2.63 o                         
 -11   1  21          1.22        353.33        49.85 o                         
  -9   1  21         74.05         93.00         3.94 o                         
  -7   1  21         47.36         29.31         2.24 o                         
  -5   1  21        425.59        439.20         7.90 o                         
  -3   1  21        322.29        431.87        12.11 o                         
  -1   1  21        152.45        127.43         3.56 o                         
   1   1  21        180.17        179.53         4.10 o                         
   3   1  21       1375.38       1383.45        21.17 o                         
   5   1  21        230.40        220.56         4.88 o                         
   7   1  21        339.88        336.08         6.95 o                         
   9   1  21        295.12        370.72        10.45 o                         
  11   1  21          5.62         13.84         3.74 o                         
  13   1  21        234.66        208.11         6.66 o                         
  15   1  21         61.71         79.35         5.42 o                         
 -16   2  21          3.32         10.75         3.34 o                         
 -14   2  21          9.35         13.88         3.43 o                         
 -12   2  21        146.85        147.85         5.85 o                         
 -10   2  21         25.39         81.15        14.38 o                         
  -8   2  21         24.14         37.24         2.89 o                         
  -6   2  21         74.24         90.91         3.95 o                         
  -4   2  21        133.97         68.02         4.52 o                         
  -2   2  21        395.13        403.11         7.75 o                         
   0   2  21        108.60        115.33         3.85 o                         
   2   2  21        383.89        387.09         7.94 o                         
   4   2  21       4206.94       3833.45        58.04 o                         
   6   2  21         37.39         40.34         3.11 o                         
   8   2  21         19.40         36.46         3.52 o                         
  10   2  21        118.46        146.97         8.28 o                         
  12   2  21        250.10        219.40         6.91 o                         
  14   2  21          3.84         -0.39         3.08 o                         
 -15   3  21         23.36         25.85         4.62 o                         
 -13   3  21         20.33         13.54         3.40 o                         
 -11   3  21         28.87         44.56         3.60 o                         
  -9   3  21         28.82         51.72         3.55 o                         
  -7   3  21        156.07        132.87         5.08 o                         
  -5   3  21         48.82         51.72         3.15 o                         
  -3   3  21       2059.23       1869.83        29.60 o                         
  -1   3  21        615.63        472.32         8.76 o                         
   1   3  21         17.17         78.27         5.57 o                         
   3   3  21       1541.80       1480.03        24.76 o                         
   5   3  21         46.20         51.60         4.06 o                         
   7   3  21          6.62          9.51         2.95 o                         
   9   3  21         64.19         67.31         4.85 o                         
  11   3  21          1.48          7.50         3.38 o                         
  13   3  21         51.54         69.28         5.78 o                         
 -12   4  21          7.23         47.94         4.33 o                         
 -10   4  21         25.09         21.02         3.62 o                         
  -8   4  21         21.25         34.24         3.57 o                         
  -6   4  21        187.08        153.23         6.06 o                         
  -4   4  21          7.56         18.57         2.90 o                         
  -2   4  21        152.02        144.27         5.69 o                         
   0   4  21         14.00         21.35         3.16 o                         
   2   4  21         72.37         76.86         4.23 o                         
   4   4  21         75.66         73.99         4.01 o                         
   6   4  21         16.56         14.59         3.67 o                         
   8   4  21         17.03         18.73         4.38 o                         
  10   4  21          0.86         -2.90         3.50 o                         
  -9   5  21         53.48         71.73         5.81 o                         
  -7   5  21          5.95          5.64         3.17 o                         
  -5   5  21         14.56          6.65         3.15 o                         
  -3   5  21          2.75          4.58         3.15 o                         
  -1   5  21          0.27          2.23         3.04 o                         
   1   5  21          5.11          0.50         3.04 o                         
   3   5  21         29.94         23.72         4.72 o                         
   5   5  21        116.58        104.88         6.98 o                         
   7   5  21         19.73         22.92         4.58 o                         
 -16   0  22        402.25        370.64        14.84 o                         
 -14   0  22         40.15         42.24         4.81 o                         
 -12   0  22         54.66         48.51         4.94 o                         
 -10   0  22         14.77          6.09         2.58 o                         
  -8   0  22        136.58        124.20         6.02 o                         
  -6   0  22         20.71         19.51         3.07 o                         
  -4   0  22         33.41         35.85         3.48 o                         
  -2   0  22       1378.25       1258.15        28.50 o                         
   0   0  22         72.15         70.33         3.79 o                         
   2   0  22         68.93        172.77         8.77 o                         
   4   0  22        344.57        368.10         9.39 o                         
   6   0  22        186.83        193.04         6.97 o                         
   8   0  22         24.49         33.77         3.39 o                         
  10   0  22         83.26         85.01         5.13 o                         
  12   0  22         64.55         51.23         5.51 o                         
  14   0  22          1.18         -4.43         3.58 o                         
  16   0  22         32.53         21.79         5.32 o                         
 -15   1  22         20.50         31.88         3.96 o                         
 -13   1  22         37.20         41.73         3.48 o                         
 -11   1  22        126.13        156.75         5.55 o                         
  -9   1  22        548.60        527.84        10.67 o                         
  -7   1  22        113.51        159.90         4.22 o                         
  -5   1  22        112.74        136.38         4.01 o                         
  -3   1  22        223.42        226.61         5.05 o                         
  -1   1  22          0.15          0.44         1.58 o                         
   1   1  22          0.22         -1.72         1.57 o                         
   3   1  22        131.57        152.26         4.09 o                         
   5   1  22        119.73        122.43         3.73 o                         
   7   1  22          3.75         14.20         2.36 o                         
   9   1  22        809.23       1013.14        21.76 o                         
  11   1  22        170.46        169.60         5.98 o                         
  13   1  22          2.66          3.23         2.80 o                         
  15   1  22        193.79        190.40         7.72 o                         
 -16   2  22          2.77          9.83         3.49 o                         
 -14   2  22          6.26         12.78         3.45 o                         
 -12   2  22         31.28         43.56         3.41 o                         
 -10   2  22        154.78        249.85         9.21 o                         
  -8   2  22        160.62        143.64         5.09 o                         
  -6   2  22          6.53          8.07         2.17 o                         
  -4   2  22        205.18        278.47        15.29 o                         
  -2   2  22         41.32         47.97         2.82 o                         
   0   2  22        353.37        367.69         7.66 o                         
   2   2  22         95.84         85.37         3.83 o                         
   4   2  22       5058.24       4740.20        71.41 o                         
   6   2  22        254.39        187.13         5.45 o                         
   8   2  22        330.96        303.44         8.47 o                         
  10   2  22        403.43        560.04        22.43 o                         
  12   2  22        129.88        136.10         6.41 o                         
  14   2  22          5.14         -6.10         3.05 o                         
 -13   3  22         49.00         66.76         5.07 o                         
 -11   3  22         45.32         34.69         3.68 o                         
  -9   3  22          5.23          7.90         2.71 o                         
  -7   3  22         75.70         72.60         3.96 o                         
  -5   3  22        165.06        164.12         4.91 o                         
  -3   3  22         13.33         48.65         7.10 o                         
  -1   3  22          2.25         19.17         2.39 o                         
   1   3  22         74.72        106.40         4.09 o                         
   3   3  22        345.05        338.68         7.94 o                         
   5   3  22         99.24        131.84         5.29 o                         
   7   3  22         59.02         47.88         4.24 o                         
   9   3  22        184.48        179.99         7.48 o                         
  11   3  22        659.05        566.10        13.79 o                         
  13   3  22          1.22          3.91         3.85 o                         
 -12   4  22         33.22         51.92         6.06 o                         
 -10   4  22         22.37         18.03         3.57 o                         
  -8   4  22          5.25          2.67         2.85 o                         
  -6   4  22         21.87         20.27         3.05 o                         
  -4   4  22         91.73         90.62         4.53 o                         
  -2   4  22         58.83         98.76         4.67 o                         
   0   4  22         38.19         61.10         4.14 o                         
   2   4  22        243.22        219.49         6.38 o                         
   4   4  22          5.01          8.61         2.47 o                         
   6   4  22         55.90         90.76         6.74 o                         
   8   4  22          8.34          7.45         4.13 o                         
  10   4  22         47.34         53.93         5.95 o                         
  -7   5  22         34.19         32.70         3.79 o                         
  -5   5  22         40.97         49.80         4.48 o                         
  -3   5  22         18.96         18.15         3.90 o                         
  -1   5  22         30.93         31.47         4.13 o                         
   1   5  22         24.45         27.52         4.02 o                         
   3   5  22          1.09         -0.64         4.04 o                         
   5   5  22         40.76         52.98         5.63 o                         
   7   5  22          5.57          7.17         4.54 o                         
 -15   1  23         58.77         54.56         4.69 o                         
 -13   1  23         50.03         78.31         4.86 o                         
 -11   1  23        589.01        504.84        10.39 o                         
  -9   1  23       2468.20       2413.44        42.70 o                         
  -7   1  23         56.93         61.00         3.34 o                         
  -5   1  23         41.29         41.66         3.50 o                         
  -3   1  23          7.33         11.00         1.79 o                         
  -1   1  23          0.80          1.76         1.66 o                         
   1   1  23          1.55          1.05         1.82 o                         
   3   1  23        283.71        289.97         6.17 o                         
   5   1  23        792.15        755.19        13.62 o                         
   7   1  23          5.48         51.96         3.59 o                         
   9   1  23        985.47        886.00        17.56 o                         
  11   1  23         21.63          7.96         2.76 o                         
  13   1  23          9.06          5.54         3.12 o                         
  15   1  23         22.31         27.20         4.32 o                         
 -14   2  23         20.19         21.83         3.76 o                         
 -12   2  23          7.06         22.37         3.15 o                         
 -10   2  23       2295.16       2114.43        36.42 o                         
  -8   2  23          8.68         68.14         4.60 o                         
  -6   2  23          6.39         32.54         2.88 o                         
  -4   2  23        633.28        845.43        27.35 o                         
  -2   2  23         36.13         31.82         4.28 o                         
   0   2  23        296.16        290.36         6.88 o                         
   2   2  23        245.15        194.60         5.37 o                         
   4   2  23       1347.52       1308.56        23.08 o                         
   6   2  23          2.65          3.27         2.22 o                         
   8   2  23          5.90         23.55         3.51 o                         
  10   2  23        119.05         75.67         4.99 o                         
  12   2  23         57.18         29.26         4.14 o                         
  14   2  23         34.72         41.11         5.06 o                         
 -13   3  23          1.12          6.61         3.57 o                         
 -11   3  23         18.35         27.05         3.56 o                         
  -9   3  23         26.51         33.37         3.73 o                         
  -7   3  23          7.44         11.47         2.85 o                         
  -5   3  23        577.33        458.20         9.61 o                         
  -3   3  23         51.80         90.77         4.08 o                         
  -1   3  23         24.85         68.29         3.50 o                         
   1   3  23        318.93        268.71         6.60 o                         
   3   3  23         48.69         56.13         3.57 o                         
   5   3  23         78.44         70.86         4.30 o                         
   7   3  23        277.63        264.01         8.72 o                         
   9   3  23        239.50        245.76         8.31 o                         
  11   3  23        194.59        176.10         7.96 o                         
  13   3  23         45.08         53.06         5.75 o                         
 -10   4  23         31.24         32.04         4.35 o                         
  -8   4  23          3.46          3.31         3.11 o                         
  -6   4  23        235.24        201.11         6.37 o                         
  -4   4  23         88.13         83.87         4.57 o                         
  -2   4  23        196.70        171.43         6.07 o                         
   0   4  23         11.34         19.89         3.38 o                         
   2   4  23        131.54        132.40         5.46 o                         
   4   4  23         14.64         10.15         2.89 o                         
   6   4  23         65.93         68.14         5.46 o                         
   8   4  23          2.22         -0.25         4.24 o                         
  10   4  23        256.23        280.99        10.87 o                         
  -7   5  23         55.37         43.30         4.19 o                         
  -5   5  23         25.68         27.61         3.95 o                         
  -3   5  23         82.20         80.95         5.54 o                         
  -1   5  23         17.97         17.51         3.87 o                         
   1   5  23         15.82         16.13         3.82 o                         
   3   5  23         15.89         14.88         4.64 o                         
   5   5  23        106.97         95.50         6.90 o                         
 -16   0  24         14.84         10.01         5.36 o                         
 -14   0  24         17.02         -0.69         3.76 o                         
 -12   0  24         40.74         37.77         5.11 o                         
 -10   0  24        219.60        215.22         8.77 o                         
  -8   0  24        297.81        245.37         8.25 o                         
  -6   0  24        116.51        124.63         6.05 o                         
  -4   0  24       3511.94       3150.10        68.19 o                         
  -2   0  24         73.14         81.47         4.93 o                         
   0   0  24        142.88        138.29         5.70 o                         
   2   0  24          1.75          7.18         2.21 o                         
   4   0  24        884.18        798.93        17.98 o                         
   6   0  24          2.67         -5.03         2.52 o                         
   8   0  24         18.15         13.65         3.75 o                         
  10   0  24        240.49        204.62        11.33 o                         
  12   0  24          0.97         30.04        12.98 o                         
  14   0  24          1.44         16.82         6.28 o                         
 -15   1  24          3.35         36.75         4.15 o                         
 -13   1  24         12.33          8.59         2.95 o                         
 -11   1  24        368.16        306.42         7.93 o                         
  -9   1  24        568.56        659.14        13.82 o                         
  -7   1  24        377.36        322.93         7.62 o                         
  -5   1  24        191.78        281.97         7.62 o                         
  -3   1  24         38.24         46.16         2.97 o                         
  -1   1  24         21.34         55.49         4.00 o                         
   1   1  24        245.00        209.23         5.23 o                         
   3   1  24        343.47        271.63         6.28 o                         
   5   1  24        180.31        210.64         5.20 o                         
   7   1  24          9.05         -1.91         2.19 o                         
   9   1  24         16.56         15.06         3.14 o                         
  11   1  24         23.34         37.10         4.21 o                         
  13   1  24          8.14         17.20         3.85 o                         
 -14   2  24          2.02         -1.18         2.95 o                         
 -12   2  24         88.16        107.10         5.20 o                         
 -10   2  24          3.40         42.34         4.59 o                         
  -8   2  24        152.24        131.73         5.49 o                         
  -6   2  24          3.28         -1.59         2.22 o                         
  -4   2  24         22.09         72.49        10.33 o                         
  -2   2  24        149.84        145.77         4.84 o                         
   0   2  24         14.81         29.86         2.85 o                         
   2   2  24        120.57        119.63         4.71 o                         
   4   2  24         75.06         90.67         5.15 o                         
   6   2  24          5.95          4.12         2.70 o                         
   8   2  24         86.60        104.10         5.68 o                         
  10   2  24        121.68        119.42         6.23 o                         
  12   2  24         17.66          7.68         3.66 o                         
  14   2  24         53.72         58.31         5.80 o                         
 -13   3  24         76.06         70.99         5.43 o                         
 -11   3  24         43.65         61.95         6.88 o                         
  -9   3  24          6.82         24.18         3.22 o                         
  -7   3  24          7.06         50.52         3.86 o                         
  -5   3  24         26.04         47.10         3.44 o                         
  -3   3  24       2180.28       1886.92        31.32 o                         
  -1   3  24          0.37          1.69         2.12 o                         
   1   3  24          1.55          8.27         2.46 o                         
   3   3  24        206.52        300.92        22.11 o                         
   5   3  24         13.33         21.73         3.18 o                         
   7   3  24        105.38         88.18         5.96 o                         
   9   3  24        108.96        116.27         6.96 o                         
  11   3  24        198.55        223.52         8.79 o                         
 -10   4  24         14.96         24.56         4.61 o                         
  -8   4  24         79.42         61.79         4.77 o                         
  -6   4  24        110.07        113.57         5.69 o                         
  -4   4  24         30.26         19.55         3.08 o                         
  -2   4  24        569.60        454.91        10.77 o                         
   0   4  24         29.76         24.03         3.42 o                         
   2   4  24         72.54         99.14         6.82 o                         
   4   4  24         62.50         62.80         4.95 o                         
   6   4  24         13.88         11.08         3.93 o                         
   8   4  24          4.06          9.24         6.30 o                         
  10   4  24        160.80        183.59         9.65 o                         
  -5   5  24          5.40         23.11         3.81 o                         
  -3   5  24         10.50         28.26         4.17 o                         
  -1   5  24          1.61          4.17         3.44 o                         
   1   5  24          5.96         12.84         3.75 o                         
   3   5  24         13.13         15.24         4.66 o                         
   5   5  24         40.85         29.29         4.99 o                         
 -15   1  25         30.53         27.61         4.25 o                         
 -13   1  25        123.09        100.90         5.69 o                         
 -11   1  25         67.27         63.94         4.28 o                         
  -9   1  25          7.25         21.40         3.16 o                         
  -7   1  25         16.75         16.30         2.70 o                         
  -5   1  25        168.91        153.05         4.80 o                         
  -3   1  25         45.71         46.95         3.18 o                         
  -1   1  25         74.15        150.55         6.38 o                         
   1   1  25        752.63        711.40        13.51 o                         
   3   1  25          1.73         16.76         4.18 o                         
   5   1  25       1394.84       1260.82        20.66 o                         
   7   1  25         15.87         15.71         2.90 o                         
   9   1  25        272.75        268.55         8.04 o                         
  11   1  25         68.27         84.78         5.57 o                         
  13   1  25         32.97         56.90        14.80 o                         
 -14   2  25         22.83         37.27         4.37 o                         
 -12   2  25         46.74         43.31         3.75 o                         
 -10   2  25        183.69        165.65         6.27 o                         
  -8   2  25        136.64        121.58         5.41 o                         
  -6   2  25         38.65         30.94         3.18 o                         
  -4   2  25         78.49         63.83         4.04 o                         
  -2   2  25        132.83        252.44        11.26 o                         
   0   2  25         73.36         81.09         4.12 o                         
   2   2  25       1732.86       1653.29        28.62 o                         
   4   2  25       1271.09       1085.30        20.62 o                         
   6   2  25         23.72         26.97         3.63 o                         
   8   2  25        943.26        941.84        20.89 o                         
  10   2  25         29.95         25.87         4.12 o                         
  12   2  25         51.95         43.51         5.09 o                         
 -13   3  25          2.49          6.86         3.71 o                         
 -11   3  25         31.48         36.31         4.15 o                         
  -9   3  25          2.63         15.22         3.33 o                         
  -7   3  25          7.88         18.63         3.15 o                         
  -5   3  25         65.04         52.61         3.91 o                         
  -3   3  25        766.44        674.42        12.97 o                         
  -1   3  25        111.83         97.52         4.43 o                         
   1   3  25          5.53         20.69         3.09 o                         
   3   3  25         62.81         67.26         4.44 o                         
   5   3  25         30.07         58.82         6.88 o                         
   7   3  25        144.12        153.08         7.47 o                         
   9   3  25         91.27        117.26         7.01 o                         
  11   3  25          0.86          9.23         4.27 o                         
 -10   4  25          8.84         19.10         4.14 o                         
  -8   4  25          3.74          3.67         3.42 o                         
  -6   4  25          1.80          3.07         2.92 o                         
  -4   4  25         48.63         61.92         4.45 o                         
  -2   4  25         18.43         59.44         5.18 o                         
   0   4  25         73.85         64.05         4.79 o                         
   2   4  25        308.81        348.85         8.79 o                         
   4   4  25         65.51         51.80         4.71 o                         
   6   4  25          4.94          5.00         3.95 o                         
   8   4  25         29.57         26.97         5.24 o                         
  -3   5  25         30.35         45.20         6.61 o                         
  -1   5  25          4.06          6.54         3.68 o                         
   1   5  25         37.19         44.17         4.83 o                         
   3   5  25        667.33        688.26        19.61 o                         
 -14   0  26        141.92        132.37         9.09 o                         
 -12   0  26        534.56        495.63        15.79 o                         
 -10   0  26         55.97          5.43         3.87 o                         
  -8   0  26         72.23         80.33         5.57 o                         
  -6   0  26         34.73         24.11         3.67 o                         
  -4   0  26        912.63        937.11        22.57 o                         
  -2   0  26          8.84          6.79         4.10 o                         
   0   0  26         60.78         38.92         4.04 o                         
   2   0  26         36.14         46.72         4.26 o                         
   4   0  26        112.56        117.43         5.44 o                         
   6   0  26        104.63        102.12         6.55 o                         
   8   0  26          7.86          9.66         4.57 o                         
  10   0  26       2238.23       2023.70        62.30 o                         
  12   0  26         98.43        115.75        11.10 o                         
  14   0  26         48.45         38.71         7.75 o                         
 -13   1  26         67.11         75.76         5.13 o                         
 -11   1  26        774.40        678.74        14.01 o                         
  -9   1  26        211.98        219.67         6.82 o                         
  -7   1  26         59.61         36.66         3.43 o                         
  -5   1  26        265.81        384.85         8.60 o                         
  -3   1  26          2.65          5.15         2.23 o                         
  -1   1  26        241.00        277.15         6.81 o                         
   1   1  26        443.28        454.46         9.18 o                         
   3   1  26         40.32         41.27         2.99 o                         
   5   1  26        377.75        359.83         8.77 o                         
   7   1  26         34.05         30.60         3.41 o                         
   9   1  26        390.51        380.17        10.03 o                         
  11   1  26         27.49          8.96         3.52 o                         
  13   1  26         60.54         64.79         6.02 o                         
 -14   2  26         98.49         78.84         5.49 o                         
 -12   2  26          1.10          4.95         2.86 o                         
 -10   2  26         10.16         13.40         2.91 o                         
  -8   2  26         90.68        245.29         9.12 o                         
  -6   2  26        214.15        183.13         5.89 o                         
  -4   2  26         31.23         65.31        11.19 o                         
  -2   2  26          9.94         37.81         3.10 o                         
   0   2  26         81.39         92.58         4.42 o                         
   2   2  26        337.69        338.89         7.98 o                         
   4   2  26        242.77        236.14         7.25 o                         
   6   2  26         26.14         35.92         4.08 o                         
   8   2  26         55.23         89.00         6.16 o                         
  10   2  26        205.84        204.43         8.31 o                         
  12   2  26          6.30          2.88         3.76 o                         
 -11   3  26         46.82         55.38         4.73 o                         
  -9   3  26        137.17        127.53         6.16 o                         
  -7   3  26          8.64         29.72         3.63 o                         
  -5   3  26        627.79        458.17        10.35 o                         
  -3   3  26         14.13         32.04         3.16 o                         
  -1   3  26         40.75         39.48         3.36 o                         
   1   3  26         90.29         97.77         5.03 o                         
   3   3  26         12.02         17.38         3.02 o                         
   5   3  26         56.14         68.94         4.66 o                         
   7   3  26        223.45        232.94         9.15 o                         
   9   3  26       1312.62       1217.03        28.37 o                         
  11   3  26        187.55        224.18        10.16 o                         
  -8   4  26          4.20          5.59         3.28 o                         
  -6   4  26         12.77          3.63         2.99 o                         
  -4   4  26         11.76         32.90         3.67 o                         
  -2   4  26          9.52         21.25         3.53 o                         
   0   4  26         99.25        106.57         5.89 o                         
   2   4  26         89.05         96.73         5.59 o                         
   4   4  26         12.21         55.13         8.19 o                         
   6   4  26         14.92         10.09         4.66 o                         
   8   4  26         81.32         73.55         9.13 o                         
  -1   5  26          4.25          5.28         3.87 o                         
   1   5  26          2.51         -1.30         3.71 o                         
 -13   1  27          2.87          5.42         3.34 o                         
 -11   1  27        278.56        278.36         8.58 o                         
  -9   1  27        180.86        211.82         6.67 o                         
  -7   1  27         43.29         36.73         3.60 o                         
  -5   1  27         13.46         40.72         3.56 o                         
  -3   1  27        388.52        335.31         7.93 o                         
  -1   1  27          4.69         14.01         2.52 o                         
   1   1  27         43.33         59.81         3.56 o                         
   3   1  27         18.47         33.02         3.01 o                         
   5   1  27          6.33          9.39         2.99 o                         
   7   1  27         67.48         78.66         5.27 o                         
   9   1  27         35.41         42.08         4.27 o                         
  11   1  27         16.42         14.99         3.94 o                         
  13   1  27         18.69          4.41         4.24 o                         
 -12   2  27          7.24          4.33         3.16 o                         
 -10   2  27         20.07         23.57         3.34 o                         
  -8   2  27         75.77         84.46         4.77 o                         
  -6   2  27        256.47        188.25         5.87 o                         
  -4   2  27          3.49         17.87         3.70 o                         
  -2   2  27        482.66        493.92        10.53 o                         
   0   2  27        162.10        162.64         5.51 o                         
   2   2  27        756.70        704.81        13.91 o                         
   4   2  27        133.26        142.46         6.17 o                         
   6   2  27         56.26         79.65         6.05 o                         
   8   2  27         91.00         99.40         6.67 o                         
  10   2  27        114.54        128.78         7.70 o                         
  12   2  27        184.36        168.10         8.60 o                         
 -11   3  27         94.38         76.41         5.34 o                         
  -9   3  27         57.35        189.40        15.42 o                         
  -7   3  27         23.72         52.94         4.41 o                         
  -5   3  27        162.98        175.30         6.30 o                         
  -3   3  27        250.40        177.29         5.91 o                         
  -1   3  27          3.93          6.35         2.63 o                         
   1   3  27         40.10         40.84         3.79 o                         
   3   3  27         33.76         40.35         3.74 o                         
   5   3  27          4.42         16.51         3.94 o                         
   7   3  27         24.05         38.13         5.26 o                         
   9   3  27         28.45         47.29         5.45 o                         
  -8   4  27          1.31         11.90         3.56 o                         
  -6   4  27         16.69         14.55         3.52 o                         
  -4   4  27        896.35        705.84        14.79 o                         
  -2   4  27         39.74         46.36         4.52 o                         
   0   4  27         53.90         42.93         4.47 o                         
   2   4  27        100.99        104.30         6.26 o                         
   4   4  27         23.28         30.07         6.54 o                         
   6   4  27         32.09         28.47         5.47 o                         
 -14   0  28         30.93         31.85         6.07 o                         
 -12   0  28         16.19         23.14         5.71 o                         
 -10   0  28         27.18         55.34         6.61 o                         
  -8   0  28          8.99          6.35         3.24 o                         
  -6   0  28        137.28        137.56         6.98 o                         
  -4   0  28        578.64        559.66        15.09 o                         
  -2   0  28         52.17         32.34         3.91 o                         
   0   0  28         48.45         52.21         4.62 o                         
   2   0  28        157.07        170.77         7.25 o                         
   4   0  28         15.74         16.01         4.29 o                         
   6   0  28        109.90        119.65         7.25 o                         
   8   0  28         78.17         76.49         6.27 o                         
  10   0  28         15.45         30.24         6.45 o                         
  12   0  28        129.34        149.67        11.68 o                         
 -13   1  28         10.08         15.07         3.70 o                         
 -11   1  28          1.72         18.12         3.31 o                         
  -9   1  28          1.35         12.90         3.17 o                         
  -7   1  28          3.24         25.51         3.45 o                         
  -5   1  28          1.60          1.90         2.18 o                         
  -3   1  28        365.54        421.70         9.90 o                         
  -1   1  28          3.00          0.38         2.29 o                         
   1   1  28          0.98          1.77         2.41 o                         
   3   1  28       1610.36       1510.88        25.49 o                         
   5   1  28          2.98          4.75         2.97 o                         
   7   1  28          0.08         -3.09         3.08 o                         
   9   1  28          0.49          0.94         3.69 o                         
  11   1  28         15.29         25.41         7.43 o                         
 -12   2  28         10.28         18.02         3.65 o                         
 -10   2  28         14.84         23.70         3.36 o                         
  -8   2  28        114.13        105.97         5.62 o                         
  -6   2  28         13.71         30.07         3.60 o                         
  -4   2  28         42.31         21.42         3.41 o                         
  -2   2  28        168.81        200.54         6.39 o                         
   0   2  28         65.06         78.78         4.33 o                         
   2   2  28        280.01        327.29         8.00 o                         
   4   2  28        143.37        139.34         6.33 o                         
   6   2  28          0.40          8.93         3.45 o                         
   8   2  28         67.69         70.00         5.95 o                         
  10   2  28         63.50         59.98         5.94 o                         
  -9   3  28         34.60         33.51         4.52 o                         
  -7   3  28         73.02         50.21         4.43 o                         
  -5   3  28         95.74        112.63         5.82 o                         
  -3   3  28         71.63         73.32         4.38 o                         
  -1   3  28         49.68         64.64         4.33 o                         
   1   3  28         67.62         62.40         4.37 o                         
   3   3  28          4.94          8.22         3.14 o                         
   5   3  28         94.01        100.53         6.69 o                         
   7   3  28         79.06        111.75         7.36 o                         
   9   3  28         98.17         87.01         6.83 o                         
  -6   4  28         53.12         38.74         4.22 o                         
  -4   4  28        169.61        155.39         7.43 o                         
  -2   4  28          1.21         10.23         3.66 o                         
   0   4  28          0.03          3.90         3.42 o                         
   2   4  28         49.73         47.52         5.02 o                         
   4   4  28         35.49         34.04         4.97 o                         
   6   4  28          3.23          4.08         4.83 o                         
 -13   1  29          1.65          3.75         3.38 o                         
 -11   1  29        429.95        396.59        10.50 o                         
  -9   1  29          1.33          1.06         2.99 o                         
  -7   1  29          0.75         -1.51         2.78 o                         
  -5   1  29         89.64         75.84         4.30 o                         
  -3   1  29        126.19        254.12        20.12 o                         
  -1   1  29         15.27         19.59         3.03 o                         
   1   1  29         45.62         38.28         3.41 o                         
   3   1  29       2980.82       2874.20        48.30 o                         
   5   1  29         37.64         36.04         4.08 o                         
   7   1  29          1.03          1.13         3.14 o                         
   9   1  29         48.53         54.15         5.54 o                         
  11   1  29         28.69         32.03         5.53 o                         
 -12   2  29        119.63        107.40         6.15 o                         
 -10   2  29          1.22          4.68         3.13 o                         
  -8   2  29          6.63         13.95         3.21 o                         
  -6   2  29         53.34         63.88         4.53 o                         
  -4   2  29          2.55          8.32         3.00 o                         
  -2   2  29         61.45        121.02         9.16 o                         
   0   2  29         53.49         73.96         4.56 o                         
   2   2  29        659.19        613.64        12.64 o                         
   4   2  29        102.82        101.35         5.60 o                         
   6   2  29          1.32          5.47         3.36 o                         
   8   2  29          0.35         -3.42         3.79 o                         
  10   2  29          5.47          0.23         4.11 o                         
  -9   3  29         22.03         40.21         4.64 o                         
  -7   3  29        109.27        106.94         5.95 o                         
  -5   3  29         97.60        101.84         5.55 o                         
  -3   3  29         25.32         28.03         3.59 o                         
  -1   3  29         20.12         15.04         3.51 o                         
   1   3  29          6.01         10.70         3.12 o                         
   3   3  29          3.68          8.67         3.60 o                         
   5   3  29          4.57         26.56         4.75 o                         
   7   3  29        177.86        168.61         9.04 o                         
  -4   4  29          5.25         25.76         4.16 o                         
  -2   4  29         65.90         59.58         5.16 o                         
   0   4  29         16.49         30.08         4.34 o                         
   2   4  29         17.41         23.88         4.60 o                         
   4   4  29        100.27        123.34         7.56 o                         
 -12   0  30        558.67        480.72        17.93 o                         
 -10   0  30       2281.10       2154.45        58.72 o                         
  -8   0  30        258.44        206.37        10.90 o                         
  -6   0  30        205.56        196.69         8.65 o                         
  -4   0  30         46.87         48.73         5.42 o                         
  -2   0  30         10.49         50.39        11.56 o                         
   0   0  30        145.25        178.18         7.64 o                         
   2   0  30        420.44        405.57        12.22 o                         
   4   0  30        161.39        175.49        10.04 o                         
   6   0  30          4.84         -6.43         4.22 o                         
   8   0  30        696.95        625.84        34.75 o                         
  10   0  30         52.93          2.64         5.58 o                         
 -11   1  30        449.39        452.02        11.54 o                         
  -9   1  30         23.05         24.75         3.80 o                         
  -7   1  30         19.82         20.11         3.42 o                         
  -5   1  30         52.49         62.87         4.27 o                         
  -3   1  30          5.71         47.57         4.37 o                         
  -1   1  30         29.13         22.92         3.15 o                         
   1   1  30         47.36         43.36         3.74 o                         
   3   1  30        234.63        300.44         8.21 o                         
   5   1  30          1.24         -1.02         3.55 o                         
   7   1  30          6.38          0.29         3.48 o                         
   9   1  30         43.76         40.12         5.25 o                         
  11   1  30         10.50         -2.85         4.65 o                         
 -10   2  30          8.17          8.00         3.20 o                         
  -8   2  30          0.60          1.61         2.87 o                         
  -6   2  30        110.35         83.37         5.15 o                         
  -4   2  30        217.09        200.84         7.45 o                         
  -2   2  30         31.73         49.40         4.03 o                         
   0   2  30         22.43         22.53         3.45 o                         
   2   2  30         78.27        106.73         5.43 o                         
   4   2  30          7.77         11.17         3.60 o                         
   6   2  30         66.51         63.75         5.67 o                         
   8   2  30          0.39          4.67         4.20 o                         
  -7   3  30          0.66         30.53         4.23 o                         
  -5   3  30        154.89        134.22         6.50 o                         
  -3   3  30          2.28          1.10         3.08 o                         
  -1   3  30         43.35         53.34         4.71 o                         
   1   3  30         83.39         87.22         5.22 o                         
   3   3  30          6.11          5.47         3.38 o                         
   5   3  30         52.21         57.84         5.90 o                         
   7   3  30         10.91         17.29         4.93 o                         
  -2   4  30          9.68         13.79         3.90 o                         
   0   4  30         13.52         11.55         4.11 o                         
   2   4  30          1.02          6.05         4.39 o                         
 -11   1  31         13.28         28.20         4.10 o                         
  -9   1  31          5.70          5.63         3.33 o                         
  -7   1  31          6.63          0.90         2.94 o                         
  -5   1  31        112.73         78.90         4.96 o                         
  -3   1  31         78.72         98.10         4.90 o                         
  -1   1  31         62.49         68.73         4.33 o                         
   1   1  31        197.27        184.21         6.24 o                         
   3   1  31        441.53        387.05         9.72 o                         
   5   1  31          4.22         -5.20         3.53 o                         
   7   1  31         73.41         75.35         5.68 o                         
   9   1  31          8.33         10.78         4.40 o                         
 -10   2  31          9.36         10.50         3.48 o                         
  -8   2  31         15.83         11.03         3.27 o                         
  -6   2  31          6.84         10.93         3.05 o                         
  -4   2  31        254.99        225.22         7.66 o                         
  -2   2  31         29.95         49.43         4.33 o                         
   0   2  31         25.46         34.79         3.87 o                         
   2   2  31        298.89        226.49         7.68 o                         
   4   2  31          7.49          9.96         3.55 o                         
   6   2  31         40.65         31.81         5.03 o                         
   8   2  31         80.57         91.47         7.07 o                         
  -7   3  31          0.97         -0.42         3.19 o                         
  -5   3  31         83.45         72.62         5.45 o                         
  -3   3  31          2.11          5.00         5.69 o                         
  -1   3  31          8.08         11.02         3.88 o                         
   1   3  31         16.69         31.21         4.10 o                         
   3   3  31         49.85         44.02         4.67 o                         
   5   3  31         35.05         37.16         5.32 o                         
 -10   0  32         80.36        112.41         9.58 o                         
  -8   0  32         32.46         14.98         5.57 o                         
  -6   0  32         56.95         45.18         5.73 o                         
  -4   0  32         59.56         38.39         5.65 o                         
  -2   0  32         89.22         87.98         6.92 o                         
   0   0  32        887.69        979.93        32.60 o                         
   2   0  32        134.02        165.92         9.14 o                         
   4   0  32       1426.33       1292.55        41.46 o                         
   6   0  32         43.42         49.56         8.98 o                         
   8   0  32        660.79        659.55        24.80 o                         
  -9   1  32         22.80         22.24         3.94 o                         
  -7   1  32         38.74         49.36         4.45 o                         
  -5   1  32         28.46         28.99         3.80 o                         
  -3   1  32         24.68         33.34         3.59 o                         
  -1   1  32         12.59         76.41         6.13 o                         
   1   1  32        455.93        421.80         9.90 o                         
   3   1  32         72.29         89.98         5.96 o                         
   5   1  32         10.49         12.29         4.35 o                         
   7   1  32         65.39         69.17         6.37 o                         
   9   1  32         69.29         72.29         6.53 o                         
  -8   2  32          4.92         14.09         3.34 o                         
  -6   2  32         57.54         39.44         4.11 o                         
  -4   2  32        165.28        172.52         7.08 o                         
  -2   2  32         50.35         38.94         4.25 o                         
   0   2  32          1.74          1.35         2.98 o                         
   2   2  32         17.18         19.16         4.03 o                         
   4   2  32         28.00         23.46         4.68 o                         
   6   2  32         98.27        106.75         7.31 o                         
  -5   3  32         26.07         32.99         4.38 o                         
  -3   3  32          7.46         15.70         3.91 o                         
  -1   3  32          4.12         19.98         4.37 o                         
   1   3  32         78.22        103.44         6.66 o                         
   3   3  32         61.55         51.49         4.93 o                         
  -9   1  33         64.76         65.33         5.45 o                         
  -7   1  33         20.11         33.21         4.18 o                         
  -5   1  33        147.11        157.76         6.80 o                         
  -3   1  33         19.72         18.66         3.32 o                         
  -1   1  33         24.42         37.10         3.90 o                         
   1   1  33         59.94         77.02         4.80 o                         
   3   1  33         10.13         16.77         4.15 o                         
   5   1  33         11.70         12.14         4.20 o                         
   7   1  33          2.07         17.96         5.21 o                         
  -6   2  33         32.17         36.92         4.03 o                         
  -4   2  33          0.19          8.71         3.39 o                         
  -2   2  33         39.67         33.31         4.43 o                         
   0   2  33         37.87         38.28         3.95 o                         
   2   2  33         34.32         33.62         4.41 o                         
   4   2  33          0.55          5.08         4.15 o                         
   6   2  33         70.30         84.33         7.48 o                         
  -3   3  33          4.03          7.58         4.14 o                         
  -1   3  33         44.51         34.31         4.81 o                         
   1   3  33         26.64         43.04         6.32 o                         
  -8   0  34          1.13          1.78         4.67 o                         
  -6   0  34          1.46          1.95         4.12 o                         
  -4   0  34          0.81          3.59         4.43 o                         
  -2   0  34         11.45         49.71         7.29 o                         
   0   0  34         21.72         19.72         5.02 o                         
   2   0  34        404.22        396.70        17.63 o                         
   4   0  34          0.26          2.67         6.28 o                         
   6   0  34         30.18         21.97         8.59 o                         
  -7   1  34        111.96         97.35         6.26 o                         
  -5   1  34        171.56        183.01         7.70 o                         
  -3   1  34        127.06        144.79         6.47 o                         
  -1   1  34          8.96         40.18         4.10 o                         
   1   1  34        247.37        229.26         7.33 o                         
   3   1  34         24.81         21.67         4.64 o                         
   5   1  34         21.73         22.64         5.01 o                         
  -6   2  34          3.72         20.11         3.58 o                         
  -4   2  34        241.75        213.33         8.13 o                         
  -2   2  34          0.69         -2.64         3.22 o                         
   0   2  34          0.95         -1.13         3.09 o                         
   2   2  34         16.73          9.14         3.63 o                         
   4   2  34         11.34         12.53         4.65 o                         
  -5   1  35          4.79         13.32         4.06 o                         
  -3   1  35         32.96         54.25         4.82 o                         
  -1   1  35         47.85         81.34         5.12 o                         
   1   1  35        268.66        263.26         8.21 o                         
   3   1  35          4.33          5.91         4.39 o                         
   5   1  35          0.73          3.99         4.36 o                         
  -2   2  35          4.81          5.12         3.43 o                         
   0   2  35         35.96         38.45         4.24 o                         
   2   2  35         20.22         17.49         4.54 o                         
  -4   0  36          0.56         -2.70         4.87 o                         
  -2   0  36         55.73        321.41        18.15 o                         
   0   0  36         63.83         61.91         6.89 o                         
   2   0  36       2104.94       1905.90        65.29 o                         
  -3   1  36         13.36         14.60         4.02 o                         
  -1   1  36          6.93         28.50         4.19 o                         
   1   1  36        184.85        178.71         7.88 o                         
                                                                                
